# Supplementary material for: Translational profiling of macrophages infected with Leishmania donovani identifies mTOR- and eIF4A-sensitive immune-related transcripts
Source: PLoS Pathog. 2020 Jun 1;16(6):e1008291. doi: 10.1371/journal.ppat.1008291 (PMC7310862; doi:10.1371/journal.ppat.1008291)
Supplement: S1 Table — Anota2seq identified 1516 host mRNAs upregulated (first tab) and 1592 downregulated (second tab) via changes in translational efficiency. The abundance of 1236 (third tab) and 914 (fourth tab) host transcripts was found to be increased or decreased, respectively; 369 (fifth tab) and 258 (sixth tab) host mRNAs were translationally buffered after showing increased or decreased abundance, respectively; 137 host transcripts were found to be differentially regulated through translation, 765 were regulated via changes in abundance, and 71 through buffering between amastigote-infected and promastigote-infected BMDMs. Fold-change (log2) and FDR values are listed for each target and stage. (XLSX) [file ppat.1008291.s007.xlsx]

## Sheet: Translation Upregulated
Table S1. List of host mRNAs upregulated via changes in translational efficiency upon L. donovani infection. anota2seq analysis identified 1516 host mRNAs upregulated via changes in translational efficiency: Fold-change (log2) and FDR values are listed for each target and stage.
			Amastigote Vs Uninfected		Promastigote Vs Uninfected
Symbol	GeneID	refseq	Fold Change (Log2)	FDR	Fold Change (Log2)	FDR
1110037F02Rik	NA	NM_001081183	1.39019	0.0564464	NA	NA
1700017B05Rik	74211	NM_028820	1.54985	0.0120964	1.54646	0.0181921
1700037C18Rik	73261	NM_028484	NA	NA	1.17584	0.0376362
2310033P09Rik	67862	NM_024210	1.29035	0.0517143	2.56283	0.0219552
2310036O22Rik	NA	NM_026760	1.34478	0.0126269	1.50796	0.0209943
2310061I04Rik	69662	NM_001033630	NA	NA	1.36896	0.0209943
2410016O06Rik	NA	NM_023633	1.25214	0.037834	NA	NA
2410089E03Rik	NA	NM_001162906	2.24014	0.0129897	1.37896	0.0852165
2610008E11Rik	72128	NM_001004362	1.16911	0.0554569	NA	NA
2810474O19Rik	NA	NM_001289662_NM_001289661_NM_026054	1.70819	0.0391854	NA	NA
2900026A02Rik	243219	NM_172884	1.25328	0.0353358	NA	NA
4930523C07Rik	67647	NM_001162896	1.20808	0.0855542	NA	NA
4932438A13Rik	229227	NM_172679	2.50462	0.0199603	1.5119	0.0719307
9830107B12Rik	328829	NM_177824_NM_001177897_NM_001177896	NA	NA	2.39388	0.0851229
9930021J03Rik	240613	NM_172836	1.59981	0.135655	1.49042	0.123242
A230046K03Rik	NA	NM_001033375	1.42793	0.0477695	1.24588	0.0576929
A830080D01Rik	NA	NM_001033472	1.49507	0.0246195	NA	NA
Aars	234734	NM_146217	1.11144	0.0173749	1.28282	0.0669765
Aars2	224805	NM_198608	1.76912	0.00743495	1.29317	0.024528
Aarsd1	69684	NM_144829	1.04853	0.0408668	NA	NA
Abcb1b	18669	NM_011075	2.38844	0.0347638	1.78063	0.089163
Abcb4	18670	NM_008830	1.21226	0.0791434	2.2144	0.104605
Abcc1	17250	NM_008576	1.17289	0.0343766	NA	NA
Acaca	107476	NM_133360	1.66686	0.0407898	1.65771	0.0724175
Acap2	78618	NM_030138	1.51394	0.0326019	NA	NA
Acbd3	170760	NM_133225	1.60806	0.125683	NA	NA
Acbd6	72482	NM_026683_NM_028250_NM_001145781	1.04804	0.0307285	NA	NA
Acot10	64833	NM_022816	1.66059	0.022904	NA	NA
Acot13	66834	NM_025790	NA	NA	1.3865	0.0232993
Acsf3	257633	NM_144932	1.29249	0.0139768	NA	NA
Actn1	109711	NM_134156	NA	NA	1.66081	0.0547588
Add1	11518	NM_001102444_NM_013457_NM_001024458	1.08526	0.0159623	NA	NA
Aes	14797	NM_010347_NM_001276288	1.30435	0.0263793	NA	NA
Aff4	93736	NM_033565	1.10769	0.074907	NA	NA
Afp	11576	NM_007423	NA	NA	2.69461	0.131308
Agap2	216439	NM_001301014_NM_001033263	1.75052	0.0547143	1.70244	0.131274
Agap3	213990	NM_001256431_NM_139153	1.18939	0.0170747	NA	NA
Agl	77559	NM_001081326	1.655	0.0629788	NA	NA
Ago2	239528	NM_153178	1.92792	0.0162628	2.61058	0.0405113
Ago3	214150	NM_153402	1.52671	0.0470792	NA	NA
Ahctf1	226747	NM_026375	1.10128	0.0138718	1.2211	0.0211702
Ahdc1	230793	NM_146155	2.00492	0.0335264	NA	NA
Ahi1	52906	NM_026203_NM_001177776	1.82102	0.0289879	1.41693	0.0431072
Ahnak	66395	NM_009643_NM_001039959_NM_001286518	1.51968	0.0226791	NA	NA
AI314180	NA	NM_172381	1.09675	0.0466168	1.36183	0.0711409
Ak2	11637	NM_001033966_NM_016895	NA	NA	1.31615	0.0274549
Akap8l	54194	NM_017476	1.12235	0.0531831	NA	NA
Akap9	100986	NM_194462	2.00238	0.0147988	1.13447	0.0934961
Akr1b8	14187	NM_008012	NA	NA	1.02594	0.148687
Alcam	11658	NM_009655	2.04891	0.0743104	NA	NA
Aldh4a1	212647	NM_175438	1.04505	0.0323364	NA	NA
Alkbh8	67667	NM_026303	1.30333	0.0581393	NA	NA
Alms1	236266	NM_145223	1.90743	0.140042	NA	NA
Amdhd2	245847	NM_172935	NA	NA	1.0374	0.0906277
Ankhd1	108857	NM_175375	1.78369	0.0326543	NA	NA
Ankib1	70797	NM_001003909_NM_001289529_NM_001289528_NM_001289527	1.43695	0.0307285	NA	NA
Ankrd11	77087	NM_001081379	2.4004	0.020335	NA	NA
Ankrd12	106585	NM_001025572	2.58936	0.0211513	2.11958	0.0501758
Ankrd13b	268445	NM_172945	1.01926	0.100965	NA	NA
Ankrd17	81702	NM_030886_NM_198010	1.38931	0.136531	1.40515	0.131802
Ankrd26	232339	NM_001081112	2.15845	0.00969836	NA	NA
Ankrd52	237615	NM_172790	2.19021	0.0389476	1.71916	0.101253
Anp32a	11737	NM_009672	2.12404	0.10588	NA	NA
Anp32b	67628	NM_130889	2.26163	0.0368273	NA	NA
Ap1s3	252903	NM_183027	2.0513	0.00678536	2.86286	0.00772114
Ap2b1	71770	NM_001035854_NM_027915	1.29271	0.0330777	NA	NA
Ap3d1	11776	NM_007460	1.85613	0.0135059	1.28333	0.0491323
Apbb1ip	54519	NM_019456	2.59017	0.0222855	1.56711	0.0781265
Apc	11789	NM_007462	1.64919	0.0174039	1.13107	0.089163
Appl1	72993	NM_145221	1.99001	0.108794	NA	NA
Arap2	212285	NM_178407	NA	NA	3.60593	0.0861255
Arf5	11844	NM_007480	NA	NA	1.07126	0.043247
Arhgap21	71435	NM_001081364_NM_001128084	1.39809	0.015275	1.25045	0.0430784
Arhgap29	214137	NM_172525	2.73548	0.0233337	1.82818	0.135656
Arhgap39	223666	NM_001168288_NM_198420	1.38321	0.0121146	NA	NA
Arhgap5	11855	NM_009706	2.90047	0.00743495	2.40911	0.0165026
Arhgap6	11856	NM_009707_NM_178754_NM_001287530	1.05022	0.052314	NA	NA
Arhgef12	69632	NM_027144	1.66617	0.0736328	NA	NA
Arid1b	239985	NM_001085355	1.07119	0.0575715	NA	NA
Arid3a	13496	NM_001288626_NM_007880_NM_001288625	1.44995	0.0550188	1.41074	0.143211
Arid4a	238247	NM_001081195	2.3084	0.0558765	NA	NA
Arid4b	94246	NM_194262_NM_198122	2.88618	0.0376071	1.66125	0.134959
Armcx6	278097	NM_001007578	1.55831	0.0226313	1.27252	0.0808537
Arpp19	59046	NM_001142655_NM_021548	NA	NA	1.01151	0.0402153
Ash1l	192195	NM_138679	3.1184	0.0536296	1.61262	0.122132
Ass1	11898	NM_007494	NA	NA	2.63334	0.0829266
Asxl2	75302	NM_172421_NM_001270988	NA	NA	1.07115	0.10397
Atad2	70472	NM_027435	2.62572	0.0121077	NA	NA
Atad2b	320817	NM_001099628	2.6274	0.0572487	2.10074	0.111462
Atf6	226641	NM_001081304	1.10057	0.0720218	NA	NA
Atf7ip	54343	NM_019426	1.93499	0.0226091	1.01636	0.122462
Atic	108147	NM_026195	2.51166	0.0417299	NA	NA
Atm	11920	NM_007499	2.70205	0.0268556	NA	NA
Atp11a	50770	NM_015804_NM_001293667_NM_001293668	NA	NA	1.0544	0.0605156
Atp1a1	11928	NM_144900	NA	NA	1.48875	0.0429678
Atp2b1	67972	NM_026482	1.24774	0.0523921	NA	NA
Atp2b4	381290	NM_001167949_NM_213616	2.94955	0.00969836	1.40729	0.11959
Atp5d	66043	NM_025313	NA	NA	1.11429	0.0325978
Atp5g2	67942	NM_026468	NA	NA	1.02728	0.104745
Atp5h	71679	NM_027862	1.36723	0.0120964	1.47535	0.029937
Atp5j2	57423	NM_020582	NA	NA	1.17975	0.0380539
Atp5k	11958	NM_007507	NA	NA	1.38363	0.0207163
Atrx	22589	NM_009530	3.54879	0.0114907	1.93956	0.0618752
Atxn2	20239	NM_009125	1.14416	0.0298105	1.22425	0.0614597
Atxn2l	233871	NM_183020	1.94254	0.00683656	1.8178	0.013911
Atxn3	110616	NM_029705_NM_001167914	1.79173	0.0323364	NA	NA
AU015228	99169	NM_001033197	3.22989	0.00969836	2.90832	0.0443286
Bace1	23821	NM_001145947_NM_011792	1.42803	0.0544788	NA	NA
Bach1	12013	NM_007520	NA	NA	1.27355	0.0499587
Bach2	12014	NM_001109661	2.02754	0.0449584	2.19166	0.0675352
Bag1	12017	NM_001171739_NM_009736	1.09158	0.0160208	NA	NA
Bag3	29810	NM_013863	1.12307	0.0673325	1.29754	0.0968112
Bag6	224727	NM_001252468_NM_057171_NM_001252469	NA	NA	1.14581	0.0289436
Bak1	12018	NM_007523	1.96687	0.042656	1.95119	0.0280342
Basp1	70350	NM_027395	2.96485	0.0199603	3.44588	0.0495344
Baz1a	217578	NM_013815	2.33406	0.0352923	2.00144	0.106768
Baz1b	22385	NM_011714	1.99127	0.0189742	1.18043	0.0916747
Baz2a	116848	NM_054078	1.37096	0.0816473	NA	NA
Baz2b	407823	NM_001001182	2.44108	0.00969836	2.17662	0.0259345
Bbc3	170770	NM_133234	NA	NA	1.03895	0.0787209
Bbs1	52028	NM_001033128	1.36931	0.0478266	NA	NA
Bbs10	71769	NM_027914	2.72337	0.0558301	NA	NA
BC005561	100042165	NM_001166581	3.14737	0.00743495	2.38838	0.024528
BC030867	217216	NM_153544	NA	NA	2.94751	0.0511437
BC037034	231807	NM_153161	1.66206	0.00969836	NA	NA
Bcl7c	12055	NM_009746	2.25989	0.00969836	1.89342	0.0414108
Bcl9	77578	NM_029933	1.14839	0.0754563	NA	NA
Bcl9l	80288	NM_030256	1.34834	0.0690007	NA	NA
Bclaf1	72567	NM_001025393_NM_153787_NM_001025392	2.03527	0.0415269	NA	NA
Bcorl1	320376	NM_178782	1.25988	0.0460219	NA	NA
Bdp1	544971	NM_001081061	2.39707	0.0329442	1.83869	0.0631344
Bend3	331623	NM_199028	1.004	0.0431263	1.08644	0.074369
Bex2	12069	NM_009749	1.10322	0.108216	NA	NA
Birc6	12211	NM_007566	2.08788	0.0330931	1.72654	0.0511437
Blm	12144	NM_007550_NM_001042527	1.56361	0.0828668	NA	NA
Bloc1s1	14533	NM_015740	NA	NA	1.08235	0.0320182
Blvrb	233016	NM_144923_NM_001290525	1.07424	0.0578163	2.06506	0.0538111
Bmp2k	140780	NM_080708	1.19669	0.0326543	NA	NA
Bmpr2	12168	NM_007561	1.22373	0.038424	NA	NA
Bms1	213895	NM_194339	1.29971	0.0377579	NA	NA
Bod1l	665775	NM_001081422_NM_001310601	2.73586	0.0144805	1.80773	0.0516588
Bola2	66162	NM_175103	1.96582	0.0239581	1.7173	0.0353781
Bptf	207165	NM_176850	2.47131	0.0329442	1.99663	0.0478224
Braf	109880	NM_139294	1.53586	0.0610114	1.65613	0.0893485
Brca2	12190	NM_009765_NM_001081001	1.99867	0.0181984	NA	NA
Brd1	223770	NM_001033274	1.11053	0.0282268	NA	NA
Brd2	14312	NM_010238_NM_001204973	1.09508	0.0751459	NA	NA
Brd4	57261	NM_001286630_NM_020508_NM_198094	1.36346	0.0580819	1.5004	0.0456764
Brd9	105246	NM_001024508_NM_001308041	1.04184	0.0661396	NA	NA
Brpf3	268936	NM_001081315	1.08279	0.0769281	NA	NA
Brwd1	93871	NM_145125_NM_001103179_NM_176928	1.55431	0.0362488	1.46459	0.0888066
Brwd3	382236	NM_001081477	3.26409	0.00969836	2.41348	0.0271574
Btaf1	107182	NM_001080706	1.03931	0.0648095	NA	NA
C330021F23Rik	546049	NM_001024728	NA	NA	1.47835	0.124816
Cabin1	104248	NM_172549	1.1142	0.0231395	NA	NA
Cacna1a	12286	NM_001252060_NM_007578_NM_001252061_NM_001252059	3.09522	0.0125077	2.82158	0.0282924
Cacna1b	12287	NM_001042528_NM_007579	2.76482	0.0257664	NA	NA
Cad	69719	NM_001289522_NM_001289523_NM_023525	2.08619	0.0407898	1.29386	0.0562255
Calr	12317	NM_007591	1.69076	0.0501326	NA	NA
Camsap1	227634	NM_001276361_NM_001276360_NM_001276359	1.26761	0.0605283	1.50403	0.0562622
Camsap2	67886	NM_001081360	1.07138	0.0952176	NA	NA
Camsap3	69697	NM_027171_NM_001163749	1.97829	0.0328369	NA	NA
Capn1	12333	NM_001110504_NM_007600	1.64884	0.0194502	NA	NA
Capn15	50817	NM_015830	1.50686	0.0501326	NA	NA
Capns1	12336	NM_009795	NA	NA	1.16898	0.070239
Carnmt1	67383	NM_026120	NA	NA	1.25853	0.0509345
Caskin2	140721	NM_080643	NA	NA	1.19592	0.0580174
Casp8ap2	26885	NM_011997_NM_001122978	2.21454	0.0086965	NA	NA
Casz1	69743	NM_001159344_NM_027195	NA	NA	1.33818	0.0516588
Cbfa2t3	12398	NM_009824_NM_001109873_NM_177289	1.68721	0.0393246	1.4203	0.11959
Cbl	12402	NM_007619	1.63262	0.0898691	NA	NA
Cbll1	104836	NM_001253847_NM_134048_NM_001253848	1.10187	0.0471071	NA	NA
Cbx1	12412	NM_007622	1.58219	0.0233988	NA	NA
Cbx4	12418	NM_007625	1.20384	0.0311504	NA	NA
Cbx5	12419	NM_001110216_NM_007626_NM_001076789	1.18898	0.0585148	NA	NA
Cc2d1a	212139	NM_145970	1.36878	0.0409586	1.15235	0.0818087
Ccar1	67500	NM_026201	2.07777	0.0297388	1.80431	0.0460649
Ccdc112	240261	NM_001160399	2.02426	0.0199603	1.93214	0.0467893
Ccdc171	320226	NM_001081012	1.96696	0.117147	NA	NA
Ccdc174	232236	NM_172730	1.16234	0.121717	NA	NA
Ccdc186	213993	NM_170757	1.77047	0.0131871	1.37683	0.06681
Ccdc191	212153	NM_027801	1.79354	0.0322435	NA	NA
Ccdc88a	108686	NM_176841	2.68503	0.011785	3.0735	0.0161289
Ccdc88b	78317	NM_001081291	2.60878	0.0166595	3.11101	0.030487
Ccdc9	243846	NM_001136471_NM_172297	1.70028	0.0142472	1.72372	0.031625
Ccnd2	12444	NM_009829	1.94628	0.0938269	1.87698	0.052438
Ccnk	12454	NM_009832	1.04104	0.0347128	1.06521	0.0519158
Ccp110	101565	NM_182995	1.91966	0.0254035	1.60512	0.0762865
Ccser2	72972	NM_027045_NM_028407	NA	NA	1.26823	0.0656579
Cd22	12483	NM_009845_NM_001043317	1.48665	0.0659445	NA	NA
Cd276	102657	NM_133983	NA	NA	1.42437	0.0260558
Cd2ap	12488	NM_009847	NA	NA	1.18983	0.0431072
Cd300ld3	382551	NM_199201	1.54147	0.0101144	NA	NA
Cd93	17064	NM_010740	1.12421	0.0266247	NA	NA
Cdc25a	12530	NM_007658	1.37054	0.0101144	1.36825	0.0211789
Cdc34	216150	NM_177613	1.68255	0.00974784	2.06642	0.0177463
Cdc42bpb	217866	NM_183016	1.1067	0.0236927	NA	NA
Cdc42bpg	240505	NM_001033342	1.69309	0.0999689	NA	NA
Cdc42ep2	104252	NM_026772	NA	NA	1.99228	0.0720509
Cdc5l	71702	NM_152810	1.4674	0.105963	NA	NA
Cdk12	69131	NM_001109626_NM_026952_NM_001109628	1.74096	0.0282931	1.40556	0.0711409
Cdk13	69562	NM_001081058_NM_027118	1.94412	0.015606	1.75335	0.0337944
Cdk5rap2	214444	NM_001313762_NM_145990	2.1467	0.00774499	1.47055	0.0431072
Cdkn1c	12577	NM_001161624_NM_009876	2.21654	0.0121923	3.21557	0.0573591
Cebpb	12608	NM_009883_NM_001287739_NM_001287738	1.68023	0.0295096	3.48597	0.0180303
Cenpc1	12617	NM_007683	1.60632	0.0248596	NA	NA
Cenpe	229841	NM_173762	1.57491	0.020335	NA	NA
Cenpj	219103	NM_001014996	1.72949	0.0101144	NA	NA
Cenpv	73139	NM_028448	NA	NA	1.85731	0.0858142
Cep131	12009	NM_009734	1.58348	0.0376078	1.38019	0.122061
Cep135	381644	NM_199032	1.99349	0.0125077	1.44208	0.0714431
Cep152	99100	NM_001081091	1.29803	0.0432038	NA	NA
Cep162	382090	NM_199316	1.5997	0.0449115	1.24911	0.144419
Cep164	214552	NM_001081373	2.00858	0.0118063	NA	NA
Cep170	545389	NM_001099637	1.10571	0.0436016	NA	NA
Cep192	70799	NM_027556	1.56456	0.00678536	NA	NA
Cep250	16328	NM_008383_NM_177217_NM_001130000_NM_001129999	1.55841	0.0253472	NA	NA
Cep350	74081	NM_001039184	2.32791	0.0263793	1.66106	0.070629
Cep70	68121	NM_023873	NA	NA	1.12256	0.131452
Cep83	77048	NM_029852	1.23553	0.0303368	NA	NA
Cep85l	100038725	NM_001204983	1.43003	0.0497193	1.39879	0.135892
Cerk	223753	NM_145475	1.13608	0.0877928	NA	NA
Cfap97	66756	NM_025747	1.02489	0.0700196	NA	NA
Cfhr2	545366	NM_001025575	NA	NA	1.22393	0.0936553
Cgnl1	68178	NM_026599_NM_001304362	2.64173	0.0540296	2.71737	0.11672
Cgref1	68567	NM_026770_NM_001160149	5.42278	0.0291562	9.82104	0.0816847
Chd1	12648	NM_007690	1.63963	0.0331757	1.25228	0.107562
Chd2	244059	NM_001081345	1.87437	0.0356493	1.81297	0.141217
Chd3	216848	NM_146019	1.79107	0.0416223	1.65284	0.106768
Chd4	107932	NM_145979	1.81848	0.0378659	1.41189	0.0914599
Chd6	71389	NM_173368	1.89827	0.035118	NA	NA
Chd7	320790	NM_001277149	1.91721	0.021014	NA	NA
Chd8	67772	NM_201637	2.31638	0.0201626	1.8167	0.0558588
Chd9	109151	NM_177224_NM_001310530	1.38059	0.0413588	NA	NA
Chml	12663	NM_021350	2.24167	0.00678536	NA	NA
Chmp2a	68953	NM_026885	1.06615	0.031526	1.03264	0.0705034
Chmp4b	75608	NM_029362	2.65937	0.0108183	2.66005	0.0207163
Chst3	53374	NM_016803	NA	NA	1.26627	0.0404822
Cic	71722	NM_001302811_NM_027882	1.49475	0.0353769	NA	NA
Cir1	66935	NM_025854	1.5822	0.0451848	NA	NA
Cisd3	217149	NM_001085500	NA	NA	1.11594	0.0550561
Cited2	17684	NM_010828	1.00111	0.0292797	NA	NA
Ckap4	216197	NM_175451	1.48341	0.0128787	1.62511	0.0358376
Clasp1	76707	NM_001293301_NM_029709_NM_001293300	1.76163	0.0483808	1.43759	0.119737
Clcn5	12728	NM_001243762_NM_016691	1.55082	0.0483808	NA	NA
Clcn6	26372	NM_011929	1.01028	0.0700881	1.68322	0.0576193
Clcn7	26373	NM_011930_NM_001317404	NA	NA	1.34599	0.0831439
Clec2d	93694	NM_053109	1.1118	0.0347638	NA	NA
Clint1	216705	NM_001045520	1.37649	0.0226964	1.08667	0.0829266
Clip1	56430	NM_019765_NM_001291229	1.84834	0.0779113	1.78148	0.149372
Clmp	71566	NM_133733	NA	NA	2.75779	0.0241611
Clspn	269582	NM_175554	2.57717	0.00678536	NA	NA
Clstn1	65945	NM_001290989_NM_023051	1.58181	0.0207847	NA	NA
Cmip	74440	NM_001163262_NM_028941	1.53838	0.0236927	NA	NA
Cmklr1	14747	NM_008153	1.73654	0.0850101	1.92042	0.121285
Cntln	338349	NM_177385_NM_175275	1.67828	0.0174549	NA	NA
Cntrl	26920	NM_012018_NM_001290635	1.8266	0.0581018	NA	NA
Col15a1	12819	NM_009928	1.72273	0.0532058	NA	NA
Col18a1	12822	NM_001109991_NM_009929	1.9231	0.0717976	1.90175	0.114355
Col4a3bp	68018	NM_001164222_NM_023420	1.0753	0.0646105	1.4101	0.115523
Copb2	50797	NM_015827	1.40868	0.0530095	NA	NA
Cox4i1	12857	NM_009941_NM_001293559	NA	NA	1.09295	0.0642937
Cox5b	12859	NM_009942	NA	NA	1.41703	0.0167793
Cox7a1	12865	NM_009944	1.13353	0.0180858	NA	NA
Cpd	12874	NM_007754	NA	NA	1.24888	0.0745449
Cpe	12876	NM_013494	1.06012	0.0235424	1.42827	0.0289436
Cpeb1	12877	NM_001252525_NM_007755_NM_001252526	1.16184	0.0675372	NA	NA
Cpeb4	67579	NM_001290678_NM_001290676_NM_026252	2.94105	0.0983451	NA	NA
Cpox	12892	NM_007757	1.47103	0.0086965	NA	NA
Cpsf2	51786	NM_016856	1.06214	0.0298675	NA	NA
Crebbp	12914	NM_001025432	1.40622	0.0948258	1.33355	0.0815691
Crocc	230872	NM_001145958_NM_172122	1.78212	0.0340185	NA	NA
Crtc3	70461	NM_173863	1.5815	0.0135252	1.42542	0.0554181
Crygn	214301	NM_153076	1.65216	0.0753497	1.61638	0.12416
Csde1	229663	NM_001310693_NM_001161854_NM_144901	NA	NA	1.46267	0.0719713
Csf2rb	12983	NM_007780	NA	NA	1.55653	0.0929311
Csnk2a2	13000	NM_009974	NA	NA	1.40982	0.0179061
Cspg4	121021	NM_139001	2.14344	0.0272119	1.67083	0.135202
Cspp1	211660	NM_026493	2.16346	0.0151285	NA	NA
Ctcf	13018	NM_181322	1.84291	0.0306556	NA	NA
Ctdp1	67655	NM_026295	NA	NA	1.38515	0.0429678
Ctif	269037	NM_201354	1.74934	0.0104788	NA	NA
Ctr9	22083	NM_009431	1.80154	0.0311781	1.22279	0.129817
Cux1	13047	NM_198602_NM_001291240_NM_001291238_NM_001291239_NM_009986_NM_001291234_NM_001291233	1.13621	0.0758751	NA	NA
Cwc25	67480	NM_026186	1.02302	0.0610114	NA	NA
Cwf19l2	244672	NM_027545	1.74804	0.0225996	1.10518	0.106768
Cyfip2	76884	NM_001252459_NM_001252460_NM_133769	1.50009	0.0483808	NA	NA
D130040H23Rik	211135	NM_172491	1.3492	0.101929	NA	NA
D17H6S56E-5	110956	NM_033075	NA	NA	1.4141	0.0726396
D330045A20Rik	102871	NM_175326	3.50749	0.01139	3.90211	0.0294597
D3Ertd254e	241944	NM_001101478	1.81398	0.0226964	NA	NA
D8Ertd738e	101966	NM_001007571	NA	NA	1.01588	0.14804
D8Ertd82e	NA	NM_172911	2.08229	0.0125077	1.00023	0.100021
Daam1	208846	NM_026102_NM_172464_NM_001286452	2.00069	0.0118063	NA	NA
Dapk3	13144	NM_001190474_NM_001190473_NM_007828	1.84848	0.0268556	NA	NA
Dazap1	70248	NM_133188_NM_001122605_NM_001122604	1.66016	0.0292898	2.00799	0.0319949
Dcaf15	212123	NM_172502	NA	NA	1.2506	0.0289436
Dcp2	70640	NM_027490	1.18926	0.0290706	NA	NA
Ddhd1	114874	NM_001042719_NM_001284399_NM_176845_NM_001039106	NA	NA	1.05355	0.146715
Ddx10	77591	NM_029936	1.35146	0.111301	NA	NA
Ddx18	66942	NM_025860	1.2823	0.0489561	1.14366	0.0629998
Ddx23	74351	NM_001080981	2.7309	0.016243	NA	NA
Ddx24	27225	NM_001159502_NM_020494	1.22085	0.029998	NA	NA
Ddx27	228889	NM_153065	1.41593	0.0395323	NA	NA
Ddx3x	13205	NM_010028	1.12617	0.031526	1.155	0.0370759
Ddx46	212880	NM_001282055	1.63201	0.0377096	1.24359	0.108469
Ddx6	13209	NM_001110826_NM_181324_NM_007841	1.83379	0.0266615	1.97598	0.0429678
Dennd4b	229541	NM_201407	1.46161	0.0204971	NA	NA
Dennd5b	320560	NM_177192	2.67067	0.00743495	2.16497	0.021261
Depdc5	277854	NM_001170567_NM_001025426_NM_177786	1.05834	0.0402966	NA	NA
Dgkh	380921	NM_001281794_NM_001253766_NM_001081336	1.45293	0.0766541	NA	NA
Dhdh	71755	NM_027903	1.75382	0.0340431	NA	NA
Dhrs9	241452	NM_175512	2.21252	0.121537	NA	NA
Dhrsx	236082	NM_001033326	1.37967	0.0114907	1.04129	0.0495344
Dhx15	13204	NM_007839_NM_001042620	2.77654	0.0449115	NA	NA
Dhx36	72162	NM_028136	1.35785	0.105716	NA	NA
Dhx58	80861	NM_030150	NA	NA	1.41679	0.0689929
Dhx8	217207	NM_144831	1.03574	0.0125077	NA	NA
Dhx9	13211	NM_007842	2.98522	0.016243	2.21006	0.0439892
Diaph1	13367	NM_001305981_NM_007858_NM_001305980	1.33408	0.0120964	1.24923	0.0372224
Dicer1	192119	NM_148948	1.11366	0.0398384	NA	NA
Diexf	215193	NM_145415	1.23843	0.0155348	NA	NA
Dio2	13371	NM_010050	4.75227	0.0254516	6.39483	0.0460102
Dip2a	64451	NM_001081419	1.48162	0.0114907	1.04609	0.0595923
Dip2c	208440	NM_001081426	1.67866	0.0571481	NA	NA
Dis3l2	208718	NM_001172157_NM_153530	1.08143	0.0268556	NA	NA
Dlgap4	228836	NM_146128_NM_001277187_NM_001277186_NM_001042488_NM_001042487	NA	NA	1.24599	0.0693895
Dmxl1	240283	NM_001081371	2.50539	0.0101144	1.86959	0.0376362
Dmxl2	235380	NM_172771	1.19394	0.0761272	NA	NA
Dnaaf5	433956	NM_001081265	1.18874	0.0099109	1.03773	0.0312866
Dnajc13	235567	NM_001163026	1.0899	0.0229196	NA	NA
Dnajc2	22791	NM_009584	1.7814	0.0363552	1.6465	0.0340572
Dnajc21	78244	NM_030046	1.69665	0.0247683	1.76871	0.0353276
Dnajc25	72429	NM_001033165	1.93091	0.0399987	NA	NA
Dnajc27	217378	NM_153082	NA	NA	1.20449	0.111141
Dnm1l	74006	NM_152816_NM_001276341_NM_001276340_NM_001025947	2.27075	0.022199	1.36355	0.0632422
Dnmt1	13433	NM_001199431_NM_010066_NM_001199433_NM_001199432_NM_001314011	1.86725	0.0323364	2.13688	0.103908
Dnmt3a	13435	NM_007872_NM_001271753_NM_153743	2.27882	0.0554569	NA	NA
Dnmt3b	13436	NM_010068_NM_001271747_NM_001271746_NM_001271745_NM_001271744_NM_001122997_NM_001003961_NM_001003960_NM_001003963	1.30454	0.0447631	NA	NA
Dock10	210293	NM_001285927_NM_175291	1.00313	0.0598414	NA	NA
Dock5	68813	NM_177780	1.28074	0.0538918	NA	NA
Dock7	67299	NM_026082_NM_001290636	1.36936	0.0494745	NA	NA
Dopey2	NA	NM_026700_NM_027293	NA	NA	1.14287	0.0663542
Dpm3	68563	NM_026767	NA	NA	1.20751	0.0547289
Drosha	14000	NM_026799_NM_001130149	1.10188	0.117487	NA	NA
Dtnbp1	94245	NM_025772	NA	NA	1.43708	0.0917017
Dtx2	74198	NM_001256098_NM_023742_NM_001256097_NM_001256096	1.1826	0.0155784	1.60159	0.0165026
Dtx4	207521	NM_172442	NA	NA	1.50841	0.11014
Dusp4	319520	NM_176933	1.98593	0.0543999	NA	NA
Dync1h1	13424	NM_030238	1.60685	0.0153229	NA	NA
Dync1i2	13427	NM_001198873_NM_001198875_NM_001198872_NM_001198876_NM_001198874_NM_010064_NM_001198878_NM_001198877	1.43103	0.0840471	NA	NA
Dynll2	68097	NM_001168471_NM_001168472_NM_026556	1.77146	0.016243	1.71494	0.0443286
E130012A19Rik	NA	NM_175332	1.0055	0.145085	NA	NA
E130308A19Rik	230259	NM_001015681_NM_153158	1.1305	0.0468352	2.16615	0.0355567
Eea1	216238	NM_001001932	2.45179	0.0162628	2.44826	0.0340504
Eef1a1	13627	NM_010106	NA	NA	1.22977	0.0239852
Eef1b2	55949	NM_018796	1.51316	0.0173696	1.78448	0.0196516
Efl1	101592	NM_001159672_NM_175317	1.62192	0.0311504	1.29796	0.0774431
Efnb1	13641	NM_010110	1.06534	0.0297252	NA	NA
Egln1	112405	NM_053207	NA	NA	1.2662	0.026833
Ehbp1	216565	NM_001252515_NM_153078	1.71737	0.00743495	1.34487	0.0249587
Eid1	58521	NM_025613	1.05205	0.0378659	NA	NA
Eif2ak2	19106	NM_011163	2.05444	0.0245384	2.78032	0.0313756
Eif2ak4	27103	NM_013719_NM_001177806	1.07294	0.130118	NA	NA
Eif2s2	67204	NM_026030	1.27479	0.0668186	1.80077	0.037524
Eif3a	13669	NM_010123	1.70263	0.119519	NA	NA
Eif3b	27979	NM_133916	1.02754	0.0332649	NA	NA
Eif3c	56347	NM_146200	1.68709	0.0199603	1.25395	0.108966
Eif3d	55944	NM_018749	NA	NA	1.02997	0.110499
Eif3h	68135	NM_080635	NA	NA	1.02289	0.0914599
Eif3k	73830	NM_028659_NM_001285942_NM_001285943	1.00751	0.143809	1.24836	0.0933307
Eif4ebp3	108112	NM_201256	2.25325	0.0149176	NA	NA
Eif4enif1	74203	NM_001166548_NM_023743_NM_001166547_NM_001166549	1.04971	0.0199603	NA	NA
Eif4g3	230861	NM_172703_NM_001256198_NM_001256195	1.5267	0.0264537	1.2089	0.0688267
Elf2	69257	NM_001291063_NM_001291062_NM_001291059_NM_023502	1.35833	0.0186048	NA	NA
Elf4	56501	NM_019680	NA	NA	1.21205	0.029535
Elk4	13714	NM_007923	1.38088	0.126071	NA	NA
Elmsan1	238317	NM_001163501_NM_001163502	1.3467	0.0436463	NA	NA
Elovl7	74559	NM_029001	NA	NA	2.22527	0.0952138
Eml4	78798	NM_001114362_NM_001114361_NM_199466_NM_001286567	1.39351	0.0433739	NA	NA
Emp2	13731	NM_007929	NA	NA	1.94676	0.0632422
Emsy	233545	NM_172280	1.77705	0.0427099	1.75371	0.142833
Ep300	328572	NM_177821	2.06929	0.0203352	1.37413	0.0639246
Epb41l1	13821	NM_013510_NM_001291120_NM_001291121_NM_001291123_NM_001291122_NM_001006664	1.56428	0.0400926	1.38432	0.0724175
Epb41l2	13822	NM_001199265_NM_013511	1.14476	0.0542581	NA	NA
Epc2	227867	NM_172663	1.48965	0.0407898	1.13094	0.0838683
Epn1	13854	NM_010147_NM_001252454	1.56899	0.0151999	NA	NA
Erc1	111173	NM_053204_NM_178085	1.7377	0.0290101	NA	NA
Ercc5	22592	NM_011729	1.64559	0.0226791	NA	NA
Ercc6	319955	NM_001081221	1.43744	0.0636577	NA	NA
Erdr1	170942	NM_133362	2.93775	0.0273108	3.67575	0.0594635
Erf	13875	NM_010155	1.82244	0.0125077	1.50163	0.0562622
Esf1	66580	NM_001081090	2.00999	0.0985226	1.79268	0.114147
Etf1	225363	NM_144866	1.5736	0.0408853	1.83989	0.0622365
Ets2	23872	NM_011809	NA	NA	1.99674	0.0153696
Exosc10	50912	NM_016699	1.23652	0.0179302	NA	NA
Exosc6	72544	NM_028274	1.68744	0.00743495	1.84743	0.010412
Ext1	14042	NM_010162	NA	NA	1.67889	0.143289
Ezh2	14056	NM_001146689_NM_007971	1.18556	0.0246195	NA	NA
Faap100	71885	NM_027980	1.10757	0.0216048	NA	NA
Fads3	60527	NM_021890	NA	NA	1.59478	0.0508101
Faf1	14084	NM_007983	NA	NA	1.23692	0.0545177
Fam111a	107373	NM_026640	1.77534	0.0400926	NA	NA
Fam122a	68034	NM_026520	1.01527	0.0230707	1.11015	0.0456764
Fam133b	68152	NM_001042501	1.87263	0.0363163	1.20482	0.129373
Fam151b	73942	NM_001163627	1.16637	0.0332649	1.59955	0.0233484
Fam160b2	239170	NM_194345	1.26162	0.0466168	1.39751	0.0663917
Fam168a	319604	NM_178764	1.48732	0.0280496	NA	NA
Fam179b	NA	NM_177805	1.01766	0.0554569	NA	NA
Fam193a	231128	NM_001243123	1.52531	0.0402437	1.43108	0.104824
Fam193b	212483	NM_145382	1.61554	0.031526	1.74282	0.0227354
Fam46a	NA	NM_001160378_NM_001160379	1.00561	0.0630693	NA	NA
Fam46c	NA	NM_001142952	2.24254	0.0272119	2.7173	0.0916464
Fam50a	108160	NM_138607	NA	NA	1.06555	0.144682
Fam63b	NA	NM_172772	NA	NA	1.00882	0.101749
Fam78b	226610	NM_175461_NM_001160262_NM_001160261	2.37697	0.0587975	3.80866	0.0511437
Fam83f	213956	NM_145986	NA	NA	1.54051	0.101533
Fam98b	68215	NM_026620	1.79503	0.00887878	1.3957	0.0289436
Fancf	100040608	NM_001115087	1.61612	0.0387456	1.91267	0.0492652
Fancm	104806	NM_178912	2.02787	0.0188506	NA	NA
Fasn	14104	NM_007988	NA	NA	1.32023	0.0535154
Fat3	270120	NM_001080814	NA	NA	2.7639	0.0241611
Fau	14109	NM_007990_NM_001160239_NM_001190436	1.6432	0.0282931	1.85301	0.0259345
Fbf1	217335	NM_172571	1.26734	0.0318862	NA	NA
Fbxl18	231863	NM_001033312	1.40434	0.0248783	NA	NA
Fbxl19	233902	NM_172748	1.2686	0.0257326	NA	NA
Fbxw8	231672	NM_172721	NA	NA	1.13239	0.0354556
Fcf1	73736	NM_028632	NA	NA	1.03284	0.0375756
Fcrls	80891	NM_030707	1.32392	0.0218227	NA	NA
Fdx1l	68165	NM_001039824	1.09595	0.0352924	1.04509	0.0848385
Fgd3	30938	NM_015759	2.10089	0.0248783	NA	NA
Fgfbp3	72514	NM_028263	NA	NA	1.8739	0.146604
Fgfr1	14182	NM_001079909_NM_001079908_NM_010206	NA	NA	1.03602	0.141545
Fignl2	668225	NM_001214911	2.87364	0.0323364	2.61817	0.111462
Fkbp2	14227	NM_008020_NM_001166368	NA	NA	1.073	0.0312866
Fkbp5	14229	NM_010220	1.85763	0.0749761	NA	NA
Fktn	246179	NM_139309	2.1933	0.0606593	2.43557	0.0920949
Flnb	286940	NM_001081427_NM_134080	1.18393	0.0643185	NA	NA
Flywch1	224613	NM_153791	1.84565	0.0230845	1.55519	0.0936605
Fmnl3	22379	NM_011711_NM_001310623_NM_001310622	1.15264	0.011785	NA	NA
Fnbp4	55935	NM_018828	1.45417	0.0355558	NA	NA
Foxo1	56458	NM_019739	NA	NA	1.01586	0.0425633
Foxo3	56484	NM_019740	1.06381	0.0378906	NA	NA
Foxo4	54601	NM_018789	2.27421	0.0867984	2.30492	0.106768
Foxp1	108655	NM_053202_NM_001197322_NM_001197321	1.21437	0.0284222	NA	NA
Foxp4	74123	NM_001110825_NM_001110824_NM_028767	NA	NA	1.77542	0.140021
Frmd6	319710	NM_028127	1.08824	0.0312308	NA	NA
Fsd1l	319636	NM_176966_NM_001195284	2.06408	0.015606	2.92406	0.0157971
Fus	233908	NM_139149	1.34953	0.0246913	NA	NA
Fxr2	23879	NM_011814	NA	NA	1.23347	0.0714834
Fyco1	17281	NM_001110253_NM_148925	1.00093	0.110539	NA	NA
G2e3	217558	NM_001167963_NM_001167964_NM_001015099	1.45456	0.0181652	NA	NA
Gadd45b	17873	NM_008655	NA	NA	1.78427	0.0864139
Galnt2	108148	NM_139272	1.7187	0.0236927	NA	NA
Galnt6	207839	NM_172451_NM_001161768_NM_001161767	1.16157	0.123226	NA	NA
Gan	209239	NM_001081151	1.38183	0.0581018	NA	NA
Gapdh	14433	NM_008084_NM_001289726	1.51902	0.018367	3.06585	0.0363972
Gatad2b	229542	NM_139304	1.92991	0.00887878	1.65527	0.0265919
Gbf1	107338	NM_178930	1.39684	0.0126269	NA	NA
Gcc2	70297	NM_027375	1.19027	0.0556871	1.30274	0.0549103
Gclm	14630	NM_008129	1.01164	0.0907443	NA	NA
Gcn1l1	231659	NM_172719	2.57488	0.0176443	NA	NA
Gda	14544	NM_010266	NA	NA	1.41094	0.14683
Gdf3	14562	NM_008108	1.00745	0.123605	NA	NA
Gemin5	216766	NM_001166670_NM_172558_NM_001166671_NM_001166669	1.10613	0.0290706	NA	NA
Gfpt1	14583	NM_013528	1.12261	0.0306406	1.39521	0.0312866
Gga1	106039	NM_145929	1.03617	0.0482458	NA	NA
Ggnbp2	217039	NM_153144	1.34385	0.0456492	1.38412	0.0919055
Gigyf1	57330	NM_031408	1.68931	0.0347638	1.36025	0.0973606
Git1	216963	NM_001004144	NA	NA	1.06691	0.0535426
Gkap1	56278	NM_019832	1.51217	0.0281128	1.14286	0.109743
Glg1	20340	NM_009149	1.48611	0.0159841	1.26385	0.0412939
Gm13212	433801	NM_001324416	1.75001	0.0135059	NA	NA
Gm15800	NA	NM_181421	2.00502	0.00969836	NA	NA
Gm17296	NA	NM_001159907	1.01741	0.079498	NA	NA
Gm1966	434223	NM_001277183_NM_001277179_NM_001277181_NM_001277182_NM_001277180	2.31948	0.0437791	NA	NA
Gm20594	100463512	NM_001190732	3.23406	0.0254871	2.16209	0.143395
Gm4737	11615	NM_001304528	2.0737	0.0121146	1.80922	0.0267609
Gm4907	236749	NM_001034864	NA	NA	3.86232	0.0663542
Gm5148	381438	NM_198657	NA	NA	1.58042	0.0464974
Gm7102	633057	NM_001177513	1.07842	0.118397	NA	NA
Gnas	14683	NM_022000_NM_019690_NM_001077507_NM_010309_NM_201618_NM_001310085_NM_001310083_NM_201616_NM_001077510_NM_201617	NA	NA	1.02058	0.0798123
Gnptab	432486	NM_001004164	NA	NA	1.62427	0.144921
Golga2	99412	NM_133852_NM_001080968	1.09381	0.0366167	NA	NA
Golga4	54214	NM_018748	1.87001	0.0352924	1.95202	0.0725526
Golgb1	224139	NM_030035	1.4855	0.0175449	NA	NA
Gpatch3	242691	NM_172876	1.12266	0.0342652	NA	NA
Gpatch8	237943	NM_001159492	1.16993	0.116497	NA	NA
Gpd2	14571	NM_001145820_NM_010274	NA	NA	1.24901	0.033449
Gpi1	14751	NM_008155	NA	NA	1.35001	0.0107368
Gpld1	14756	NM_008156	1.41679	0.0494745	NA	NA
Gps2	56310	NM_019726	1.76023	0.0165074	NA	NA
Grb2	14784	NM_008163_NM_001313937_NM_001313936	1.31664	0.0298675	1.44537	0.0546559
Gsr	14782	NM_010344	NA	NA	1.71262	0.0617594
Gss	14854	NM_001291111_NM_008180	NA	NA	1.95725	0.128214
Gtf2f1	98053	NM_133801	1.38595	0.0596637	NA	NA
Gtf3c1	233863	NM_207239	1.70573	0.0120964	NA	NA
H1fx	243529	NM_198622	NA	NA	2.42738	0.148709
H2afj	232440	NM_177688	1.03563	0.037834	1.20435	0.107482
H60b	667281	NM_001177775	1.68588	0.0778217	NA	NA
Hcfc1	15161	NM_008224	1.30646	0.016243	NA	NA
Hdac4	208727	NM_207225	1.14376	0.0447375	1.02697	0.0812341
Hdac9	79221	NM_001271386_NM_024124	1.196	0.0551892	NA	NA
Heatr5b	320473	NM_001081179	1.32801	0.0342652	NA	NA
Heatr6	217026	NM_145432	1.37008	0.0181652	NA	NA
Hectd1	207304	NM_144788	1.11822	0.0409586	NA	NA
Helb	117599	NM_080446	2.63097	0.0173696	NA	NA
Hells	15201	NM_008234	2.22003	0.0155315	1.12299	0.0547289
Helq	191578	NM_001081107	1.38421	0.0856466	NA	NA
Herc2	15204	NM_010418	2.18464	0.020507	NA	NA
Hgf	15234	NM_010427_NM_001289460_NM_001289458_NM_001289459_NM_001289461	1.06596	0.132015	NA	NA
Hip1	215114	NM_146001	2.22022	0.0399336	1.17587	0.127759
Hira	15260	NM_010435	1.64583	0.0176291	1.36919	0.0452809
Hirip3	233876	NM_172746	1.55752	0.0912559	1.39322	0.0509738
Hist1h1b	56702	NM_020034	2.8734	0.0114907	NA	NA
Hist1h1e	50709	NM_015787	1.86083	0.0248783	NA	NA
Hist1h2ab	319172	NM_175660	1.26995	0.0268556	NA	NA
Hist1h2ad	319165	NM_178188	1.11614	0.0322263	NA	NA
Hist1h2ag	319167	NM_178186	1.0446	0.107308	NA	NA
Hist1h2ai	319191	NM_178182	1.16479	0.0307296	NA	NA
Hist1h2bn	319187	NM_178201	1.14624	0.0495736	NA	NA
Hist1h3a	360198	NM_013550	1.97108	0.0159788	NA	NA
Hist1h3b	319150	NM_178203	1.95071	0.0213495	NA	NA
Hist1h3c	319148	NM_175653	1.9377	0.0147658	NA	NA
Hist1h3d	319149	NM_178204	1.73481	0.0567024	NA	NA
Hist1h3e	319151	NM_178205	2.4101	0.0101144	NA	NA
Hist1h3f	260423	NM_013548	3.00664	0.00743495	NA	NA
Hist1h3g	97908	NM_145073	1.49266	0.0483705	NA	NA
Hist1h3h	319152	NM_178206	1.82021	0.0165074	NA	NA
Hist1h3i	319153	NM_178207	1.67986	0.0183674	NA	NA
Hist1h4b	326620	NM_178193	1.75469	0.00969836	NA	NA
Hist1h4d	319156	NM_175654	1.07098	0.0280496	NA	NA
Hist1h4f	319157	NM_175655	1.16833	0.0135059	NA	NA
Hist1h4h	69386	NM_153173	1.30075	0.0147929	NA	NA
Hist1h4j	319159	NM_178210	1.64462	0.0149176	NA	NA
Hist2h3b	319154	NM_178215	1.27631	0.0211513	NA	NA
Hivep2	15273	NM_010437	1.03996	0.0811025	NA	NA
Hivep3	16656	NM_010657	1.66108	0.0391855	NA	NA
Hk2	15277	NM_013820	1.71764	0.0136059	1.34154	0.0724175
Hltf	20585	NM_009210	1.47188	0.0489176	NA	NA
Hmg20b	15353	NM_001163166_NM_010440_NM_001163165	1.05125	0.0482635	NA	NA
Hmga2	15364	NM_010441	1.9148	0.0365378	1.57728	0.0343511
Hmgn5	50887	NM_016710	3.25864	0.0230707	1.93748	0.0936605
Hmgxb3	106894	NM_178277_NM_134134	1.40972	0.0397849	NA	NA
Hmgxb4	70823	NM_001316753_NM_178017_NM_001316754	1.06955	0.0855542	NA	NA
Hnrnpa3	229279	NM_198090_NM_053263_NM_146130	2.42723	0.021014	2.59569	0.0145679
Hnrnpl	15388	NM_177301	1.29026	0.0320224	1.6242	0.0370759
Hnrnpul2	68693	NM_001081196	1.69248	0.0409586	1.47453	0.0633485
Hook3	320191	NM_207659	2.1639	0.017335	NA	NA
Hoxb4	15412	NM_010459	2.42413	0.0306556	2.29106	0.0894832
Hp	15439	NM_017370	NA	NA	3.25215	0.0970848
Hras	15461	NM_008284_NM_001130444_NM_001130443	2.48319	0.0099109	2.43335	0.0219552
Hsd17b11	114664	NM_053262	2.0554	0.0187066	1.5966	0.141245
Hsp90aa1	15519	NM_010480	3.11154	0.0451686	3.68267	0.0618374
Hsp90b1	22027	NM_011631	2.17313	0.0659319	2.20603	0.145241
Hspa13	110920	NM_030201	NA	NA	1.16279	0.0669395
Hspa8	15481	NM_031165	1.10647	0.0153224	1.10973	0.0320182
Hsph1	15505	NM_013559	1.5034	0.0390239	NA	NA
Htt	15194	NM_010414	1.14601	0.0965787	NA	NA
Hus1	15574	NM_008316_NM_001303610_NM_001303532	1.40784	0.0489058	NA	NA
Huwe1	59026	NM_021523	1.65513	0.0403548	1.35614	0.0784278
Hyou1	12282	NM_021395	1.30704	0.0646902	2.04768	0.0511437
Ice1	218333	NM_144837	1.35433	0.0229306	1.20358	0.0605156
Ier5l	72500	NM_030244	2.58385	0.0202368	NA	NA
Iffo2	212632	NM_183148_NM_001205173	1.23531	0.024042	NA	NA
Ift74	67694	NM_001290568_NM_026319	1.28854	0.0303368	NA	NA
Igf2r	16004	NM_010515	1.28424	0.0861912	NA	NA
Il1r2	16178	NM_010555	NA	NA	2.72787	0.0959407
Il3ra	16188	NM_008369	1.23548	0.0297146	1.43473	0.0537482
Il6st	16195	NM_010560	1.07392	0.10165	1.82476	0.127893
Ilf3	16201	NM_001042709_NM_001042708_NM_010561_NM_001277321_NM_001042707_NM_001277322	1.25543	0.0680045	NA	NA
Impdh2	23918	NM_011830	1.03825	0.0229306	NA	NA
Incenp	16319	NM_016692	NA	NA	1.17578	0.0863315
Inf2	70435	NM_198411	2.02947	0.0796391	1.64346	0.100091
Ino80	68142	NM_026574	1.29461	0.130028	1.45969	0.0959407
Ino80b	70020	NM_023547	1.78506	0.0318751	NA	NA
Ino80d	227195	NM_001114609_NM_001081436	1.57491	0.0771644	NA	NA
Inpp5a	212111	NM_001127363_NM_183144	1.03628	0.0718986	1.1976	0.140451
Insr	16337	NM_010568	1.32908	0.0199603	NA	NA
Ints1	68510	NM_026748	1.49673	0.0589385	1.29476	0.0384021
Ip6k2	76500	NM_029634	1.11374	0.0689673	NA	NA
Ipo5	70572	NM_023579	1.2154	0.059558	NA	NA
Iqsec1	232227	NM_001134384_NM_001134383	1.00292	0.0584948	1.57212	0.0456764
Iqsec2	245666	NM_001114664_NM_001005475	1.3918	0.0218227	NA	NA
Irf2	16363	NM_008391	1.1072	0.1368	NA	NA
Irgq	210146	NM_153134	1.57235	0.0302477	1.21286	0.118083
Irs2	384783	NM_001081212	2.45696	0.00934394	1.38381	0.0528564
Isg15	100038882	NM_015783	NA	NA	2.4212	0.0167793
Isg20	57444	NM_001291221_NM_001291220_NM_020583_NM_001113527	NA	NA	2.04741	0.041204
Itga6	16403	NM_001277970_NM_008397	1.09056	0.0352924	NA	NA
Itga9	104099	NM_133721_NM_001113514	1.42931	0.0429947	NA	NA
Itgb3	16416	NM_016780	2.37071	0.021014	4.09457	0.0276804
Itpkb	320404	NM_001081175	2.20632	0.103639	NA	NA
Itpr2	16439	NM_019923_NM_010586	1.95532	0.011785	2.66999	0.0390343
Itpr3	16440	NM_080553	1.74472	0.00683656	NA	NA
Iws1	73473	NM_173441	1.48575	0.0410349	NA	NA
Jade1	269424	NM_001130184_NM_172303_NM_001130185_NM_001130186	1.18385	0.0403844	1.9766	0.0468655
Jag1	16449	NM_013822	NA	NA	2.52318	0.0547828
Jmjd1c	108829	NM_207221_NM_001242396	1.7833	0.0125077	NA	NA
Jmjd6	107817	NM_033398	NA	NA	1.63027	0.0271574
Kank2	235041	NM_145611	1.60683	0.0644806	NA	NA
Kat6a	244349	NM_001081149	2.51948	0.0165074	1.62898	0.0715685
Kat6b	54169	NM_001205241_NM_017479	1.89029	0.0281128	2.60067	0.0331104
Kbtbd6	432879	NM_001034882	1.49571	0.0348732	NA	NA
Kcng2	240444	NM_001190373	1.23274	0.0630259	1.58415	0.076028
Kcnk6	52150	NM_001033525	1.32169	0.00981636	1.17082	0.0282924
Kcnn4	16534	NM_001163510_NM_008433	1.21322	0.0816983	NA	NA
Kctd17	72844	NM_001289671_NM_001289672_NM_001289673	2.00276	0.0114907	NA	NA
Kdelc2	68304	NM_212445	1.35086	0.0383766	NA	NA
Kdm1a	99982	NM_133872	1.01593	0.0246195	NA	NA
Kdm2a	225876	NM_001001984	1.25267	0.055941	1.7718	0.0532426
Kdm4a	230674	NM_001161823_NM_172382	1.27289	0.020335	NA	NA
Kdm4b	193796	NM_172132	NA	NA	1.11755	0.089163
Kdm5a	214899	NM_145997	1.8675	0.0562343	NA	NA
Kdm5c	20591	NM_013668	1.70156	0.0229306	NA	NA
Kdm6b	216850	NM_001017426	NA	NA	2.18546	0.0271574
Kdr	16542	NM_010612	1.32797	0.0646756	NA	NA
Khdrbs1	20218	NM_011317	1.10718	0.0897666	NA	NA
Khsrp	16549	NM_010613	1.92372	0.0280496	NA	NA
Kidins220	77480	NM_001081378	1.36145	0.103236	NA	NA
Kif13b	16554	NM_001081177	2.48912	0.0198797	NA	NA
Kif1b	16561	NM_001290995_NM_207682_NM_008441	NA	NA	1.70292	0.0685074
Kif1c	16562	NM_153103	2.05917	0.0806344	2.11429	0.0984786
Kif20b	240641	NM_183046	2.37698	0.0306556	NA	NA
Kif5b	16573	NM_008448	NA	NA	1.52559	0.0547828
Kifap3	16579	NM_010629_NM_001305643	1.38941	0.0284202	NA	NA
Kin	16588	NM_025280	1.23163	0.0474486	1.02222	0.145257
Klf9	16601	NM_010638	NA	NA	2.34136	0.0898204
Klhdc10	76788	NM_029742_NM_001311087	NA	NA	1.05053	0.089163
Kmt2a	214162	NM_001081049	2.38425	0.0306556	1.38592	0.113901
Kmt2b	75410	NM_001290573_NM_029274	1.8401	0.0228591	NA	NA
Kmt2c	231051	NM_001081383	2.53273	0.0281128	1.47874	0.0930512
Kmt2d	381022	NM_001033276	1.2816	0.0535905	1.3674	0.101967
Kmt5a	67956	NM_001310725_NM_030241_NM_001310723_NM_001310727	1.38611	0.111234	NA	NA
Ktn1	16709	NM_001293636_NM_001293635_NM_008477	1.83157	0.0421491	NA	NA
L1cam	16728	NM_008478	1.72637	0.0136059	1.81012	0.0412146
Lactb	80907	NM_030717	1.15794	0.0318125	1.14131	0.088005
Large	NA	NM_001317391_NM_010687	NA	NA	1.49043	0.0809896
Larp1	73158	NM_028451	1.48506	0.0366445	1.29659	0.12782
Larp1b	214048	NM_001040399	1.20927	0.0291562	NA	NA
Larp4	207214	NM_001284522_NM_001080948_NM_001024526_NM_001284523_NM_001284521	1.73176	0.0306704	1.32998	0.0698297
Larp4b	217980	NM_172585_NM_001311117	1.93376	0.055941	1.92942	0.0575
Larp7	28036	NM_138593	1.52625	0.0505718	NA	NA
Lars	107045	NM_134137	1.15236	0.0571021	NA	NA
Lars2	102436	NM_153168	5.33839	0.0101144	4.45458	0.0430784
Lemd2	224640	NM_146075	1.19934	0.0188068	1.43111	0.0289436
Lgals1	16852	NM_008495	1.06694	0.0125077	1.48409	0.0105414
Lima1	65970	NM_001113545_NM_023063	1.04358	0.0270125	NA	NA
Lime1	72699	NM_023684	1.10927	0.0253431	NA	NA
Lmbrd2	320506	NM_177178	1.90749	0.0166209	NA	NA
Lmln	239833	NM_172823	1.75656	0.045618	NA	NA
Lnpep	240028	NM_172827	1.0235	0.0347638	NA	NA
Lonp1	74142	NM_028782	NA	NA	1.15239	0.0343339
Lpp	210126	NM_178665_NM_001145952_NM_001145954	2.26176	0.021014	1.09043	0.081878
Lrba	80877	NM_030695_NM_001077688_NM_001077687	1.97384	0.103084	NA	NA
Lrfn4	225875	NM_153388	1.9735	0.0129244	2.58653	0.0196516
Lrif1	321000	NM_001039478_NM_028081_NM_001039488_NM_001286685	1.10693	0.0551303	NA	NA
Lrp1	16971	NM_008512	1.45732	0.0273629	1.14749	0.0605156
Lrp5	16973	NM_008513	2.25292	0.00743495	NA	NA
Lrp8	16975	NM_001080926	1.61207	0.0520302	2.84869	0.144367
Lrrcc1	71710	NM_028915_NM_001163580_NM_001163579	1.86807	0.0489897	NA	NA
Lrrfip2	71268	NM_001164838_NM_027742	NA	NA	2.72225	0.0177463
Lrrk2	66725	NM_025730	1.67501	0.0254871	NA	NA
Lsm11	72290	NM_028185	1.05565	0.016266	NA	NA
Lsm14b	241846	NM_177727	1.68945	0.021014	1.88093	0.0153696
Lss	16987	NM_146006	NA	NA	1.23046	0.0798123
Ltn1	78913	NM_001081068	1.49694	0.0350929	NA	NA
Luc7l2	192196	NM_001311100_NM_001311099_NM_001170849_NM_001170848_NM_138680	1.37976	0.0466181	1.44407	0.0711409
Luc7l3	67684	NM_026313	2.31795	0.0650239	2.00332	0.119737
Luzp1	269593	NM_024452	1.18458	0.0132696	NA	NA
Ly96	17087	NM_001159711_NM_016923	1.34356	0.0121077	1.93266	0.0105013
Lyst	17101	NM_010748	1.47924	0.0653142	NA	NA
Macf1	11426	NM_001199137_NM_001199136	2.08243	0.0420207	1.59297	0.087849
Macrod1	107227	NM_134147	1.47309	0.017658	NA	NA
Maf	17132	NM_001025577	1.24747	0.0325799	NA	NA
Magt1	67075	NM_001190409_NM_025952	2.00195	0.0226313	1.54637	0.0501758
Malt1	240354	NM_172833	1.99866	0.0501039	4.08806	0.128293
Mamld1	333639	NM_001256048_NM_001081354	NA	NA	1.58814	0.0243176
Man1a2	17156	NM_010763	NA	NA	1.46467	0.0973606
Man2a1	17158	NM_008549	1.20582	0.0434046	NA	NA
Map2k2	26396	NM_023138	1.12961	0.039935	1.4686	0.125065
Map2k7	26400	NM_001164172_NM_001042557_NM_011944_NM_001291777_NM_001291778_NM_001291783	NA	NA	1.20676	0.0516075
Map3k4	26407	NM_011948	1.04352	0.0214114	NA	NA
Map3k9	338372	NM_001174107_NM_177395	1.68224	0.0228591	NA	NA
Map4	17758	NM_008633_NM_001205332_NM_001205331_NM_001205330_NM_001311164_NM_001311163	1.01195	0.0468828	NA	NA
Map4k4	26921	NM_001252202_NM_001252201_NM_008696_NM_001252200	1.85457	0.0170872	1.44226	0.140347
Map7d1	245877	NM_001145970_NM_144941	NA	NA	1.43213	0.0179061
Mapk11	19094	NM_011161	1.37898	0.015606	1.77368	0.0143813
Mapk6	50772	NM_027418_NM_015806	1.26913	0.125969	NA	NA
Mapkapk5	17165	NM_010765	NA	NA	1.11386	0.0509738
Mapkbp1	26390	NM_011941	1.75095	0.021014	1.31558	0.0898204
March9	216438	NM_001033262	1.21974	0.0899367	2.9282	0.0376315
Marcks	17118	NM_008538	1.15755	0.0821899	1.17516	0.117561
Mark2	13728	NM_001080389_NM_001080388_NM_001080390_NM_007928	NA	NA	1.03145	0.0675352
Mast2	17776	NM_001042743_NM_008641	1.155	0.0804674	1.45608	0.089975
Mbd2	17191	NM_001311071_NM_010773	NA	NA	1.48079	0.0105962
Mbd3	17192	NM_001306143_NM_013595	1.54627	0.015215	1.25107	0.0429678
Mbnl2	105559	NM_207515_NM_175341	NA	NA	1.55376	0.0575
Mcat	223722	NM_001030014	1.25583	0.0230845	NA	NA
Mcl1	17210	NM_008562	NA	NA	1.27923	0.0662082
Mdc1	240087	NM_001010833	3.15699	0.0232571	1.61402	0.0689929
Mdn1	100019	NM_001081392	2.3153	0.0334833	NA	NA
Med12	59024	NM_021521	1.11133	0.0230845	NA	NA
Med13	327987	NM_001080931	1.48957	0.0729101	NA	NA
Med13l	76199	NM_172424	1.78117	0.0568557	1.84069	0.0771104
Med15	94112	NM_001040683_NM_001285886_NM_001285884_NM_033609	NA	NA	1.01951	0.04345
Mef2c	17260	NM_025282_NM_001170537	1.30323	0.0171875	NA	NA
Mefv	54483	NM_001161791_NM_001161790_NM_019453	1.0643	0.108862	NA	NA
Megf11	214058	NM_001134399_NM_172522	2.40989	0.0482635	2.26056	0.142884
Megf8	269878	NM_001160400	1.67723	0.0173696	NA	NA
Megf9	230316	NM_172694	1.64719	0.0173696	NA	NA
Meis1	17268	NM_010789_NM_001193271	1.12614	0.0348732	NA	NA
Metrn	70083	NM_133719	1.35278	0.0114907	NA	NA
Mettl1	17299	NM_010792	1.78532	0.102599	1.80553	0.0399208
Mga	29808	NM_013720_NM_001164274	2.0886	0.0274153	1.25413	0.0850176
Mgll	23945	NM_001166249_NM_011844_NM_001166251_NM_001166250	4.57451	0.0101144	5.29275	0.0136729
Mib1	225164	NM_144860	1.25743	0.020335	NA	NA
Mical1	171580	NM_138315_NM_001164433	NA	NA	1.11561	0.0719713
Mical3	194401	NM_001270475_NM_153396	2.16343	0.0362488	2.15222	0.127762
Micall2	231830	NM_174850	1.59746	0.055941	NA	NA
Midn	59090	NM_001305798_NM_021565_NM_001305799	1.72265	0.0190992	1.0017	0.101393
Mink1	50932	NM_001045964_NM_001045959_NM_176893_NM_016713	NA	NA	1.17312	0.127078
Mipep	70478	NM_027436	1.27537	0.020335	NA	NA
Mki67	17345	NM_001081117	1.58785	0.0965242	2.89793	0.0566868
Mllt4	NA	NM_010806	1.88967	0.0128787	1.9221	0.0289436
Mllt6	246198	NM_139311	NA	NA	1.51668	0.12782
Mmp13	17386	NM_008607	NA	NA	3.20795	0.0722428
Mmp9	17395	NM_013599	1.14596	0.0796927	NA	NA
Mnt	17428	NM_010813	1.32119	0.0221976	1.37604	0.0412848
Mogs	57377	NM_020619	1.40518	0.0289742	1.10606	0.0776731
Mov10	17454	NM_008619_NM_001163440_NM_001163441	NA	NA	1.61187	0.0412939
Mphosph8	75339	NM_023773	1.52824	0.149629	1.4717	0.0938931
Mpp5	56217	NM_019579	1.28411	0.0273568	1.20632	0.0585735
Mpp7	75739	NM_001081287_NM_001161620	1.56087	0.0215661	NA	NA
Mrc1	17533	NM_008625	1.19984	0.135508	NA	NA
Mrgpre	244238	NM_175534	1.36023	0.143631	NA	NA
Mrpl23	19935	NM_011288	NA	NA	1.22344	0.0825953
Mrpl30	107734	NM_027098	NA	NA	1.27809	0.0405113
Mrpl47	74600	NM_029017	1.3804	0.0159623	1.32485	0.0265919
Mrpl52	68836	NM_026851	1.72038	0.016243	1.46686	0.0535153
Mt1	17748	NM_013602	NA	NA	1.90504	0.0690366
Mta1	116870	NM_054081	1.31821	0.0138718	NA	NA
Mthfd1	108156	NM_138745	1.73625	0.0328369	NA	NA
Mtss1	211401	NM_144800_NM_001146180	2.77532	0.00743495	1.69189	0.0179061
Mtx3	382793	NM_001162945	NA	NA	1.7	0.0605979
Mvp	78388	NM_080638	NA	NA	1.27184	0.079447
Mybbp1a	18432	NM_016776	2.01298	0.0273506	1.22491	0.130864
Mycbp2	105689	NM_207215	2.31186	0.0171875	1.26981	0.0958777
Myo18a	360013	NM_001291213_NM_001291212_NM_011586_NM_001291215_NM_001291214	1.59525	0.0228591	NA	NA
Myo1e	71602	NM_181072	1.57061	0.0482635	NA	NA
Myo5a	17918	NM_010864	1.79923	0.138638	NA	NA
Myo7a	17921	NM_001256082_NM_001256083_NM_001256081_NM_008663	1.31874	0.0615538	NA	NA
Myo9a	270163	NM_173018	2.66908	0.00683656	2.36051	0.0134926
Myo9b	17925	NM_001142323_NM_001142322_NM_015742	1.37949	0.0360651	1.40722	0.0714834
Myof	226101	NM_001099634_NM_001302140	1.64258	0.0430285	NA	NA
N4bp2	333789	NM_001024917	2.38888	0.0257326	NA	NA
Naa15	74838	NM_053089	2.11491	0.024682	1.80667	0.0350637
Naa35	78689	NM_030153	1.0169	0.0654067	NA	NA
Nacc1	66830	NM_025788	NA	NA	1.66258	0.0354835
Naf1	234344	NM_001163564	1.59272	0.00969836	1.59694	0.0192658
Nanos1	332397	NM_178421	1.85847	0.0230845	1.381	0.085343
Nap1l1	53605	NM_015781_NM_001146707	1.08343	0.143169	NA	NA
Nat10	98956	NM_153126	1.32153	0.0323364	NA	NA
Nav1	215690	NM_173437	1.74265	0.0118063	NA	NA
Nbas	71169	NM_027706	1.16058	0.0326543	NA	NA
Nckap5l	380969	NM_001001884	NA	NA	1.03056	0.125268
Ncl	17975	NM_010880	1.925	0.0536296	1.91276	0.0412939
Ncor2	20602	NM_001253904_NM_001253905_NM_011424	1.52329	0.0330931	1.39367	0.0457936
Ndufa12	66414	NM_025551	NA	NA	1.07619	0.0435041
Ndufa3	66091	NM_025348	1.06635	0.0188068	1.03766	0.0554181
Ndufa5	68202	NM_001311068_NM_026614	1.56159	0.0126269	1.68608	0.0213526
Ndufaf2	75597	NM_001127346	1.14688	0.0228591	NA	NA
Ndufb7	66916	NM_025843	NA	NA	1.15223	0.0461326
Ndufs5	595136	NM_001030274	NA	NA	1.34948	0.014132
Nemf	66244	NM_025441	2.72576	0.0727691	1.68299	0.107474
Neo1	18007	NM_008684_NM_001042752	2.11546	0.0125077	NA	NA
Nes	18008	NM_016701	3.16141	0.0439304	2.62278	0.0815113
Nf1	18015	NM_010897	1.76916	0.0330833	1.05159	0.103415
Nfat5	54446	NM_018823_NM_133957_NM_001286260	1.27237	0.0477173	1.75776	0.0492528
Nfatc2ip	18020	NM_010900	1.92594	0.00743495	NA	NA
Nfatc3	18021	NM_010901	1.34397	0.0265925	NA	NA
Nfe2l1	18023	NM_008686_NM_001130453_NM_001130452_NM_001130451_NM_001130450_NM_001130454	1.12513	0.0497915	NA	NA
Nfkbia	18035	NM_010907	NA	NA	1.18136	0.104356
Nfrkb	235134	NM_172766	NA	NA	1.07821	0.104109
Nin	18080	NM_001081453_NM_001286080_NM_001286079_NM_008697	1.87039	0.0634614	NA	NA
Nipbl	71175	NM_027707_NM_201232	2.27609	0.00743495	1.16916	0.0808537
Nktr	18087	NM_010918	1.6778	0.0520302	1.35375	0.140129
Nlrp1b	637515	NM_001162414_NM_001040696	2.22432	0.0099109	NA	NA
Nmt1	18107	NM_008707	1.16779	0.019523	1.20078	0.0545177
Noc3l	57753	NM_021315	NA	NA	1.35981	0.0384021
Nol10	217431	NM_001008421	NA	NA	1.07758	0.111492
Nol4l	329540	NM_001134300_NM_001001986	1.26106	0.0938637	NA	NA
Nol6	230082	NM_139236	1.27965	0.0337304	NA	NA
Nol8	70930	NM_001271397	2.03571	0.0242092	1.22272	0.0853421
Nomo1	211548	NM_153057	1.00851	0.0761272	NA	NA
Npat	244879	NM_001081152	1.50269	0.0165074	NA	NA
Npff	54615	NM_018787	1.56734	0.0968644	2.00718	0.100316
Npm1	18148	NM_001252260_NM_008722_NM_001252261	1.58594	0.0333445	1.72341	0.0461003
Nptx1	18164	NM_008730	3.69006	0.0501326	2.07147	0.10731
Nr2f6	13864	NM_010150	1.00788	0.0400848	NA	NA
Nrp2	18187	NM_001077406_NM_001077407_NM_010939_NM_001077405_NM_001077404_NM_001077403	1.60274	0.101286	NA	NA
Nsd1	18193	NM_008739	1.15131	0.0491214	NA	NA
Nsrp1	237859	NM_001012309	2.42452	0.0291779	1.64856	0.0555617
Nsun2	28114	NM_145354	1.10307	0.021014	1.16195	0.0403205
Ntn1	18208	NM_008744	4.74505	0.0121923	4.52855	0.0363972
Nuak1	77976	NM_001004363	1.22689	0.101078	NA	NA
Nucb2	53322	NM_001130479	NA	NA	1.2997	0.0825953
Nufip2	68564	NM_001024205	1.17955	0.137769	NA	NA
Numa1	101706	NM_133947	1.15998	0.016563	NA	NA
Nup188	227699	NM_198304	1.39002	0.0120964	1.20667	0.0289436
Nup210	54563	NM_018815	2.49128	0.0620538	NA	NA
Nup214	227720	NM_172268	1.40796	0.0202368	1.12746	0.0479442
Nvl	67459	NM_026171	1.5856	0.0401846	NA	NA
Nxn	18230	NM_008750	1.4875	0.148882	2.68507	0.0675352
Ofd1	237222	NM_177429	1.3954	0.021014	NA	NA
Ogfrl1	70155	NM_001081079	1.31448	0.0274153	NA	NA
Ola1	67059	NM_025942_NM_030091	2.50487	0.0656188	1.79917	0.119704
Olfr920	258783	NM_146787	2.4646	0.0280496	NA	NA
Osbpl1a	64291	NM_001252489_NM_001252492_NM_207530_NM_001252493_NM_001252491_NM_001252490	2.51827	0.00678536	1.475	0.0193848
Otud3	73162	NM_028453	1.21342	0.114423	NA	NA
Otud5	54644	NM_001290536_NM_138604_NM_001290537	1.03874	0.0560448	1.2932	0.0568244
Otud7b	229603	NM_001025614_NM_001025613	1.42268	0.0384915	NA	NA
Pabpc1	18458	NM_008774	1.38043	0.101746	1.53426	0.0628308
Pabpn1	54196	NM_019402	1.93133	0.0173696	2.12087	0.0196516
Pafah1b1	18472	NM_013625	NA	NA	1.05156	0.029535
Pag1	94212	NM_053182_NM_001195031	NA	NA	1.10953	0.0778371
Palld	72333	NM_001293774_NM_001293773_NM_001293772_NM_001081390	1.26589	0.0326543	NA	NA
Papd5	NA	NM_001164497_NM_001164499_NM_001164498	1.29567	0.0530081	1.53606	0.0845513
Papss2	23972	NM_001201470_NM_011864	NA	NA	6.78285	0.0605156
Parp10	671535	NM_001163575_NM_001163576	NA	NA	1.92545	0.12055
Parp14	547253	NM_001039530	1.40797	0.13811	NA	NA
Parp4	328417	NM_001145978	1.97518	0.0173696	1.10858	0.111492
Parvb	170736	NM_133167	NA	NA	1.14538	0.0207163
Paxbp1	67367	NM_026110	1.74042	0.0828668	NA	NA
Pbrm1	66923	NM_001081251	2.08444	0.0272175	1.58438	0.0425633
Pbx2	18515	NM_017463	1.54794	0.0114907	1.90778	0.0719713
Pcbp1	23983	NM_011865	1.42382	0.0133998	NA	NA
Pcdh7	54216	NM_001310606_NM_018764_NM_001122758_NM_001310608	1.89498	0.0750744	1.91439	0.13134
Pcf11	74737	NM_029078	1.99381	0.0391854	1.71338	0.0825953
Pcgf6	71041	NM_027654	1.93826	0.00969836	NA	NA
Pcm1	18536	NM_023662	2.53719	0.0187066	1.44959	0.0675352
Pcnt	18541	NM_008787_NM_001282992	1.64993	0.0187066	NA	NA
Pcnx3	104401	NM_144868	1.06205	0.0175132	NA	NA
Pdap1	231887	NM_001033313	1.56134	0.0457602	NA	NA
Pdcd11	18572	NM_011053	1.35375	0.0280496	NA	NA
Pdcd2	18567	NM_008799	1.05956	0.0232273	NA	NA
Pdcd5	56330	NM_019746	NA	NA	1.16512	0.0353276
Pde1b	18574	NM_008800_NM_001285890	NA	NA	1.47445	0.106768
Pde4a	18577	NM_183408_NM_001310750_NM_019798	1.73968	0.0149176	NA	NA
Pdgfa	18590	NM_008808	1.85346	0.0318862	1.17282	0.0813727
Pdgfb	18591	NM_011057	NA	NA	1.05741	0.0598257
Pds5a	71521	NM_001081321	2.31209	0.0280496	1.45216	0.096681
Pds5b	100710	NM_175310	2.37461	0.0246195	NA	NA
Pdzk1	59020	NM_021517_NM_001146001	2.11223	0.0736687	2.03625	0.0689929
Peak1	244895	NM_172924	1.3848	0.0710312	NA	NA
Pelo	105083	NM_134058	1.07328	0.0183662	1.67315	0.0195505
Pelp1	75273	NM_029231	2.04601	0.0147658	1.03259	0.141816
Perm1	74183	NM_172417	1.37874	0.079278	NA	NA
Pex6	224824	NM_145488	1.42181	0.0282878	NA	NA
Pfdn6	14976	NM_010385_NM_001185182	1.38893	0.0248783	1.58177	0.0329839
Pgd	110208	NM_001081274	NA	NA	1.0626	0.141702
Pglyrp1	21946	NM_009402	2.05949	0.109244	NA	NA
Pgm2l1	70974	NM_027629	1.08206	0.0617516	NA	NA
Pgrmc2	70804	NM_027558	1.49224	0.016563	1.5358	0.0241611
Phactr4	100169	NM_175306_NM_001161797	1.52384	0.0449599	NA	NA
Phf14	75725	NM_001168382_NM_029404	1.2973	0.0224608	NA	NA
Phf2	18676	NM_011078	1.76425	0.0806849	1.02993	0.132938
Phf20	228829	NM_172674	1.15795	0.105716	NA	NA
Phf20l1	239510	NM_001081409	2.23608	0.0408004	1.88888	0.117902
Phf21a	192285	NM_138755_NM_001109691_NM_001109690	1.09334	0.0792761	NA	NA
Phf3	213109	NM_001081080	1.97425	0.0236927	1.47996	0.0914599
Phf8	320595	NM_001113354_NM_177201	1.12441	0.0297593	NA	NA
Phgdh	236539	NM_016966	NA	NA	2.49665	0.106768
Phip	83946	NM_001081216	2.15012	0.0406957	2.23997	0.0808537
Phka2	110094	NM_001177879_NM_001177878_NM_172783	1.21284	0.0227783	1.1368	0.0496986
Phldb1	102693	NM_153537	1.23782	0.0447375	2.03736	0.0586689
Phldb3	232970	NM_001102613	2.47234	0.0273707	1.97997	0.0626657
Phlpp1	98432	NM_133821	NA	NA	1.14339	0.0450952
Phrf1	101471	NM_001081118	1.38623	0.0282931	NA	NA
Pias4	59004	NM_021501	1.17413	0.0273506	1.18125	0.0889525
Pik3c2a	18704	NM_011083	1.19533	0.0159788	NA	NA
Pik3cb	74769	NM_029094	1.6934	0.0357243	2.25806	0.0631344
Pik3r1	18708	NM_001024955_NM_001077495	1.88139	0.020335	NA	NA
Pim1	18712	NM_008842	3.55522	0.0340431	4.6651	0.0984786
Pip4k2b	108083	NM_054051	1.15583	0.0303246	1.02791	0.0790357
Pkn2	109333	NM_178654	NA	NA	1.43942	0.0241611
Pkp4	227937	NM_026361_NM_175464	2.39738	0.12256	NA	NA
Pla2g2e	26970	NM_012044	NA	NA	1.56043	0.0404822
Pla2g4a	18783	NM_008869_NM_001305632	1.8255	0.0268218	NA	NA
Plcb2	18796	NM_177568_NM_001290790	1.4121	0.0120964	NA	NA
Plcxd2	433022	NM_001134480	NA	NA	2.77103	0.0376362
Plec	18810	NM_201394_NM_201393_NM_201392_NM_201391_NM_201389_NM_201390_NM_201388_NM_201387_NM_201386_NM_201385_NM_001163549_NM_001163542_NM_001163540_NM_011117_NM_001164203	NA	NA	1.47748	0.0669395
Plekhg1	213783	NM_001159942_NM_001033253	NA	NA	1.94908	0.0968112
Plekhh3	217198	NM_146030	1.00122	0.0715076	1.46603	0.0554181
Plekho1	67220	NM_023320	NA	NA	1.05959	0.052579
Plpp3	67916	NM_080555	1.95652	0.0842785	3.80982	0.129813
Plxna1	18844	NM_008881	1.83229	0.0598414	NA	NA
Plxna2	18845	NM_008882	1.66881	0.0623175	1.59971	0.11672
Pmepa1	65112	NM_022995	2.82494	0.0828424	1.71257	0.119991
Pml	18854	NM_008884_NM_178087_NM_001311088	NA	NA	1.46437	0.142884
Pnisr	66625	NM_025669	2.4075	0.0352028	1.4528	0.130864
Pnrc1	108767	NM_001033225	NA	NA	1.72024	0.0380345
Pofut1	140484	NM_080463	1.31817	0.0107597	NA	NA
Pold1	18971	NM_011131	1.86187	0.00969836	NA	NA
Pole	18973	NM_011132	1.48029	0.0829585	NA	NA
Polr1a	20019	NM_009088	1.44007	0.0466181	NA	NA
Polr2a	20020	NM_001291068	1.32129	0.0156051	1.32016	0.033882
Polr3g	67486	NM_001081176	2.03182	0.0612573	NA	NA
Pop1	67724	NM_026340_NM_152894	2.18021	0.020577	1.94167	0.0792949
Por	18984	NM_008898	1.10427	0.0583423	NA	NA
Pou2f2	18987	NM_001163556_NM_001163555_NM_011138_NM_001163554	2.76703	0.020335	NA	NA
Pou3f1	18991	NM_011141	2.03844	0.0995062	NA	NA
Ppan	235036	NM_145610	1.36116	0.0475959	1.29645	0.0689929
Ppard	19015	NM_011145	NA	NA	1.87709	0.0815691
Ppargc1b	170826	NM_133249	1.81928	0.0268556	1.30326	0.127686
Ppfia1	233977	NM_001195086_NM_001033319	1.46381	0.0492445	NA	NA
Ppig	228005	NM_001081086	2.65807	0.0353281	2.18154	0.0613002
Ppm1k	243382	NM_175523	NA	NA	1.52277	0.0719713
Ppp1r10	52040	NM_001163818	1.05416	0.0173749	NA	NA
Ppp1r11	76497	NM_029632	NA	NA	1.27528	0.0233484
Ppp1r12a	17931	NM_027892	3.0061	0.0291779	2.38088	0.0580174
Ppp1r12b	329251	NM_001081307	1.89553	0.0835164	NA	NA
Ppp1r13l	333654	NM_001010836	2.41939	0.0101144	3.33776	0.00906316
Ppp1r14b	18938	NM_008889	1.95768	0.018775	1.9421	0.0397468
Ppp1r35	69871	NM_027242	2.07504	0.0132691	1.54395	0.0778151
Ppp1r3e	105651	NM_001167908	2.84206	0.00730781	1.59504	0.0497884
Ppp2r3a	235542	NM_001161362_NM_172144	1.72815	0.0189527	1.23635	0.0781265
Ppp2r5e	26932	NM_012024	1.61263	0.0253154	1.18926	0.0586689
Ppp6r1	243819	NM_172894	1.65673	0.0323364	1.58242	0.0576856
Ppp6r2	71474	NM_026813_NM_027805	1.94489	0.0305744	NA	NA
Pprc1	226169	NM_001081214	1.33988	0.0125607	1.35692	0.0358929
Prdm2	110593	NM_001081355_NM_001256380	1.62953	0.0311781	1.1739	0.0999144
Prep	19072	NM_011156	1.32264	0.0221976	NA	NA
Prex2	109294	NM_029525_NM_001033636	2.15137	0.0284522	NA	NA
Prkar2b	19088	NM_011158	NA	NA	1.99273	0.113056
Prkcb	18751	NM_008855_NM_001316672	1.08415	0.0528711	1.49515	0.070557
Prkdc	19090	NM_011159	1.99792	0.023919	NA	NA
Prkg1	19091	NM_001013833_NM_011160	3.50388	0.0298675	NA	NA
Proser3	333193	NM_183321	2.56283	0.0901079	NA	NA
Prpf19	28000	NM_134129_NM_001253843_NM_001253844	1.44848	0.0160058	1.05452	0.0374949
Prpf38b	66921	NM_025845	2.04987	0.0839548	NA	NA
Prpf40a	56194	NM_018785	2.14324	0.0545891	NA	NA
Prpf40b	54614	NM_018786	2.52369	0.040371	NA	NA
Prpf4b	19134	NM_013830	2.2341	0.0721844	1.16114	0.119327
Prpf8	192159	NM_138659	1.4195	0.0120964	NA	NA
Prr12	233210	NM_175022	1.51538	0.0135252	1.67478	0.0376315
Prr14l	215476	NM_194340	1.59776	0.0236927	NA	NA
Prrc2a	53761	NM_020027_NM_001199044	2.02302	0.0617516	1.11801	0.0614961
Prrc2c	226562	NM_001081290	1.94515	0.0808007	NA	NA
Psip1	101739	NM_133948_NM_001290527	1.91549	0.0447879	1.62687	0.117693
Psmb10	19171	NM_013640	NA	NA	1.65001	0.0715068
Psmb3	26446	NM_011971	NA	NA	1.08552	0.029535
Psmb5	19173	NM_011186	NA	NA	1.00153	0.0511437
Psmb6	19175	NM_008946	NA	NA	1.16627	0.0460102
Psme2	19188	NM_011190_NM_001029855	NA	NA	1.06972	0.0904358
Ptges3	56351	NM_019766	NA	NA	1.06947	0.128317
Ptms	69202	NM_026988	1.97243	0.015215	NA	NA
Ptpn21	24000	NM_001146199_NM_011877	1.50752	0.0121077	NA	NA
Ptpn23	104831	NM_001081043	1.22129	0.0226091	1.65186	0.0573503
Ptpn4	19258	NM_019933	2.71572	0.0120964	NA	NA
Ptprc	19264	NM_001268286_NM_011210_NM_001111316	1.00513	0.0418578	NA	NA
Pum1	80912	NM_001159603_NM_001159605_NM_001159604_NM_030722_NM_001159606	1.03233	0.0758131	NA	NA
Pum3	52874	NM_177474	1.58472	0.0318862	1.71704	0.0580174
Pura	19290	NM_008989	3.03868	0.016243	2.8118	0.0181573
Purb	19291	NM_011221	2.10016	0.0978576	1.35002	0.123706
Pwp2	110816	NM_029546	1.24108	0.0769281	NA	NA
Pwwp2b	101631	NM_001098636_NM_001033206	1.51066	0.0182999	1.21696	0.0577582
Qser1	99003	NM_001123327	2.15026	0.0340431	1.23776	0.110499
Rab11fip1	75767	NM_001080813_NM_029423	1.0727	0.077216	2.00666	0.0576193
Rab11fip2	74998	NM_001164367_NM_001033172	1.87007	0.0199847	1.70254	0.0625352
Rab12	19328	NM_024448	NA	NA	1.13817	0.0443286
Rab24	19336	NM_009000	NA	NA	1.25457	0.0372582
Rab42	242681	NM_001081651	1.21857	0.102599	NA	NA
Rabl6	227624	NM_001024616	1.43972	0.0194541	NA	NA
Rack1	14694	NM_008143	1.12045	0.0280496	1.59425	0.0193848
Rad23b	19359	NM_009011	1.2805	0.0253431	1.90634	0.0289436
Rad50	19360	NM_009012	2.6107	0.0352074	NA	NA
Rad54l2	81000	NM_030730	1.66192	0.0548747	NA	NA
Ralbp1	19765	NM_009067_NM_001198949	1.41632	0.0187847	NA	NA
Ralgapa1	56784	NM_019994_NM_001286263_NM_001112714_NM_001003719	1.14668	0.0470179	NA	NA
Ralgapa2	241694	NM_001033348	2.81738	0.017658	3.33904	0.0314814
Ralgapb	228850	NM_001291138_NM_001291137	1.16775	0.0239581	1.08141	0.0435041
Ranbp2	19386	NM_011240	2.09369	0.0306556	1.64924	0.0822818
Rangap1	19387	NM_011241_NM_001146174	1.21878	0.124301	NA	NA
Rap2a	76108	NM_029519	NA	NA	1.09853	0.0959407
Rasa1	218397	NM_145452	1.66864	0.00743495	NA	NA
Rasa4	54153	NM_133914_NM_001039103	NA	NA	1.03412	0.0547289
Rassf8	71323	NM_027760	1.65771	0.0229306	NA	NA
Rb1cc1	12421	NM_009826	2.04815	0.0159841	1.36699	0.0633485
Rbbp6	19647	NM_011247_NM_175023	2.90187	0.0230845	2.62416	0.0478224
Rbm19	74111	NM_028762	1.6523	0.0268556	1.57931	0.0436887
Rbm22	66810	NM_025776	1.34875	0.0230337	NA	NA
Rbm25	67039	NM_027349	3.25326	0.0503315	2.40919	0.102619
Rbm26	74213	NM_134077	2.31145	0.0219235	1.63956	0.0496291
Rbm27	225432	NM_172626	1.27434	0.0177864	1.13635	0.0431072
Rbm28	68272	NM_133925	2.09103	0.0437392	1.46452	0.149754
Rbm42	68035	NM_133693	1.25185	0.0188068	1.32437	0.0376024
Rcor1	217864	NM_198023	1.7978	0.020335	1.58994	0.0271574
Rdx	19684	NM_001104616_NM_009041_NM_001104617	1.54896	0.10857	NA	NA
Reep3	28193	NM_001204915_NM_178606	1.04796	0.055227	NA	NA
Rel	19696	NM_009044	1.8558	0.0309184	NA	NA
Renbp	19703	NM_001164704_NM_023132	NA	NA	1.42294	0.0731518
Rest	19712	NM_011263	1.95217	0.0230337	1.54649	0.13125
Rexo1	66932	NM_025852	1.20904	0.0347911	NA	NA
Rfc1	19687	NM_011258	1.81186	0.097822	1.09082	0.100021
Rfx7	319758	NM_001033536	1.06414	0.0520255	NA	NA
Rfxap	170767	NM_133231	NA	NA	1.20523	0.0909584
Rgl1	19731	NM_016846	2.01223	0.0236927	3.72117	0.121285
Rgs12	71729	NM_173402_NM_001163512	1.31429	0.0173696	NA	NA
Ribc1	66611	NM_025660	NA	NA	1.48073	0.0404822
Rictor	78757	NM_030168	NA	NA	1.24045	0.0520473
Rif1	51869	NM_175238	2.8312	0.0248783	1.96413	0.0503594
Rilpl1	75695	NM_021430	NA	NA	1.53433	0.127762
Ring1	19763	NM_009066	1.47006	0.0159788	1.68616	0.0313756
Riok1	71340	NM_024242	2.17517	0.0326543	1.35994	0.110499
Ripk1	19766	NM_009068	1.18722	0.0679995	1.13177	0.11264
Rnasel	24014	NM_011882	1.39824	0.0240626	NA	NA
Rnf170	77733	NM_029965	1.28345	0.0869245	NA	NA
Rnf20	109331	NM_001163263_NM_182999	1.34239	0.0636645	NA	NA
Rnf216	108086	NM_207110_NM_080561	1.21043	0.0187066	1.17367	0.0756058
Rnf220	66743	NM_001310729_NM_001310731_NM_001310730_NM_025739	1.27187	0.0438107	NA	NA
Rnf25	57751	NM_021313_NM_001305230	NA	NA	1.25549	0.0778808
Rock1	19877	NM_009071	2.12414	0.0205297	1.95687	0.0282924
Rock2	19878	NM_009072	2.12695	0.0186048	1.51641	0.033882
Rpap3	71919	NM_028003	1.06386	0.0377393	NA	NA
Rpgrip1l	244585	NM_173431	2.51054	0.00840744	NA	NA
Rpia	19895	NM_009075	1.44897	0.021014	1.42602	0.0464974
Rpl10	110954	NM_052835	1.01205	0.0135252	1.83911	0.00813216
Rpl10a	19896	NM_011287	1.31851	0.0099109	1.20989	0.0265919
Rpl11	67025	NM_025919	2.09625	0.00743495	2.38829	0.00990112
Rpl12	269261	NM_009076	2.60386	0.00678536	2.77205	0.00772114
Rpl13	270106	NM_016738	1.67868	0.015606	1.80504	0.0276804
Rpl13a	22121	NM_009438	2.33929	0.0149176	2.54432	0.0193848
Rpl14	67115	NM_025974	2.1628	0.00743495	2.14756	0.0136729
Rpl15	66480	NM_025586	NA	NA	1.38281	0.0186148
Rpl17	319195	NM_001002239	1.61413	0.00743495	2.24685	0.00900487
Rpl18	19899	NM_009077	1.75801	0.00678536	2.12313	0.00886649
Rpl18a	76808	NM_029751	1.14321	0.102775	1.39865	0.147352
Rpl19	19921	NM_001159483_NM_009078	1.24701	0.00969836	1.88689	0.00900487
Rpl21	19933	NM_019647	3.09389	0.0149176	3.42293	0.0136729
Rpl22	19934	NM_001277113_NM_001277114_NM_009079	1.60078	0.00743495	1.9553	0.0101191
Rpl22l1	68028	NM_026517	NA	NA	1.63683	0.0188871
Rpl23	65019	NM_022891	1.61348	0.0121923	2.38391	0.0101191
Rpl23a	268449	NM_207523	1.99105	0.00678536	2.60742	0.00772114
Rpl24	68193	NM_024218	2.2134	0.0134582	2.88931	0.017237
Rpl26	19941	NM_009080	1.90028	0.00683656	2.53132	0.00813216
Rpl27	19942	NM_011289	1.6559	0.00743495	1.85715	0.0110141
Rpl27a	26451	NM_011975	1.90762	0.00678536	2.32523	0.00772114
Rpl28	19943	NM_009081	2.23259	0.00730781	2.46448	0.0109811
Rpl29	19944	NM_001324533_NM_001324534_NM_009082	NA	NA	1.76891	0.0179061
Rpl30	19946	NM_009083_NM_001163485	1.11946	0.037834	1.7243	0.0347983
Rpl31-ps12	665562	NM_001258458	2.72495	0.00969836	3.18957	0.0127884
Rpl32l	621697	NM_001101561	1.42764	0.0219235	1.73489	0.0179061
Rpl35a	57808	NM_001130485_NM_001130484_NM_021338	1.69641	0.00743495	1.95521	0.0101191
Rpl36	54217	NM_018730	2.66649	0.00743495	2.60038	0.0153696
Rpl36a	19982	NM_019865	1.77532	0.00743495	2.05976	0.0105962
Rpl36al	66483	NM_025589	NA	NA	1.60987	0.0101191
Rpl37	67281	NM_026069	2.39175	0.00678536	2.73064	0.00906316
Rpl37a	19981	NM_009084	2.17407	0.0135252	2.50413	0.0167793
Rpl37rt	100502825	NM_001271591_NM_001271590	1.15781	0.0376495	2.41275	0.0134926
Rpl38	67671	NM_001048057_NM_023372_NM_001048058	2.67092	0.00797612	2.67187	0.0135191
Rpl39	67248	NM_026055	1.01755	0.021014	1.18329	0.0313756
Rpl4	67891	NM_024212	NA	NA	1.21954	0.033882
Rpl41	67945	NM_018860	1.55889	0.0326543	1.3366	0.0725526
Rpl6	19988	NM_011290	1.76165	0.0173696	2.09226	0.0169397
Rpl7	19989	NM_011291	NA	NA	1.29841	0.0250384
Rpl7a	27176	NM_013721	1.62258	0.0101144	2.31249	0.00990112
Rpl8	26961	NM_012053	1.8797	0.00683656	2.08799	0.0101191
Rpl9	20005	NM_011292	1.21835	0.0120964	1.91428	0.00906316
Rplp1	56040	NM_018853	1.29064	0.0121077	1.18048	0.0342641
Rplp2	67186	NM_026020	1.90226	0.00863047	1.67559	0.0213526
Rpp38	227522	NM_001013376	NA	NA	1.14142	0.0404822
Rpp40	208366	NM_145938	1.24763	0.0352924	1.00079	0.0675352
Rps10	67097	NM_025963	2.28135	0.00678536	2.62221	0.00906316
Rps11	27207	NM_013725	1.3214	0.00747068	1.75139	0.00990112
Rps12	20042	NM_011295	2.76887	0.00678536	3.07254	0.00772114
Rps13	68052	NM_026533	1.39564	0.0120964	1.75614	0.014132
Rps15	20054	NM_009091_NM_001310726	2.46036	0.00683656	2.14158	0.0289436
Rps15a	267019	NM_170669	1.95087	0.00683656	2.69848	0.00772114
Rps16	20055	NM_013647	1.90168	0.00678536	2.32836	0.00772114
Rps17	20068	NM_009092	2.24833	0.00678536	2.04621	0.0132581
Rps18	20084	NM_011296	1.74055	0.0336318	2.22997	0.0429678
Rps19	20085	NM_023133	2.19044	0.0343766	2.84015	0.0177463
Rps2	16898	NM_008503	1.46948	0.00912019	1.85944	0.010412
Rps20	67427	NM_026147	2.20318	0.00730781	2.38045	0.010412
Rps21	66481	NM_025587	2.26368	0.00743495	2.55315	0.0101191
Rps23	66475	NM_024175	NA	NA	1.62317	0.0682057
Rps24	20088	NM_207635_NM_207634_NM_011297	2.07349	0.00683656	2.38332	0.00990112
Rps26	27370	NM_013765	1.3652	0.0173696	1.63525	0.0219552
Rps28	54127	NM_016844	1.83194	0.00678536	2.04179	0.00906316
Rps29	20090	NM_009093	1.51352	0.00969836	1.91484	0.0105962
Rps3	27050	NM_012052	NA	NA	1.08105	0.0509738
Rps3a1	20091	NM_016959	NA	NA	1.51977	0.0186148
Rps4x	20102	NM_009094	NA	NA	1.1726	0.0868343
Rps5	20103	NM_009095	NA	NA	1.30899	0.118407
Rps6	20104	NM_009096	1.16504	0.0156195	1.89335	0.00990112
Rps6ka2	20112	NM_011299	1.44909	0.0481509	2.80444	0.0778151
Rps6kl1	238323	NM_146244	2.59094	0.0377362	2.30843	0.10585
Rps7	20115	NM_011300	1.86929	0.0181652	2.21758	0.0141666
Rps8	20116	NM_009098	1.76237	0.0125077	1.99844	0.0105962
Rpsa	16785	NM_011029	2.67855	0.00969836	2.39978	0.0282341
Rptor	74370	NM_001306081_NM_028898	1.58635	0.0268556	1.30901	0.0443329
Rrbp1	81910	NM_024281_NM_133626	1.74478	0.138601	NA	NA
Rreb1	68750	NM_026830_NM_001177868_NM_001039188_NM_001177869	1.10565	0.0345479	NA	NA
Rrp1b	72462	NM_028244_NM_001163734	2.26905	0.0487225	NA	NA
Rsbn1	229675	NM_172684	1.04572	0.107344	NA	NA
Rsbn1l	242860	NM_001080977	1.78274	0.016243	NA	NA
Rsf1	233532	NM_001081267	2.13459	0.0287153	1.4846	0.100021
Rsrc2	208606	NM_001005525	2.22055	0.0274153	NA	NA
Rtf1	76246	NM_030112	1.40242	0.0468347	1.11121	0.106768
Runx1	12394	NM_009821_NM_001111023_NM_001111022_NM_001111021	1.54529	0.0782949	NA	NA
Runx2	12393	NM_001145920_NM_001146038_NM_009820_NM_001271631_NM_001271630_NM_001271627	NA	NA	2.18455	0.0184597
Safb2	224902	NM_001029979	1.12888	0.129873	NA	NA
Samd4b	233033	NM_175021	1.13469	0.0352924	1.13936	0.120173
Samd9l	209086	NM_010156	1.51249	0.060588	1.86699	0.0882942
Sap25	751865	NM_001081962	1.83302	0.112888	NA	NA
Sap30l	50724	NM_001081168	1.41314	0.0199603	1.35079	0.0511437
Sart1	20227	NM_016882	1.90999	0.0195611	2.0071	0.0376362
Sash1	70097	NM_175155	1.62809	0.0189067	1.40839	0.0684958
Satb2	212712	NM_139146	2.31712	0.0698399	NA	NA
Sav1	64010	NM_022028	1.39632	0.0568437	2.35175	0.0331137
Sbno2	216161	NM_183426	NA	NA	1.16019	0.0712256
Scaf1	233208	NM_001008422	2.26666	0.0086965	1.68976	0.015797
Scaf11	72193	NM_028148	1.19699	0.0767975	NA	NA
Scaf4	224432	NM_178923	1.20764	0.0740197	1.21718	0.104356
Scaper	244891	NM_001081341	1.81519	0.0226091	NA	NA
Scd3	30049	NM_024450	1.46631	0.0433486	1.29684	0.106768
Scd4	329065	NM_183216	1.53198	0.0581018	2.97977	0.0250384
Sclt1	67161	NM_001081411	1.58369	0.0166209	NA	NA
Scrib	105782	NM_134089_NM_001310542_NM_001310543	NA	NA	1.02406	0.0566868
Sdad1	231452	NM_172713	1.35911	0.105405	NA	NA
Sec16a	227648	NM_153125	1.22413	0.0268556	1.19277	0.0559187
Sec61a1	53421	NM_016906	1.1019	0.0268556	1.24512	0.0547588
Sec63	140740	NM_153055	1.19099	0.0671857	1.133	0.0639828
Secisbp2l	70354	NM_177608	1.08878	0.0540296	NA	NA
Sel1l	20338	NM_011344_NM_001039089	1.26546	0.0443964	NA	NA
Selk	NA	NM_019979	NA	NA	1.18612	0.141702
Sema6b	20359	NM_013662_NM_001130456	1.99681	0.0230845	1.75581	0.0576929
Senp6	215351	NM_146003_NM_001311110	2.53504	0.0497046	1.87379	0.0575
Sept11	52398	NM_001310671_NM_001009818_NM_001310669	1.71299	0.0879279	NA	NA
Serpine1	18787	NM_008871	3.03286	0.0187209	3.502	0.0276981
Setd1a	233904	NM_178029	1.00991	0.030984	NA	NA
Setd2	235626	NM_001081340	1.19141	0.021014	NA	NA
Setd5	72895	NM_028385	1.0929	0.0971946	NA	NA
Setx	269254	NM_198033	1.18857	0.0636756	NA	NA
Sf3a1	67465	NM_026175	1.07671	0.0162628	NA	NA
Sf3a2	20222	NM_013651	NA	NA	1.11769	0.0597722
Sf3b2	319322	NM_030109	1.16772	0.0230845	NA	NA
Sfpq	71514	NM_023603	1.43051	0.0255655	1.45442	0.0289436
Sft2d3	67158	NM_026006	1.13176	0.0254871	NA	NA
Sgol2a	NA	NM_001177867_NM_199007	1.82146	0.0332649	NA	NA
Sh2b2	23921	NM_018825_NM_001302938_NM_001302939	NA	NA	1.66798	0.0575
Sh3pxd2a	14218	NM_008018_NM_001164717	1.82296	0.0226091	NA	NA
Sh3rf1	59009	NM_021506	1.25599	0.0334066	NA	NA
Shisa9	72555	NM_028277_NM_001174086	1.27782	0.0171281	NA	NA
Shprh	268281	NM_001077707_NM_001284354_NM_172937	1.19141	0.0856546	NA	NA
Siah2	20439	NM_009174	NA	NA	1.49205	0.0810614
Sik1	17691	NM_010831	1.07558	0.0236927	NA	NA
Sipa1	20469	NM_001164482_NM_011379_NM_001164480_NM_001164481_NM_001164568	1.0096	0.0165074	NA	NA
Sipa1l3	74206	NM_001081028	2.13472	0.022199	1.37504	0.089619
Slc12a2	20496	NM_009194	1.25618	0.0218919	NA	NA
Slc13a3	114644	NM_054055	2.38254	0.128764	NA	NA
Slc24a3	94249	NM_053195	2.35242	0.0297146	NA	NA
Slc25a28	246696	NM_145156	2.24403	0.00856092	1.7439	0.0313756
Slc26a2	13521	NM_007885	1.67111	0.0163668	NA	NA
Slc27a4	26569	NM_011989	1.14018	0.0358131	NA	NA
Slc30a1	22782	NM_009579	1.34676	0.0871218	3.02505	0.0776937
Slc35d1	242585	NM_177732	1.41658	0.061142	NA	NA
Slc37a2	56857	NM_001145960_NM_020258	1.0577	0.0281128	NA	NA
Slc38a6	625098	NM_001037717	1.00533	0.141755	NA	NA
Slc43a2	215113	NM_173388_NM_001199284_NM_001199283	1.94023	0.0263126	1.62015	0.136911
Slc4a3	20536	NM_009208	2.84569	0.0528785	NA	NA
Slc52a2	52710	NM_029643	1.00218	0.024042	NA	NA
Slc7a2	11988	NM_001044740_NM_007514	1.39051	0.0499936	NA	NA
Slc7a5	20539	NM_011404	1.65385	0.0647355	2.2206	0.056611
Slco3a1	108116	NM_001038643_NM_023908	1.51239	0.076848	NA	NA
Slfn5	327978	NM_183201	1.63618	0.117339	NA	NA
Slitrk2	245450	NM_001161431_NM_198863	2.38017	0.0114907	1.64429	0.0629158
Slk	20874	NM_009289_NM_001164639	1.34153	0.0742515	NA	NA
Sltm	66660	NM_026337_NM_025690	2.39935	0.0372263	2.05052	0.0711409
Slx4	52864	NM_177472	1.00916	0.142685	NA	NA
Smad6	17130	NM_008542	NA	NA	1.43345	0.0308459
Smarca2	67155	NM_011416_NM_026003	2.04953	0.00683656	NA	NA
Smarca4	20586	NM_001174078_NM_011417_NM_001174079	1.67755	0.0890911	1.60274	0.0675352
Smarca5	93762	NM_053124	2.25434	0.0303368	1.55612	0.0689929
Smarcc1	20588	NM_009211	2.24969	0.0420724	1.59323	0.0524128
Smarcc2	68094	NM_001114096_NM_001114097_NM_198160	1.57236	0.0253591	1.02896	0.124603
Smarcd1	83797	NM_031842	1.57192	0.0121077	1.07228	0.122132
Smc1a	24061	NM_019710	1.59154	0.0984558	NA	NA
Smc2	14211	NM_008017_NM_001301412	2.3164	0.020335	NA	NA
Smc3	13006	NM_007790	1.55427	0.0277315	NA	NA
Smc4	70099	NM_133786	1.88168	0.020335	NA	NA
Smc5	226026	NM_001252685_NM_001252684_NM_153808	2.43613	0.00887878	2.58353	0.0193848
Smchd1	74355	NM_028887	1.74731	0.0259397	NA	NA
Smg1	233789	NM_001031814	1.61854	0.118348	NA	NA
Smg5	229512	NM_178246	NA	NA	1.86746	0.0210775
Smg7	226517	NM_001160256_NM_001160257_NM_001005507	NA	NA	1.16997	0.0500542
Smg9	71997	NM_028047	NA	NA	1.33427	0.0271574
Snapc4	227644	NM_172339_NM_001290419	NA	NA	1.31415	0.0877546
Snf8	27681	NM_033568	1.8132	0.0108183	1.81679	0.0219552
Snrnp27	66618	NM_025665	1.30578	0.0469029	1.1728	0.134595
Snrnp48	67797	NM_026382	1.24196	0.036314	1.7182	0.0511437
Snrnp70	20637	NM_009224	1.15791	0.148665	NA	NA
Snrpd2	107686	NM_026943	NA	NA	1.52673	0.02123
Sntb2	20650	NM_009229	1.64356	0.0306556	NA	NA
Snx30	209131	NM_172468	2.17193	0.0415609	NA	NA
Snx9	66616	NM_025664	1.22179	0.0324801	NA	NA
Soga1	320706	NM_001164663	1.77405	0.0291439	NA	NA
Son	20658	NM_019973_NM_178880	1.71374	0.0181652	1.46843	0.0516588
Sos1	20662	NM_009231	1.95439	0.0120964	1.49433	0.0465657
Sox4	20677	NM_009238	4.12282	0.021014	2.60924	0.0312866
Sp140	434484	NM_001013817	1.24289	0.133391	NA	NA
Spag9	70834	NM_001199203_NM_001199204_NM_027569_NM_001025428_NM_001199205_NM_001025430_NM_001025429	1.65783	0.0356533	1.50123	0.147634
Specc1	432572	NM_001281818_NM_001310526_NM_001029936	2.01127	0.0240727	1.13885	0.0752816
Spice1	212514	NM_144550	1.73697	0.0125077	NA	NA
Spred2	114716	NM_033523	1.75543	0.0957691	NA	NA
Sptbn1	20742	NM_175836_NM_009260	2.25715	0.042922	NA	NA
Src	20779	NM_009271_NM_001025395	NA	NA	2.81252	0.0363838
Srcap	100043597	NM_001304266	1.14153	0.0772385	NA	NA
Srek1ip1	67288	NM_026075	1.16959	0.0383655	1.0886	0.0547588
Srpk1	20815	NM_016795	1.15118	0.117779	NA	NA
Srrm1	51796	NM_016799_NM_001130477	1.02191	0.0571481	1.09799	0.0660946
Srsf2	20382	NM_011358	1.20167	0.0170232	1.93	0.0136729
Ssbp3	72475	NM_023672_NM_198438	NA	NA	1.26391	0.0382637
St13	70356	NM_133726	2.26539	0.0294775	NA	NA
St18	240690	NM_001244693_NM_001244692_NM_173868	NA	NA	1.8029	0.0920949
St5	76954	NM_029811_NM_001001326	2.27595	0.0369883	4.31307	0.0193848
Star	20845	NM_011485	1.20272	0.0941895	NA	NA
Stard10	56018	NM_019990	1.5242	0.0352924	NA	NA
Stau2	29819	NM_025303_NM_001111272	1.51808	0.0520255	NA	NA
Stim2	116873	NM_001081103	NA	NA	1.72742	0.0466977
Stk10	20868	NM_009288	1.31256	0.0172769	NA	NA
Stk40	74178	NM_028800_NM_001145827	NA	NA	1.05106	0.114634
Ston2	108800	NM_175367	1.35855	0.0273506	1.34731	0.042353
Strbp	20744	NM_009261	1.73066	0.00683656	NA	NA
Strn	268980	NM_011500	2.42742	0.0596279	NA	NA
Stx4a	20909	NM_009294	1.00236	0.0280493	1.44368	0.0404822
Stxbp4	20913	NM_011505	1.8979	0.0617516	NA	NA
Stxbp5	78808	NM_001081344	1.37888	0.0782949	NA	NA
Suco	226551	NM_172645	1.02587	0.0476996	NA	NA
Sugt1	67955	NM_026474	1.15429	0.037834	NA	NA
Sun2	223697	NM_194342_NM_001205345_NM_001205346	1.739	0.00840744	2.14533	0.0211431
Supt5	20924	NM_013676	1.16112	0.0280496	NA	NA
Supt6	20926	NM_009297	1.85621	0.0226791	1.74033	0.0284645
Svil	225115	NM_153153	1.01784	0.129256	NA	NA
Syk	20963	NM_001198977_NM_011518	NA	NA	1.6364	0.058778
Sympk	68188	NM_026605	2.11399	0.00678536	1.42709	0.0275341
Syn3	27204	NM_013722_NM_001164495	1.03707	0.0905139	NA	NA
Syne2	319565	NM_001005510	2.60528	0.0490026	2.40228	0.147747
Syne3	212073	NM_172500_NM_001042699	1.92194	0.0192168	NA	NA
Synrg	217030	NM_194341	1.93844	0.0151285	1.23852	0.0984786
Tab2	68652	NM_138667	1.69957	0.0354157	1.04116	0.117196
Tab3	66724	NM_025729	1.17596	0.0569412	NA	NA
Taco1	70207	NM_027346	1.26687	0.0964641	NA	NA
Taf1	270627	NM_001290729	1.40803	0.0099109	NA	NA
Taf15	70439	NM_027427	2.12852	0.0311504	NA	NA
Taf3	209361	NM_027748	NA	NA	1.01421	0.109388
Taf4b	72504	NM_001100449	1.49491	0.0378906	NA	NA
Tal1	21349	NM_011527_NM_001287388	1.26821	0.0302477	NA	NA
Tanc1	66860	NM_198294_NM_001290659	1.3404	0.051119	NA	NA
Taok1	216965	NM_144825	NA	NA	1.05523	0.0923278
Tatdn1	69694	NM_175151	NA	NA	1.59123	0.0372582
Tbc1d13	70296	NM_146252	1.05124	0.0306556	NA	NA
Tbc1d2	381605	NM_198664	NA	NA	1.43115	0.0496291
Tcerg1	56070	NM_001289526_NM_001039474	1.73281	0.109791	NA	NA
Tcf20	21411	NM_013836_NM_001114140	1.48589	0.0551892	1.76011	0.089619
Tchp	77832	NM_029992	1.71887	0.0679045	NA	NA
Tcof1	21453	NM_011552_NM_001198984	2.7316	0.0151861	1.76344	0.0486455
Tcp11l1	320554	NM_177190	2.25194	0.0328369	NA	NA
Tecpr1	70381	NM_027410	NA	NA	1.28037	0.0778151
Tecpr2	104859	NM_001289510_NM_001081057_NM_175336	1.22583	0.0400945	1.02703	0.106565
Telo2	71718	NM_001163661_NM_027880	1.54751	0.0235424	NA	NA
Terf2	21750	NM_009353_NM_001286200_NM_001083118	1.05647	0.017658	1.16553	0.0376343
Tet2	214133	NM_001040400	1.06716	0.106191	1.08496	0.123242
Tfeb	21425	NM_001161722_NM_001161723_NM_011549	1.33997	0.0330011	1.55272	0.0510632
Tgfb1	21803	NM_011577	3.57634	0.0166209	1.885	0.122283
Tgs1	116940	NM_054089	1.3177	0.139311	NA	NA
Them6	223626	NM_198607	1.8727	0.0863123	NA	NA
Thoc2	331401	NM_001033422	3.23446	0.0224183	2.02634	0.0541529
Tiam1	21844	NM_009384_NM_001145887_NM_001145886	2.45785	0.0376078	NA	NA
Tigar	319801	NM_177003	NA	NA	1.66755	0.0313756
Tigd5	105734	NM_178646	NA	NA	1.18248	0.111141
Tjp2	21873	NM_011597_NM_001198985	1.50547	0.0166209	1.58734	0.0884392
Tkt	21881	NM_009388	1.34001	0.016563	1.68022	0.0376315
Tle4	21888	NM_011600_NM_001302951_NM_001302950_NM_001302947	1.41075	0.0181326	NA	NA
Tlk2	24086	NM_001294331_NM_001112705_NM_001294334_NM_001294330_NM_001294329	NA	NA	1.10068	0.042353
Tln1	21894	NM_011602	1.76634	0.0199603	1.2382	0.0689929
Tlr9	81897	NM_031178	1.17235	0.0355558	NA	NA
Tmbim1	69660	NM_027154	NA	NA	1.37351	0.0181938
Tmcc2	68875	NM_178874_NM_001311108_NM_001311107	1.28295	0.0424812	NA	NA
Tmed8	382620	NM_001033475	NA	NA	1.01067	0.0813112
Tmem158	72309	NM_001002267	1.93145	0.0834649	NA	NA
Tmem160	69094	NM_026938	1.83626	0.0117251	1.34932	0.0535426
Tmem161b	72745	NM_175187	1.39846	0.0938306	NA	NA
Tmem214	68796	NM_144525	1.04571	0.0559213	1.02534	0.0898204
Tmem26	327766	NM_177794	4.41069	0.021014	8.68057	0.0304667
Tmem265	105180375	NM_001304267	1.32864	0.0311504	1.55488	0.0535426
Tmem57	NA	NM_025382	1.02067	0.0466181	NA	NA
Tmlhe	192289	NM_138758	1.42999	0.029685	1.57542	0.0625066
Tmsb10	19240	NM_025284_NM_001190327_NM_001039392	NA	NA	1.34333	0.0773316
Tmtc3	237500	NM_001110013_NM_001033332	1.33188	0.0115702	1.09528	0.0436887
Tnfaip2	21928	NM_009396	NA	NA	1.64024	0.133207
Tnfrsf11a	21934	NM_009399	NA	NA	1.05547	0.0889525
Tnip1	57783	NM_021327_NM_001271456_NM_001271455_NM_001199276_NM_001199275	NA	NA	1.04007	0.0852391
Tnks	21951	NM_175091	1.5317	0.0238831	NA	NA
Tnks1bp1	228140	NM_001081260	1.60456	0.0602396	1.87174	0.0484082
Tnpo2	212999	NM_145390_NM_001122843	1.03715	0.111234	NA	NA
Tnrc18	231861	NM_001122730_NM_178242	2.25618	0.0229306	NA	NA
Tnrc6a	233833	NM_144925	2.13266	0.0125077	2.18224	0.0181921
Tnrc6b	213988	NM_144812_NM_177124	1.93483	0.0125077	NA	NA
Tnrc6c	217351	NM_198022	1.89044	0.0407216	1.42406	0.0898204
Tns3	319939	NM_001083587	1.29237	0.0302477	1.55796	0.033882
Tonsl	72749	NM_183091	1.70349	0.0300738	NA	NA
Top1	21969	NM_009408	2.29706	0.0581018	NA	NA
Top2a	21973	NM_011623	2.04146	0.00984271	1.00154	0.127955
Tox2	269389	NM_001098799	2.42226	0.130126	NA	NA
Tpp2	22019	NM_009418_NM_001310540	1.78777	0.0492841	NA	NA
Tpt1	22070	NM_009429	1.6759	0.00969836	2.34944	0.0101191
Trak1	67095	NM_175114	1.0506	0.115304	NA	NA
Trib1	211770	NM_144549	1.06639	0.0393337	NA	NA
Trim12c	319236	NM_175677_NM_001146007	1.45256	0.0296827	1.20007	0.0691883
Trim21	20821	NM_009277_NM_001082552	1.65341	0.0354828	NA	NA
Trim3	55992	NM_001285873_NM_001285871_NM_001285870_NM_018880	1.1043	0.0239014	1.30241	0.0399208
Trim33	94093	NM_053170_NM_001079830	NA	NA	1.18439	0.0402153
Trim41	211007	NM_145377	1.04164	0.0385854	NA	NA
Trim56	384309	NM_201373	2.94857	0.00743495	3.18112	0.0147636
Trio	223435	NM_001081302	1.10327	0.0366167	1.46392	0.0505402
Triobp	110253	NM_138579_NM_001039156_NM_001039155_NM_001024716	NA	NA	1.36573	0.0384021
Trip11	109181	NM_028446	3.33788	0.0249955	1.79513	0.111368
Trip12	14897	NM_133975	1.68959	0.0970048	NA	NA
Trmt1	212528	NM_198020_NM_001164559_NM_001164560	NA	NA	1.34631	0.0313756
Trmt10a	108943	NM_175389	1.70216	0.0443071	NA	NA
Trnp1	69539	NM_001081156	NA	NA	2.77199	0.0331137
Trrap	100683	NM_001081362	2.24292	0.0121077	1.75407	0.0848109
Tsc1	64930	NM_001289576_NM_001289575_NM_022887	1.26588	0.0281128	1.42224	0.0646404
Tshz1	110796	NM_001081300	NA	NA	1.07723	0.105455
Ttbk2	140810	NM_001024856_NM_080788_NM_001024857	1.32683	0.0867984	NA	NA
Ttc26	264134	NM_153600	1.30887	0.136109	NA	NA
Ttc28	209683	NM_001267622	1.22154	0.0540559	NA	NA
Ttf1	22130	NM_009442	1.36887	0.0198797	NA	NA
Ttll5	320244	NM_001081423	1.01041	0.0624595	NA	NA
Tubgcp5	233276	NM_146190	1.2575	0.0280496	NA	NA
Tulp4	68842	NM_001103181_NM_054040	2.1471	0.0358131	NA	NA
U2surp	67958	NM_001114977_NM_026476	2.24542	0.0248783	2.15709	0.0431072
Uba5	66663	NM_025692	NA	NA	2.02893	0.015797
Uba52	22186	NM_019883	NA	NA	1.63464	0.0105962
Uba6	231380	NM_172712	1.65403	0.0354157	NA	NA
Ubap2	68926	NM_026872	1.33662	0.0528285	1.42061	0.0457936
Ubash3b	72828	NM_176860	1.18886	0.0255655	1.17163	0.0343339
Ube2m	22192	NM_145578_NM_001243968_NM_001168469	1.16629	0.021014	1.24283	0.0431998
Ube2o	217342	NM_173755	1.68083	0.0118063	1.8206	0.0195505
Ube3a	22215	NM_173010_NM_011668_NM_001033962	1.57893	0.0469141	1.31764	0.0535426
Ube4b	63958	NM_022022	1.07552	0.0236927	NA	NA
Ubn2	320538	NM_177185	1.73421	0.0439848	1.54254	0.0734432
Ubqln2	54609	NM_018798	2.07429	0.0090755	1.6716	0.0181921
Ubr2	224826	NM_001177374_NM_146078	1.50181	0.0120964	NA	NA
Ubr4	69116	NM_001160319	1.9434	0.0114907	1.37035	0.0920949
Ubr5	70790	NM_001081359_NM_001112721	1.3881	0.0662892	NA	NA
Ubtf	21429	NM_001302954_NM_011551_NM_001044383_NM_001302955	1.08353	0.0376495	NA	NA
Uck2	80914	NM_030724	NA	NA	1.10547	0.145998
Uhrf1	18140	NM_010931_NM_001111079_NM_001111080_NM_001111078	1.37137	0.0897229	NA	NA
Uhrf1bp1	224648	NM_001080769	1.07595	0.0330833	1.23356	0.107992
Uhrf1bp1l	75089	NM_029166	NA	NA	1.6132	0.0372582
Unc45a	101869	NM_133952	1.27885	0.0607389	1.15509	0.113733
Unc5b	107449	NM_029770	NA	NA	1.78916	0.129373
Upf2	326622	NM_001081132	2.09891	0.0331832	1.68178	0.0711409
Upf3b	68134	NM_026573	2.37214	0.111041	NA	NA
Uqcrq	22272	NM_001326614_NM_025352	NA	NA	1.0861	0.0501758
Urah	76974	NM_029821	NA	NA	1.30388	0.0751867
Urb1	207932	NM_029497	2.1374	0.00683656	2.06733	0.0134299
Uso1	56041	NM_019490	NA	NA	1.4041	0.0376315
Usp1	230484	NM_146144_NM_001301414	1.00052	0.020335	NA	NA
Usp10	22224	NM_009462_NM_001310630	1.35933	0.023919	NA	NA
Usp24	329908	NM_183225	1.14675	0.050095	NA	NA
Usp25	30940	NM_013918	1.17436	0.066084	1.49885	0.0691626
Usp31	76179	NM_001033173	1.55324	0.0808007	1.69987	0.0723596
Usp35	244144	NM_001177412	1.71163	0.148877	NA	NA
Usp36	72344	NM_001033528	2.17512	0.064531	NA	NA
Usp47	74996	NM_177249_NM_133758	NA	NA	1.69923	0.0363059
Usp48	170707	NM_130879	1.49081	0.0230845	NA	NA
Usp53	99526	NM_133857	1.67256	0.0360651	NA	NA
Usp54	78787	NM_030180	1.41595	0.0353153	1.11748	0.102995
Usp7	252870	NM_001003918	1.41695	0.021014	1.42951	0.033882
Utp14a	72554	NM_028276	1.08753	0.0363254	NA	NA
Utrn	22288	NM_011682	2.42305	0.0171623	1.60535	0.0858142
Uvssa	71101	NM_001081101	1.68873	0.0415269	NA	NA
Vac14	234729	NM_146216	1.16123	0.106692	1.45924	0.0858142
Vars	22321	NM_011690	1.45184	0.0155348	1.27424	0.0689929
Vat1	26949	NM_012037	1.32705	0.0481971	1.78919	0.0414785
Vegfa	22339	NM_001025250_NM_001110267_NM_001025257_NM_001110266_NM_009505_NM_001110268_NM_001287056_NM_001287057_NM_001287058_NM_001317041	NA	NA	2.76045	0.140922
Vegfb	22340	NM_011697_NM_001185164	2.17506	0.0492445	2.40973	0.0787326
Vezf1	22344	NM_016686	1.07544	0.0402113	1.21713	0.0632422
Vim	22352	NM_011701	1.46044	0.0352924	1.4223	0.106768
Vprbp	NA	NM_001015507	1.12832	0.0578382	1.38627	0.0809896
Vps13a	271564	NM_173028	3.26768	0.0186195	1.90487	0.0412939
Vps13b	666173	NM_177151	1.44079	0.0257664	NA	NA
Vps13c	320528	NM_177184	3.0078	0.0121923	1.43369	0.103182
Vps18	228545	NM_172269	NA	NA	1.61187	0.0281736
Vps37b	330192	NM_177876	NA	NA	1.22995	0.14272
Vwf	22371	NM_011708	1.25634	0.0659319	1.20075	0.13381
Wac	225131	NM_001282093_NM_001146298_NM_153085	NA	NA	1.18148	0.0614597
Wasf2	242687	NM_153423	1.97876	0.0135252	NA	NA
Wbp11	60321	NM_021714	1.02048	0.0975772	NA	NA
Wbscr16	NA	NM_033572	1.09427	0.0405975	1.14921	0.0933307
Wdr60	217935	NM_146039	1.9923	0.0729124	NA	NA
Wdr61	66317	NM_001025376_NM_023191_NM_001025375	1.17166	0.0515891	NA	NA
Wdr62	233064	NM_146186	1.08555	0.138863	NA	NA
Wdr70	545085	NM_001081402	1.77658	0.0828668	NA	NA
Wdr81	192652	NM_138950	1.47846	0.00683656	1.44944	0.0130821
Wdr89	72338	NM_028203	1.54282	0.0493313	NA	NA
Whamm	434204	NM_001004185	2.37485	0.0114907	2.40219	0.0241611
Whsc1	NA	NM_175231_NM_001081102_NM_001177884	1.52997	0.0181581	NA	NA
Wiz	22404	NM_212438_NM_011717	1.01024	0.0230845	1.39655	0.0289436
Wrn	22427	NM_001122822_NM_011721	1.66566	0.0238831	NA	NA
Wwc2	52357	NM_133791	1.36092	0.0455642	NA	NA
Xaf1	327959	NM_001037713_NM_001291153	NA	NA	1.19648	0.0921559
Xpa	22590	NM_011728	1.49936	0.0181955	1.04025	0.0964259
Xpc	22591	NM_009531	1.00207	0.0581018	NA	NA
Xpo5	72322	NM_028198	1.18968	0.0431668	NA	NA
Xpr1	19775	NM_011273	1.54139	0.0698299	1.18574	0.131254
Xylt1	233781	NM_175645	NA	NA	1.47614	0.0211789
Ybx1	22608	NM_011732	1.55695	0.00887878	1.46409	0.0193848
Ybx3	56449	NM_011733_NM_139117	2.49581	0.00969836	2.6062	0.00906316
Yeats2	208146	NM_001033237_NM_001145931_NM_001145930	1.33764	0.0201089	1.04336	0.0617594
Ylpm1	56531	NM_178363	2.27018	0.0461381	1.58566	0.0688102
Ythdc1	231386	NM_177680	2.82566	0.0229306	1.92155	0.0629777
Yy1	22632	NM_009537	1.0635	0.0306556	NA	NA
Zbed6	667118	NM_001166552	2.17773	0.0198155	2.22505	0.0376362
Zbtb16	235320	NM_001033324	1.86326	0.0266615	NA	NA
Zbtb18	30928	NM_001012330_NM_013915	1.64038	0.12274	2.24498	0.136206
Zbtb20	56490	NM_001285805_NM_019778_NM_181058	2.40178	0.0229306	1.67385	0.101878
Zbtb38	245007	NM_175537	2.90356	0.0328369	2.44031	0.0694695
Zbtb7a	16969	NM_010731	3.93014	0.019307	3.49358	0.0604315
Zbtb7b	22724	NM_009565	NA	NA	1.0689	0.132177
Zc3h13	67302	NM_026083	2.70787	0.0712582	NA	NA
Zc3h15	69082	NM_026934	NA	NA	1.24051	0.0808016
Zc3h18	76014	NM_001310650_NM_001029993_NM_001029994	1.15881	0.0275312	NA	NA
Zc3h4	330474	NM_198631	1.2025	0.0445407	1.01908	0.0685074
Zc3h7b	20286	NM_001081016	1.56544	0.0226091	1.39445	0.0313756
Zcchc11	NA	NM_175472	1.07958	0.0517143	NA	NA
Zcchc3	67917	NM_175126	1.84781	0.0281128	1.24769	0.0711409
Zcchc6	NA	NM_153538	1.04905	0.0344662	NA	NA
Zcchc7	319885	NM_138590	1.66078	0.0838127	NA	NA
Zcchc9	69085	NM_145453	1.7129	0.0229306	1.52861	0.0497884
Zeb1	21417	NM_011546	2.51246	0.0391854	2.81123	0.101214
Zeb2	24136	NM_015753_NM_001289521	1.97719	0.0437392	1.48917	0.114355
Zfc3h1	216345	NM_001033261	1.91455	0.0223341	1.37234	0.0653547
Zfhx2	239102	NM_001039198	1.97891	0.0188068	NA	NA
Zfhx3	11906	NM_007496	2.04817	0.0207847	NA	NA
Zfp106	20402	NM_011743	1.06019	0.0327194	NA	NA
Zfp142	77264	NM_029888_NM_001310668	NA	NA	1.07487	0.041204
Zfp217	228913	NM_001159683_NM_001033299	1.36048	0.0229306	NA	NA
Zfp229	381067	NM_001164676	1.88131	0.0181652	1.39448	0.089163
Zfp280d	235469	NM_146224_NM_001311105	1.27544	0.0501326	NA	NA
Zfp287	170740	NM_133208	NA	NA	1.00886	0.0781534
Zfp292	30046	NM_013889	1.73074	0.0199603	1.70534	0.0602863
Zfp316	54201	NM_017467	1.57198	0.0165074	NA	NA
Zfp318	57908	NM_021346_NM_207671	2.12832	0.0343766	1.5657	0.0808866
Zfp326	54367	NM_018759	2.97894	0.0187847	1.8271	0.0812341
Zfp369	170936	NM_178364	2.25473	0.0135252	NA	NA
Zfp36l2	12193	NM_001001806	1.06587	0.110029	1.10369	0.0843888
Zfp40	22700	NM_009555	1.6295	0.051982	NA	NA
Zfp442	668923	NM_001310645	1.28729	0.0352924	NA	NA
Zfp445	235682	NM_173364	1.61009	0.013113	1.51964	0.0319949
Zfp449	78619	NM_030139	2.07211	0.0268556	1.53871	0.0861255
Zfp462	242466	NM_172867	3.36788	0.0352924	NA	NA
Zfp503	218820	NM_145459	1.93428	0.0597485	3.87162	0.0876261
Zfp513	101023	NM_001177901_NM_175311	1.13961	0.0340093	1.4775	0.0411797
Zfp518a	72672	NM_028319	1.63444	0.0234723	NA	NA
Zfp518b	100515	NM_001177902_NM_001081144	2.20122	0.0254871	1.66564	0.0607265
Zfp526	210172	NM_175436	1.23758	0.0173696	NA	NA
Zfp534	100503584	NM_001127188	2.23651	0.0247088	NA	NA
Zfp599	235048	NM_181419	2.06763	0.066232	NA	NA
Zfp609	214812	NM_172536	1.95003	0.0363902	1.28618	0.135224
Zfp62	22720	NM_001024846_NM_009562	1.07591	0.0582737	NA	NA
Zfp622	52521	NM_144523	1.34782	0.0114907	1.48037	0.0209943
Zfp628	232816	NM_170759	1.65493	0.017335	1.92037	0.0313756
Zfp629	320683	NM_177226	1.47035	0.0612573	NA	NA
Zfp638	18139	NM_001166371_NM_008717	1.6851	0.077672	NA	NA
Zfp644	52397	NM_026856	1.31881	0.0520255	NA	NA
Zfp65	235907	NM_145622	NA	NA	1.08189	0.0781265
Zfp652	268469	NM_201609	1.69026	0.0138712	1.37069	0.0545177
Zfp653	319601	NM_177318_NM_001310759	1.84067	0.0263793	1.73432	0.0411797
Zfp704	170753	NM_133218	1.28343	0.0218227	1.19188	0.0580619
Zfp729a	212281	NM_183146	1.35609	0.0781506	NA	NA
Zfp729b	100416706	NM_001163246	1.74883	0.0443071	NA	NA
Zfp74	72723	NM_178384	1.28955	0.0387456	NA	NA
Zfp768	233890	NM_146202	1.31694	0.0230337	NA	NA
Zfp770	228491	NM_175466	1.84851	0.0155348	1.6849	0.0611561
Zfp799	240064	NM_177359_NM_001293229	1.02238	0.135792	NA	NA
Zfp800	627049	NM_001081678	2.01704	0.0340431	1.35688	0.079447
Zfp820	75424	NM_029281	2.04766	0.0325883	NA	NA
Zfp846	244721	NM_172919	1.11955	0.0993262	NA	NA
Zfp865	319748	NM_001290426_NM_001033383	1.14399	0.0349381	NA	NA
Zfp872	619310	NM_001033813	2.3589	0.0417913	NA	NA
Zfp91	109910	NM_053009	2.0222	0.0199847	1.86392	0.0511437
Zfp937	245174	NM_001142411	1.10446	0.142843	1.24936	0.136642
Zfp947	210853	NM_177596	1.32451	0.0581018	NA	NA
Zfp985	433804	NM_001014397	2.30244	0.0296664	NA	NA
Zfp991	666532	NM_001083918	1.85292	0.0173696	1.25584	0.0499587
Zfp994	240038	NM_001205095	1.4468	0.0109226	NA	NA
Zfpm1	22761	NM_009569	2.1714	0.0153973	2.38689	0.0265919
Zfyve26	211978	NM_001008550	1.08793	0.0443071	NA	NA
Zhx3	320799	NM_177263	1.97317	0.0187066	1.55471	0.0798123
Zkscan1	74570	NM_029869_NM_133906	1.57031	0.0281128	NA	NA
Zkscan8	93681	NM_001251833_NM_139141_NM_001251834	1.82691	0.0318125	1.02515	0.121285
Zmiz2	52915	NM_028601_NM_001005867	NA	NA	1.05832	0.120494
Zmynd11	66505	NM_001199141_NM_144516	1.20788	0.0342092	NA	NA
Zmynd8	228880	NM_001281926_NM_001252584_NM_001252585_NM_001291158_NM_027230_NM_001252587	1.09003	0.0472247	NA	NA
Znrf1	170737	NM_133206_NM_001168622_NM_001168621_NM_001168623	NA	NA	2.05331	0.0363838
Znrf2	387524	NM_199143	NA	NA	1.28733	0.0358929
Zranb1	360216	NM_207302	NA	NA	1.56886	0.0725526
Zrsr2	22184	NM_009453_NM_178794	1.18125	0.128093	NA	NA
Zswim8	268721	NM_001252082_NM_027996_NM_001252081	1.39204	0.0114907	1.4182	0.0227989
Zyg11b	414872	NM_001033634	1.25346	0.0393246	NA	NA
Zzef1	195018	NM_001045536	1.60192	0.020335	NA	NA

## Sheet: Translation Downregulated
Table S1. List of host mRNAs downregulated via changes in translational efficiency upon L. donovani infection. anota2seq analysis identified 1592 host mRNAs downregulated via changes in translational efficiency: Fold-change (log2) and FDR values are listed for each target and stage.
			Amastigote Vs Uninfected		Promastigote Vs Uninfected
Symbol	GeneID	refseq	Fold Change (Log2)	FDR	Fold Change (Log2)	FDR
0610007P14Rik	NA	NM_021446	-1.05235	0.0545891	NA	NA
0610009B22Rik	66050	NM_025319	-2.18196	0.0277315	NA	NA
1110032A03Rik	68721	NM_001311073_NM_023483	-1.72377	0.132539	NA	NA
1110059E24Rik	66206	NM_025423	-1.13416	0.0805636	NA	NA
1190007I07Rik	544717	NM_001135569_NM_001135568_NM_001135567	-1.1327	0.0695823	NA	NA
1600014C10Rik	72244	NM_001085385_NM_028166	-2.09565	0.0348585	-1.72182	0.0754926
1700010I14Rik	66931	NM_025851	-1.67389	0.072423	NA	NA
1700037H04Rik	67326	NM_001311138_NM_026091	-1.07999	0.0581018	NA	NA
1810037I17Rik	67704	NM_024461	-3.10704	0.0342224	NA	NA
1810043G02Rik	67884	NM_026431	-1.08151	0.0919359	NA	NA
1810055G02Rik	72056	NM_028077	-1.23444	0.0610114	NA	NA
2010107E04Rik	NA	NM_027360	-1.67837	0.12513	NA	NA
2310009A05Rik	66364	NM_001308425	-1.83468	0.0871218	NA	NA
2310022A10Rik	66367	NM_175107_NM_001122767	-1.1983	0.037834	-1.14082	0.121459
2410004B18Rik	66421	NM_025555	-1.17734	0.0121923	NA	NA
2510002D24Rik	72307	NM_001033164	NA	NA	-1.87508	0.0516588
2610044O15Rik8	72139	NM_153780	-1.53954	0.0125077	-1.4961	0.0277255
3110040N11Rik	67290	NM_026077	-2.62526	0.0662892	NA	NA
3110043O21Rik	NA	NM_001081343	-1.23132	0.0114907	NA	NA
3830406C13Rik	218734	NM_146051_NM_178141_NM_001284386_NM_001284385_NM_001284384_NM_001284383_NM_001284387	-1.58047	0.0290706	-1.25	0.106375
4833420G17Rik	67392	NM_026127_NM_001113550	NA	NA	-1.09804	0.0324136
4930427A07Rik	NA	NM_134041	-1.83178	0.109112	NA	NA
4930579G24Rik	75939	NM_029482	-2.30013	0.0347638	-2.45473	0.111141
4931414P19Rik	74359	NM_028890	-1.17231	0.125748	NA	NA
5430427O19Rik	71398	NM_001163539	NA	NA	-1.23091	0.0511437
9030624J02Rik	NA	NM_027815	-1.25242	0.0401846	NA	NA
9430015G10Rik	230996	NM_145557_NM_177205	-1.33492	0.149534	NA	NA
9530068E07Rik	213673	NM_153117	-3.08223	0.0111847	-1.39871	0.0363059
Aacs	78894	NM_030210	-1.27758	0.0519987	NA	NA
Aamdc	66273	NM_183251_NM_001177947_NM_001177946_NM_001177945	-1.64388	0.0605902	NA	NA
Aamp	227290	NM_146110_NM_001190444	-1.22692	0.118704	-1.51529	0.0842268
Aar2	68295	NM_001164818_NM_026661	-1.90745	0.0483228	-1.18372	0.141073
Aatk	11302	NM_007377_NM_001198785_NM_001198787	NA	NA	-3.21174	0.0211789
Abcd2	26874	NM_011994	NA	NA	-1.9197	0.0390672
Abcf3	27406	NM_013852	-1.08345	0.0379997	NA	NA
Abcg2	26357	NM_011920	-1.29201	0.0587975	NA	NA
Abhd16a	193742	NM_178592	-1.43531	0.0904234	NA	NA
Abhd3	106861	NM_134130	-3.429	0.00743495	NA	NA
Abhd6	66082	NM_025341	-1.51897	0.118169	NA	NA
Abt1	30946	NM_013924	-1.21496	0.06419	NA	NA
Abtb1	80283	NM_030251	-2.06724	0.097822	-2.90956	0.139816
Acad12	338350	NM_178799	NA	NA	-1.94033	0.145321
Acad8	66948	NM_025862	-1.57767	0.057938	-1.95132	0.126916
Acadm	11364	NM_007382	NA	NA	-1.11781	0.0719713
Acat1	110446	NM_144784	NA	NA	-1.09549	0.119737
Acer3	66190	NM_025408	NA	NA	-1.48698	0.0353781
Acot1	26897	NM_012006	-4.15541	0.0406707	-4.86027	0.0898204
Acot2	171210	NM_134188	-1.00118	0.136985	NA	NA
Acp5	11433	NM_001102405_NM_001102404_NM_007388	-1.56504	0.016243	NA	NA
Acsl5	433256	NM_027976	-1.1788	0.0128787	NA	NA
Acta1	11459	NM_009606_NM_001272041	-1.3946	0.116404	NA	NA
Actr1b	226977	NM_146107	-2.00585	0.020335	NA	NA
Actr3	74117	NM_023735_NM_001205386_NM_001205385	NA	NA	-1.12136	0.074609
Actr6	67019	NM_025914	NA	NA	-1.10891	0.0682316
Adam19	11492	NM_001291890_NM_009616_NM_001291891_NM_001311209	NA	NA	-1.37468	0.124603
Adam22	11496	NM_001098225_NM_001310439_NM_001310440_NM_001007221_NM_001007220	NA	NA	-1.71595	0.0328062
Adamtsl5	66548	NM_001285435	-1.25974	0.109533	NA	NA
Adck1	72113	NM_001277297_NM_001277296_NM_028105	NA	NA	-1.59023	0.0513624
Adck2	57869	NM_178873	-1.40815	0.053268	NA	NA
Adck4	NA	NM_133770	-1.05637	0.0269758	NA	NA
Add3	27360	NM_001164099_NM_001164101_NM_001164100_NM_001277100_NM_013758	NA	NA	-1.30192	0.0622715
Adgre1	13733	NM_010130	-1.56286	0.0302477	-1.15359	0.0550561
Adgre4	52614	NM_139138	-5.20988	0.0151999	-3.56604	0.0350625
Adipor1	72674	NM_028320_NM_001306069	NA	NA	-2.11835	0.143677
Adk	11534	NM_134079_NM_001243041	-1.05954	0.0155315	NA	NA
Adora2b	11541	NM_007413	-2.12008	0.0191045	NA	NA
Adpgk	72141	NM_028121	-1.10459	0.124993	NA	NA
Adprm	66358	NM_025510	-1.8809	0.0408853	-1.4863	0.127078
Adrb2	11555	NM_007420	-2.299	0.0453766	-4.29099	0.0576193
Agk	69923	NM_023538	-1.03158	0.0483228	-1.21458	0.0497884
Ago4	76850	NM_153177	NA	NA	-1.47962	0.0624072
Akirin1	68050	NM_023423	-1.12846	0.0207847	NA	NA
Akr1a1	58810	NM_021473	-1.23984	0.0394782	NA	NA
Akr1b10	67861	NM_172398	-1.90888	0.0855468	NA	NA
Akr1c12	622402	NM_013777	-2.15693	0.0281128	-1.7333	0.117693
Akr1c13	27384	NM_013778	-2.34333	0.0417588	-1.97628	0.140376
Akr1e1	56043	NM_018859	-1.33222	0.021014	-1.43326	0.0575
Akt1s1	67605	NM_001290695_NM_026270_NM_001290694_NM_001253920	-1.04103	0.0528285	NA	NA
Aldh1b1	72535	NM_028270	-1.39812	0.105662	NA	NA
Aldoart1	353204	NM_001199270	-1.73811	0.040371	NA	NA
Alg14	66789	NM_024178	NA	NA	-1.62161	0.0510632
Alg5	66248	NM_025442	-1.35067	0.0601529	NA	NA
Alg6	320438	NM_001081264	NA	NA	-1.74968	0.0508894
Alkbh3	69113	NM_026944	-2.35098	0.0212373	-1.58473	0.0822818
Alkbh4	72041	NM_028070	-1.03201	0.0679763	-1.55932	0.0825953
Alyref2	56009	NM_019484	-1.39432	0.0454557	-1.41654	0.089619
Amacr	17117	NM_008537	-1.54669	0.135079	NA	NA
Anapc10	68999	NM_026904	-1.53201	0.0155784	-1.26867	0.0547828
Anapc11	66156	NM_025389_NM_001038230	-1.56822	0.0414243	NA	NA
Anapc16	52717	NM_025514	-2.00003	0.0236927	NA	NA
Anapc5	59008	NM_021505_NM_001289519_NM_001289520_NM_001289518_NM_001289517_NM_001042491	-1.19659	0.0339092	-1.35209	0.0274049
Ankmy2	217473	NM_146033	NA	NA	-1.22738	0.0271574
Ankrd10	102334	NM_001281975_NM_001281974_NM_133971_NM_001167967	NA	NA	-1.3113	0.0718641
Ankrd16	320816	NM_177268	-2.27618	0.0973534	NA	NA
Ankrd39	109346	NM_026241_NM_001310533	-1.36693	0.0535779	-1.49902	0.102557
Ankrd46	68839	NM_175134	NA	NA	-1.64552	0.0360832
Ankrd54	223690	NM_144849	-1.02829	0.0651012	-1.0461	0.136573
Anp32e	66471	NM_001253758_NM_001253757_NM_023210	NA	NA	-1.75252	0.0724175
Ap2m1	11773	NM_009679_NM_001302970	-2.00396	0.0275372	NA	NA
Ap4s1	11782	NM_021710	-1.81127	0.0291562	-1.80037	0.0689929
Aplf	72103	NM_001170489_NM_024251	NA	NA	-1.57277	0.0375756
Apmap	71881	NM_027977	NA	NA	-1.25877	0.0562466
Apobec1	11810	NM_031159_NM_001134391	-1.55132	0.0900914	NA	NA
Apopt1	68020	NM_026511_NM_001163388	NA	NA	-1.03594	0.124603
Aptx	66408	NM_025545_NM_001025445_NM_001025444	-1.01615	0.021014	NA	NA
Arf1	11840	NM_007476_NM_001130408	-1.79418	0.0170872	NA	NA
Arf2	11841	NM_001304574_NM_007477	NA	NA	-1.23227	0.0219552
Arfip2	76932	NM_029802	-1.08136	0.0483808	NA	NA
Arhgap15	76117	NM_153820_NM_001301831_NM_001301832	-1.95964	0.0120964	-1.17846	0.0852163
Arhgap19	71085	NM_001163495_NM_027667	-2.33696	0.00683656	-3.25369	0.0105962
Arih2	23807	NM_011790	-1.89988	0.0114907	-1.63276	0.0265919
Arl5c	217151	NM_207231	-2.43629	0.00826415	NA	NA
Arl6ip4	65105	NM_144509	-1.18383	0.0400926	-1.14775	0.0605156
Arl6ip5	65106	NM_022992	-2.57097	0.0326998	-1.571	0.14601
Armc10	67211	NM_026034	NA	NA	-1.27425	0.0924801
Armcx3	71703	NM_027870	-1.31954	0.115364	NA	NA
Arntl	11865	NM_001243048_NM_007489	-1.31919	0.0901278	NA	NA
Arpc3	56378	NM_019824	-1.2581	0.0771109	NA	NA
Arpc5	67771	NM_026369	-2.24111	0.00980367	-1.79373	0.0554181
Arrdc1	215705	NM_001162485_NM_178408	-1.51095	0.146659	NA	NA
Arrdc3	105171	NM_001042591	-3.05466	0.00678536	-5.58338	0.00886649
Arrdc4	66412	NM_001042592_NM_025549	-1.29683	0.0174327	NA	NA
As3mt	57344	NM_020577	NA	NA	-1.09662	0.0850686
Asah1	11886	NM_019734	-1.66075	0.00678536	-1.53037	0.010412
Asb3	65257	NM_023906	-1.1234	0.0469141	NA	NA
Asb8	78541	NM_030121_NM_001170711_NM_001170710	-1.72078	0.0162628	-1.36598	0.0376315
Atad1	67979	NM_026487	-1.06979	0.0477173	NA	NA
Atg10	66795	NM_025770	NA	NA	-1.43107	0.0313756
Atg16l1	77040	NM_029846_NM_001205392_NM_001205391	-1.38266	0.0445407	-1.63717	0.0903374
Atg4c	242557	NM_175029_NM_001145967	-1.27712	0.0126269	NA	NA
Atp2c1	235574	NM_175025_NM_001253831_NM_001253834_NM_001253836	-1.03812	0.0135059	NA	NA
Atp5b	11947	NM_016774	-1.13949	0.10575	NA	NA
Atp6ap1	54411	NM_018794	-1.27882	0.116398	-1.11858	0.14804
Atp6v0b	114143	NM_033617	-1.37445	0.111673	NA	NA
Atp6v0d1	11972	NM_013477	-1.27023	0.0377333	NA	NA
Atp6v0e	11974	NM_025272	-2.22056	0.0306556	NA	NA
Atp6v1f	66144	NM_025381	-1.24946	0.0501264	NA	NA
Atp6v1g1	66290	NM_024173	-1.36879	0.035758	NA	NA
Atp8b2	54667	NM_001081182	NA	NA	-1.13672	0.0638809
Atpaf2	246782	NM_145427	-1.66367	0.0535905	NA	NA
Atrnl1	226255	NM_181415	-1.29405	0.0516595	-2.03591	0.0412146
Aurka	20878	NM_001291185_NM_011497	-1.47503	0.0304433	-1.09558	0.0622365
Aurkb	20877	NM_011496	-3.12012	0.0675372	NA	NA
AW209491	105351	NM_001104646_NM_134067	-1.95886	0.0318862	-1.67455	0.0884392
Axl	26362	NM_001190974_NM_001190975_NM_009465	-1.13046	0.136109	NA	NA
B2m	12010	NM_009735	-1.28342	0.0578655	NA	NA
B3galnt1	26879	NM_020026	NA	NA	-3.1607	0.0289436
B3gnt3	72297	NM_028189	NA	NA	-1.62766	0.0188871
B3gnt8	232984	NM_146184_NM_001036740	NA	NA	-1.5277	0.0923278
B4galt3	57370	NM_020579	-1.38811	0.0303947	NA	NA
B4galt7	218271	NM_146045_NM_001311137	-1.04701	0.0439848	NA	NA
B4gat1	108902	NM_175383	-1.80537	0.0742515	NA	NA
Babam1	68251	NM_026636	-1.07585	0.0742255	NA	NA
Bag2	213539	NM_145392	-1.31319	0.0673218	NA	NA
Bag5	70369	NM_027404_NM_001324480_NM_001324481_NM_001324482	-1.87398	0.0234891	NA	NA
Bambi	68010	NM_026505	-2.03835	0.131552	NA	NA
Bbs5	72569	NM_028284	-1.93532	0.128357	NA	NA
Bbs9	319845	NM_181316_NM_178415	-1.17241	0.0291779	-1.25842	0.0815113
BC005624	227707	NM_144885	-1.88745	0.00754442	-2.72437	0.0101191
BC023829	NA	NM_001033328	-1.80464	0.0761834	NA	NA
BC026585	NA	NM_001033284	-2.09686	0.101078	NA	NA
BC147527	625360	NM_001037925	-3.8962	0.00743495	-1.68294	0.0508101
Bcas2	68183	NM_026602	-1.76327	0.0199075	-1.44654	0.0705969
Bckdhb	12040	NM_001305935_NM_199195	NA	NA	-1.36167	0.131802
Bcl10	12042	NM_009740	-1.07191	0.0646105	-1.56595	0.0105962
Bet1	12068	NM_009748	-1.0168	0.0400926	NA	NA
Bid	12122	NM_007544	-1.99237	0.0240727	NA	NA
Birc2	11797	NM_007465_NM_001291503	-1.12371	0.0322672	-1.33649	0.0376315
Birc3	11796	NM_007464	-1.37214	0.037834	NA	NA
Birc5	11799	NM_009689_NM_001012273	-1.83096	0.0449566	NA	NA
Bivm	246229	NM_144558	-1.16241	0.0581018	-1.55968	0.0711409
Blcap	53619	NM_016916	-1.95577	0.0147658	-1.31675	0.0506306
Bloc1s2	73689	NM_028607	-2.34957	0.0226964	-2.16298	0.076028
Bloc1s3	232946	NM_177692	-1.47851	0.0743104	NA	NA
Bloc1s5	17828	NM_139063	-1.08552	0.0492841	-1.45772	0.0576929
Bloc1s6	18457	NM_019788	-1.5295	0.0201989	-1.52537	0.0491323
Bmyc	107771	NM_023326	-2.09635	0.137683	NA	NA
Bnip2	12175	NM_016787_NM_001008238	NA	NA	-1.07228	0.0324136
Bnip3	12176	NM_009760	-2.19991	0.056095	NA	NA
Borcs5	67774	NM_001170479_NM_026371	NA	NA	-1.46529	0.070239
Bpgm	12183	NM_007563	-1.33216	0.0210512	-1.39142	0.0580174
Bphl	68021	NM_026512	-3.31268	0.0720404	NA	NA
Bre	NA	NM_181282_NM_181281_NM_181280_NM_181279_NM_144541	-1.36508	0.073634	-1.40539	0.0920949
Brf2	66653	NM_025686	-1.0242	0.0391854	NA	NA
Brix1	67832	NM_026396	-1.03144	0.144022	NA	NA
Brk1	101314	NM_133937	-1.73518	0.0099109	-1.66711	0.0209879
Brms1l	52592	NM_001037756	NA	NA	-1.73306	0.0143148
Bst1	12182	NM_009763	NA	NA	-1.42502	0.0324136
Btbd10	68815	NM_133700	-1.42286	0.0302477	-1.96158	0.0421865
Bub3	12237	NM_009774_NM_001317350	-2.66601	0.0348732	-2.01783	0.0808016
C1d	57316	NM_020558	-1.87075	0.0142472	-1.41128	0.0492528
C2cd5	74741	NM_029897_NM_029081_NM_001286578_NM_001109688	NA	NA	-1.2408	0.0813839
C330006A16Rik	NA	NM_001256522_NM_001256521	-1.69561	0.021014	-2.79561	0.0532269
C5ar1	12273	NM_007577_NM_001173550	-1.3025	0.0597485	NA	NA
C87436	232196	NM_146170_NM_001243742_NM_001243741	-1.00096	0.0470426	NA	NA
Calm2	12314	NM_007589	-2.08473	0.0213495	-1.58402	0.138698
Caml	12328	NM_007596	-1.40795	0.0531714	NA	NA
Capn10	23830	NM_011796	-1.13713	0.0304433	-1.31984	0.0443286
Capza1	12340	NM_009797	-1.00753	0.0282878	NA	NA
Capza2	12343	NM_007604	-1.64947	0.00743495	-1.87465	0.0124632
Capzb	12345	NM_009798_NM_001037761_NM_001271405	-1.69976	0.0408004	-1.48156	0.06778
Car9	230099	NM_139305	-3.11356	0.0573483	NA	NA
Card19	68480	NM_026738	-1.97577	0.0437748	NA	NA
Casp2	12366	NM_007610	-1.12613	0.0817936	NA	NA
Cav1	12389	NM_007616_NM_001243064	-1.70791	0.0121923	NA	NA
Cbfa2t2	12396	NM_009823_NM_172860_NM_001285446	-1.69662	0.0162628	-1.58025	0.0480123
Cbr3	109857	NM_173047	-1.25861	0.0892343	NA	NA
Cbx3	12417	NM_007624	NA	NA	-1.03642	0.0397468
Ccdc114	211535	NM_001033243	-1.548	0.100424	NA	NA
Ccdc115	69668	NM_027159	NA	NA	-1.10263	0.0384021
Ccdc117	104479	NM_134033	-1.35022	0.0125077	NA	NA
Ccdc126	57895	NM_175098_NM_001311112	-2.31658	0.124346	NA	NA
Ccdc130	67736	NM_001294281_NM_026350	-1.2239	0.0306556	-1.32206	0.0535426
Ccdc166	223648	NM_001163518_NM_146059	-1.34315	0.148752	NA	NA
Ccdc32	269336	NM_199310	-1.1165	0.0796972	NA	NA
Ccdc43	52715	NM_025918	NA	NA	-1.42375	0.0870448
Ccdc51	66658	NM_025689	-1.82936	0.131014	NA	NA
Ccdc53	NA	NM_027487_NM_001122960_NM_026070	-2.6506	0.118813	NA	NA
Ccdc58	381045	NM_001159421_NM_198645_NM_001159422	-1.5584	0.0617516	NA	NA
Ccdc91	67015	NM_025911	NA	NA	-1.3365	0.0195505
Ccl25	20300	NM_009138	NA	NA	-3.43924	0.0233484
Ccl3	20302	NM_011337	-1.62898	0.0135252	NA	NA
Ccl4	20303	NM_013652	-2.19078	0.020335	NA	NA
Ccnb1	268697	NM_172301	-2.43956	0.0288711	NA	NA
Ccnb2	12442	NM_007630	-3.35601	0.125683	NA	NA
Ccndbp1	17151	NM_010761	-3.92871	0.0266615	-4.12386	0.0492528
Ccng2	12452	NM_007635	-2.06008	0.0362488	-1.62551	0.0844083
Ccnh	66671	NM_023243	NA	NA	-1.07611	0.0506344
Ccr1	12768	NM_009912	-1.19793	0.0483228	NA	NA
Ccr5	12774	NM_009917	-1.26516	0.00899859	-1.60157	0.0101191
Cd101	630146	NM_001167906	-3.25486	0.13405	NA	NA
Cd164	53599	NM_016898	-1.21694	0.0228591	NA	NA
Cd1d1	12479	NM_007639	-2.1777	0.0400926	NA	NA
Cd200r4	239849	NM_207244	-2.39866	0.0199603	NA	NA
Cd24a	12484	NM_009846	-1.30751	0.107639	NA	NA
Cd300lb	217304	NM_199221	-1.49079	0.0387456	-1.46048	0.0229328
Cd302	66205	NM_025422_NM_001290660	-3.16576	0.00754442	-1.38549	0.0390343
Cd320	54219	NM_019421_NM_001305169	-1.60045	0.0601111	-1.809	0.119991
Cd33	12489	NM_001111058_NM_021293	-1.33323	0.0962051	NA	NA
Cd48	12506	NM_007649	-1.94079	0.0268556	NA	NA
Cd53	12508	NM_007651	-2.03771	0.0149176	NA	NA
Cd74	16149	NM_010545_NM_001042605	-1.38011	0.0828424	-1.15864	0.115727
Cd81	12520	NM_133655	-1.66059	0.104218	NA	NA
Cd83	12522	NM_009856_NM_001289915	-1.13988	0.106419	-1.23932	0.0711409
Cdc26	66440	NM_139291	-3.58308	0.089338	NA	NA
Cdc37	12539	NM_016742	NA	NA	-1.12488	0.0284645
Cdc42	12540	NM_009861_NM_001243769	-1.60323	0.0226091	-1.31468	0.0794991
Cdc42se2	72729	NM_178626	-1.92086	0.0125077	-2.03643	0.0131153
Cdk2	12566	NM_183417_NM_016756	-2.09425	0.0485462	-2.68168	0.0715685
Cdk4	12567	NM_009870	-2.00765	0.0463491	NA	NA
Cdk5rap1	66971	NM_025876	-2.17227	0.0587209	NA	NA
Cdkn2aip	70925	NM_172407	NA	NA	-1.37927	0.0207163
Cdkn2aipnl	52626	NM_029976	-1.26423	0.042063	-1.38702	0.0923278
Cdkn2c	12580	NM_007671_NM_001301368	-1.74513	0.141964	NA	NA
Cdkn2d	12581	NM_009878	-2.10484	0.0808523	-1.87251	0.141717
Cdpf1	72355	NM_001164626_NM_001164625_NM_197998	-1.7246	0.0291779	-2.07055	0.089619
Ceacam19	319930	NM_177036	-1.8617	0.137302	NA	NA
Cecr5	NA	NM_144815	-1.18576	0.0599859	NA	NA
Cela1	109901	NM_033612	NA	NA	-3.55841	0.0822818
Cenpa	12615	NM_007681_NM_001302132_NM_001302131_NM_001302130_NM_001302129	-3.51631	0.0699148	-1.89874	0.145257
Cenpi	102920	NM_145924_NM_001305631	NA	NA	-2.28039	0.0694695
Cenpl	70454	NM_001159930	-1.47186	0.00743495	-1.13901	0.0280342
Cenpn	72155	NM_028131	-2.0853	0.0120964	-1.42864	0.068138
Cenpq	83815	NM_031863	-1.38988	0.0520302	-2.6959	0.0181921
Cep19	66994	NM_025892	-1.65945	0.043441	-1.88229	0.0724175
Cep44	382010	NM_001009951	-1.09059	0.0727691	-1.51158	0.0550264
Cep57l1	103268	NM_026643_NM_029132_NM_001243075_NM_001243074	NA	NA	-1.47949	0.114978
Cep97	74201	NM_028815_NM_001159365_NM_001159364_NM_001159366	NA	NA	-1.86808	0.0623722
Cetn3	12626	NM_007684	-1.17555	0.0497104	NA	NA
Cfap20	14894	NM_008187	-2.00694	0.10583	-1.06747	0.145704
Chchd3	66075	NM_025336	-1.3942	0.0238831	-1.18909	0.0825953
Chek2	50883	NM_016681	NA	NA	-1.29467	0.0576193
Chil3	12655	NM_009892	-1.51888	0.0742255	NA	NA
Chmp5	76959	NM_029814	-1.15056	0.0936489	-1.51744	0.0456764
Chmp6	208092	NM_001085498	-2.48664	0.0391854	-2.71263	0.041204
Chp1	56398	NM_019769	-1.01825	0.0531883	NA	NA
Chst12	59031	NM_021528	-1.70059	0.0332649	-1.04834	0.138342
Chtf8	214987	NM_145412	NA	NA	-1.22959	0.0968112
Churc1	211151	NM_206534	-1.43362	0.137572	NA	NA
Ciao1	26371	NM_025296	-1.65272	0.0820177	NA	NA
Ciapin1	109006	NM_134141	-1.05857	0.0884215	NA	NA
Cirbp	12696	NM_007705	-2.18851	0.0601922	NA	NA
Cisd1	52637	NM_134007	-1.40706	0.0620891	NA	NA
Cks2	66197	NM_025415	-1.30995	0.0384915	-1.2571	0.0405113
Clec12a	232413	NM_177686	-1.25644	0.0199603	-1.0065	0.0604442
Clec4a3	73149	NM_001204241_NM_153197	-2.02057	0.0787716	NA	NA
Clec4a4	474145	NM_001005860	-2.38927	0.0407408	-2.12606	0.119991
Clec4d	17474	NM_010819_NM_001163161	-1.61392	0.0127884	NA	NA
Clec4n	56620	NM_001190321_NM_001190320_NM_020001	-2.36436	0.0187847	-1.06077	0.0581762
Clec5a	23845	NM_021364_NM_001038604	-1.03412	0.0589385	NA	NA
Clec7a	56644	NM_020008_NM_001309637	-1.0443	0.0547713	NA	NA
Clk1	12747	NM_001042634	-1.25796	0.0269918	NA	NA
Clk4	12750	NM_007714_NM_001304744	-1.8191	0.021014	NA	NA
Clp1	98985	NM_133840	-2.13621	0.0741307	NA	NA
Cmpk1	66588	NM_025647	-1.43412	0.129399	NA	NA
Cmtm3	68119	NM_024217	-1.55516	0.0416096	NA	NA
Cmtm6	67213	NM_026036	-2.23707	0.00743495	-1.90894	0.0136729
Cmtm7	102545	NM_133978_NM_001252479	-2.22569	0.0647372	-1.65939	0.118156
Cnbp	12785	NM_001109746_NM_013493_NM_001109745	-1.22687	0.0360651	NA	NA
Cnep1r1	382030	NM_029074	-1.05471	0.0896641	NA	NA
Cnksr3	215748	NM_172546	-1.63284	0.0905484	NA	NA
Cnnm4	94220	NM_033570	-1.3634	0.113873	NA	NA
Cnot7	18983	NM_011135_NM_001271543_NM_001271542	-1.38975	0.0300738	NA	NA
Cnot8	69125	NM_026949	-2.08917	0.129256	NA	NA
Cnot9	58184	NM_021383	-1.03204	0.0337304	NA	NA
Cnrip1	380686	NM_029861	-1.03773	0.125871	NA	NA
Coa3	52469	NM_026618	-1.52101	0.0210512	NA	NA
Coa4	68185	NM_183270	-1.09664	0.0395323	NA	NA
Coasy	71743	NM_001305982	NA	NA	-1.49398	0.125242
Commd1	17846	NM_144514	-1.4404	0.0804705	NA	NA
Commd10	69456	NM_178377	-1.94133	0.00969836	-1.90699	0.0246083
Commd2	52245	NM_175095	-1.9328	0.0471071	-1.77508	0.0849985
Commd3	12238	NM_147778	-1.42431	0.0383766	NA	NA
Commd6	66200	NM_001168592_NM_001033132	-1.1155	0.0112074	NA	NA
Commd7	99311	NM_133850_NM_001195390	-1.37742	0.0886414	-1.3163	0.0919763
Commd8	27784	NM_178599	-1.76244	0.035758	-1.89972	0.0388831
Cops4	26891	NM_012001	-1.04007	0.0480544	NA	NA
Cops8	108679	NM_133805	-1.34957	0.0263793	NA	NA
Coq3	230027	NM_172687	-1.47748	0.0268556	-1.31481	0.0740996
Coq9	67914	NM_026452	-1.16007	0.0824125	NA	NA
Cox14	66379	NM_183256	-1.51234	0.132338	NA	NA
Cox18	231430	NM_001033310_NM_001163456	-1.13214	0.0880508	NA	NA
Cped1	214642	NM_001081351	NA	NA	-1.3996	0.0840504
Cpq	54381	NM_018755_NM_176073	-1.73264	0.0531424	NA	NA
Cptp	79554	NM_024472	-1.39581	0.0348177	NA	NA
Cracr2b	213573	NM_001025103	NA	NA	-2.09652	0.0627231
Cradd	12905	NM_009950	-1.83927	0.0675372	-2.67473	0.0898204
Crcp	12909	NM_007761	-1.10866	0.0201626	NA	NA
Creb3l1	26427	NM_011957	-1.63162	0.021014	NA	NA
Creb3l3	208677	NM_145365	-3.39863	0.0437358	-3.22146	0.074249
Crebl2	232430	NM_177687	NA	NA	-1.88365	0.0677571
Crem	12916	NM_001311066_NM_001311067_NM_001110857_NM_001110856_NM_001271506_NM_001271505_NM_001271504_NM_001271503_NM_001110850_NM_001110859_NM_001110858_NM_001110855_NM_001110854_NM_001110853_NM_013498_NM_001110851_NM_001110852	-1.11918	0.0796927	-1.0262	0.111878
Cript	56724	NM_019936	NA	NA	-1.17158	0.0675352
Crlf3	54394	NM_018776_NM_001277106	-1.01662	0.0835164	NA	NA
Crot	74114	NM_023733	NA	NA	-1.10824	0.100607
Cry1	12952	NM_007771	-1.36153	0.0568437	-1.5242	0.0794991
Csf3r	12986	NM_007782_NM_001252651	-1.5769	0.0357245	-1.53983	0.0535426
Cstb	13014	NM_007793	-1.24658	0.0516591	NA	NA
Ctsc	13032	NM_009982_NM_001311790	-1.73715	0.0662592	NA	NA
Ctsf	56464	NM_019861	-1.73552	0.105662	NA	NA
Ctsl	13039	NM_009984	-1.05745	0.0336789	NA	NA
Ctso	229445	NM_177662	-2.39241	0.00743495	-2.09225	0.0211789
Cutc	66388	NM_001113562_NM_025530	-2.35861	0.0263793	-2.68378	0.0712467
Cxcl1	14825	NM_008176	-3.15327	0.0352924	NA	NA
Cxcl10	15945	NM_021274	-1.23262	0.0160553	NA	NA
Cxcl14	57266	NM_019568	-1.66089	0.0501185	NA	NA
Cxxc1	74322	NM_028868	-1.14539	0.0268556	NA	NA
Cyb561d2	56368	NM_019720	-1.42619	0.0541578	NA	NA
Cyb5a	109672	NM_025797	-3.01528	0.0199603	NA	NA
Cyb5d2	192986	NM_001024926	-1.01851	0.0170872	-1.65556	0.0207163
Cyb5rl	230582	NM_175471	-1.16679	0.0850724	-3.18904	0.0501758
Cyc1	66445	NM_025567	-1.50769	0.039935	NA	NA
Cyp20a1	77951	NM_030013_NM_001313721	NA	NA	-1.28191	0.0516588
Cyp27a1	104086	NM_024264	-1.44716	0.122073	NA	NA
Cyp4f37	677156	NM_001100187	-2.45481	0.0129244	NA	NA
Cyp4v3	102294	NM_133969	-1.10833	0.0333445	NA	NA
Cytip	227929	NM_139200	-1.09136	0.135081	NA	NA
D030056L22Rik	225995	NM_177640	-1.93308	0.0840471	NA	NA
D1Ertd622e	52392	NM_133825	-1.30241	0.00743495	-1.5215	0.0101191
D2hgdh	98314	NM_001310767_NM_178882	-1.86774	0.0129244	-3.20092	0.0171122
D6Wsu163e	28040	NM_138594	-1.00653	0.0938306	NA	NA
Dab2	13132	NM_001008702_NM_001102400_NM_001037905_NM_023118_NM_001310446	NA	NA	-1.71944	0.109743
Dad1	13135	NM_001113358_NM_010015	-1.27622	0.0686804	NA	NA
Dand5	23863	NM_201227	-1.00483	0.0347638	-2.67259	0.0136729
Dap	223453	NM_146057	-1.41911	0.0334066	NA	NA
Dapp1	26377	NM_001310753_NM_011932	-1.26588	0.0128347	-1.1546	0.0289436
Dars2	226539	NM_172644	NA	NA	-1.14108	0.0712968
Dazap2	23994	NM_011873	-1.26087	0.0248783	NA	NA
Dbi	13167	NM_001037999_NM_007830	-1.56804	0.0417629	NA	NA
Dcaf4	73828	NM_030246_NM_001165256	NA	NA	-1.33485	0.10076
Dcaf8	98193	NM_153555	NA	NA	-1.06637	0.0508815
Dck	13178	NM_007832	-1.56007	0.0274153	NA	NA
Dcp1b	319618	NM_001033379	-1.04637	0.0915571	NA	NA
Dctn6	22428	NM_011722_NM_001293758_NM_001293757_NM_001293759	-1.9314	0.0444694	NA	NA
Dcun1d3	233805	NM_001163703_NM_173408	-1.23382	0.0964087	NA	NA
Dcun1d5	76863	NM_029775	-1.19394	0.106175	NA	NA
Ddx26b	NA	NM_172779	NA	NA	-1.50109	0.0388831
Deb1	NA	NM_026794	-1.01432	0.100965	NA	NA
Decr2	26378	NM_011933	-1.26216	0.0239292	NA	NA
Def8	23854	NM_054046_NM_001253784_NM_001253783_NM_001281803	NA	NA	-1.08408	0.129051
Depdc7	211896	NM_144804	-1.86619	0.028231	NA	NA
Derl1	67819	NM_024207	-1.84013	0.0433613	-1.09762	0.0740936
Det1	76375	NM_029585	NA	NA	-1.20187	0.116722
Dffb	13368	NM_007859	-1.81496	0.12513	NA	NA
Dgat1	13350	NM_010046	-1.39358	0.0443964	NA	NA
Dguok	27369	NM_001162521_NM_013764	-3.73097	0.123605	NA	NA
Dhodh	56749	NM_020046	-1.17658	0.0408004	NA	NA
Dhrs11	192970	NM_177564	-1.26027	0.0518296	-1.33953	0.076028
Dhrs13	70451	NM_183286	NA	NA	-1.33327	0.0805784
Dhrs4	28200	NM_001037938_NM_030686	-1.95125	0.0552071	-1.39373	0.0870448
Dhrs7	66375	NM_025522	-2.99259	0.118752	-3.85579	0.137957
Dna2	327762	NM_177372	NA	NA	-1.12969	0.0509738
Dnaaf2	109065	NM_027269	NA	NA	-1.59282	0.0350625
Dnaaf3	436022	NM_001033548	-1.19911	0.0806344	NA	NA
Dnajb9	27362	NM_013760	-1.60697	0.043256	-1.282	0.114978
Dnajc12	30045	NM_001253685_NM_013888	-1.55005	0.0166595	-2.57074	0.0314814
Dnajc24	99349	NM_026992	NA	NA	-1.71521	0.0219552
Dnal4	54152	NM_017470	-3.27081	0.0297388	NA	NA
Dnase1l1	69537	NM_001172154_NM_027109	-1.92282	0.0309841	-1.47197	0.0817895
Dnpep	13437	NM_016878_NM_001110831	NA	NA	-1.11961	0.0825953
Dok2	13449	NM_010071	-1.48622	0.1377	NA	NA
Dph3	105638	NM_001284346_NM_001047433_NM_172254	-1.67772	0.0489176	NA	NA
Dpm1	13480	NM_010072_NM_001310084	-1.03827	0.0273506	NA	NA
Dpm2	13481	NM_010073	-1.17913	0.0278882	NA	NA
Dpy19l3	233115	NM_178704	NA	NA	-1.69154	0.0889624
Dpy30	66310	NM_024428_NM_001146223_NM_001146222_NM_001146224	NA	NA	-1.89609	0.034829
Dpysl2	12934	NM_009955	-1.33116	0.0248783	-1.66054	0.0602863
Dr1	13486	NM_026106	-1.02536	0.0197269	NA	NA
Dscr3	NA	NM_007834	-1.57508	0.122037	-1.07989	0.149754
Dtd2	328092	NM_029545	-1.90706	0.0262473	-1.58213	0.105825
Dtx3	80904	NM_030714	-1.86299	0.0297388	-1.93615	0.123431
Dusp12	80915	NM_023173	-1.18648	0.0854977	NA	NA
Dusp19	68082	NM_024438	-1.5682	0.136062	NA	NA
Dusp28	67446	NM_175118	-2.77496	0.0653142	NA	NA
Dync2li1	213575	NM_172256	-1.84462	0.0101144	-3.0897	0.00990112
Dynll1	56455	NM_019682	NA	NA	-1.58645	0.106768
Dynlt1b	21648	NM_009342	-1.72956	0.0608974	NA	NA
E130311K13Rik	329659	NM_177856	NA	NA	-2.1259	0.029535
E430018J23Rik	101604	NM_198011	-2.01087	0.14262	-1.85586	0.133802
Ect2	13605	NM_001177625_NM_001177626_NM_007900	-1.38577	0.0547713	-1.27936	0.124603
Edem2	108687	NM_145537	-2.19999	0.0304433	NA	NA
Egln2	112406	NM_053208	NA	NA	-1.05821	0.0287748
Ei24	13663	NM_001199494_NM_007915	-1.21061	0.0561766	NA	NA
Eif2ak3	13666	NM_010121_NM_001313918	NA	NA	-1.08325	0.0411797
Eif2b1	209354	NM_145371	-1.48284	0.0560084	-1.10087	0.140451
Eif4h	22384	NM_001312867_NM_033561	-2.09923	0.0483705	-1.45273	0.128267
Eif5a	276770	NM_001166596_NM_001166595_NM_001166591_NM_001166590_NM_001166589_NM_181582_NM_001166594_NM_001166593_NM_001166592	-1.35914	0.0443071	NA	NA
Elk1	13712	NM_007922	-1.21663	0.0199603	-1.29137	0.0376362
Elof1	66126	NM_170777	-1.39973	0.0291562	-1.00659	0.0980277
Emb	13723	NM_010330	-3.01775	0.00969836	-1.77301	0.0113041
Emc6	66048	NM_025318_NM_001168470	-1.81649	0.00899859	-1.29342	0.042691
Emc7	73024	NM_133749	-1.98791	0.0290101	NA	NA
Eme2	193838	NM_001163102	NA	NA	-1.47972	0.0869331
Ensa	56205	NM_019561_NM_001026212	-1.89387	0.0238222	-1.51988	0.0209879
Eogt	101351	NM_175313	-1.18524	0.131797	-1.47991	0.142884
Eps15	13858	NM_007943_NM_001159964	NA	NA	-1.09269	0.0604442
Erbb3	13867	NM_010153	NA	NA	-2.31354	0.0901042
Erh	13877	NM_007951	-1.6078	0.0568577	NA	NA
Errfi1	74155	NM_133753	-1.47562	0.0593333	-1.49118	0.116748
Etfdh	66841	NM_025794	-2.06485	0.00678536	-2.21442	0.0141666
Ets1	23871	NM_001038642_NM_011808	NA	NA	-2.25226	0.0425633
Exd2	97827	NM_133798	-1.15839	0.0633922	-1.70433	0.0412939
Exoc3l4	74190	NM_028807_NM_001289487_NM_001289489_NM_001289488	-2.53962	0.0673325	NA	NA
Exoc7	53413	NM_001162872_NM_016857	-1.18902	0.138863	NA	NA
Exog	208194	NM_001172136_NM_172456	-1.06607	0.109394	-2.45992	0.0282924
Exosc3	66362	NM_025513	-1.90599	0.0399443	NA	NA
Extl2	58193	NM_021388_NM_001163515_NM_001163514	NA	NA	-1.58041	0.0105962
Fabp3	14077	NM_010174	-1.38924	0.0517027	NA	NA
Fabp4	11770	NM_024406	-1.1741	0.0652447	NA	NA
Fabp7	12140	NM_021272	-1.67784	0.120128	NA	NA
Fahd1	68636	NM_023480	-1.47984	0.0938306	-2.39753	0.0573503
Faim	23873	NM_001122851_NM_011810	-1.04771	0.0400084	NA	NA
Fam103a1	NA	NM_025997	-1.78565	0.00899859	NA	NA
Fam107b	66540	NM_025626	-1.89381	0.00856092	-1.51232	0.029937
Fam109b	NA	NM_177391	-1.47992	0.0741307	NA	NA
Fam117b	72750	NM_001037725	NA	NA	-1.13191	0.0502392
Fam134c	NA	NM_028933_NM_026501	NA	NA	-1.18676	0.0425633
Fam136a	66488	NM_025591	NA	NA	-1.11358	0.0491323
Fam173b	68073	NM_026546	NA	NA	-1.24234	0.12782
Fam174a	67698	NM_026321	-2.38074	0.043649	-2.87735	0.0141696
Fam175a	NA	NM_172405	NA	NA	-1.28661	0.0546559
Fam188a	NA	NM_024185	-1.37515	0.12006	NA	NA
Fam192a	102122	NM_028221	-2.11166	0.021014	NA	NA
Fam195b	NA	NM_001033231	-2.08666	0.0246832	-2.42014	0.0452809
Fam204a	76539	NM_029648	-1.10231	0.0779113	NA	NA
Fam210b	67017	NM_025912	-1.41635	0.0501039	-1.76852	0.11959
Fam213a	70564	NM_001316733_NM_001316736_NM_001316739_NM_001316732_NM_001316740_NM_001316734_NM_001316735_NM_001316737_NM_027464	NA	NA	-1.2494	0.0508101
Fam217b	71532	NM_001081289	NA	NA	-2.4775	0.0390343
Fam43a	224093	NM_177632	-2.62464	0.0890456	-5.21973	0.0868343
Fam49b	223601	NM_144846	-1.27847	0.0326998	-1.85265	0.0527489
Fam58b	NA	NM_197989	-1.64527	0.0226964	-2.16163	0.0662082
Fam60a	NA	NM_019643	NA	NA	-1.80105	0.0503594
Fam64a	NA	NM_144526	-1.65576	0.090179	NA	NA
Fam72a	108900	NM_175382	-2.66655	0.00743495	NA	NA
Fam89b	17826	NM_181452_NM_023166	-1.2602	0.0657435	NA	NA
Fam96a	NA	NM_026635	-2.57942	0.00678536	-2.48003	0.00886649
Fas	14102	NM_001146708_NM_007987	-1.80658	0.0474999	NA	NA
Fastkd3	69577	NM_027123	-1.35782	0.0451686	NA	NA
Fbxo18	NA	NM_015792	-4.7296	0.0114944	-3.82691	0.0207163
Fbxo46	243867	NM_175530	-1.41143	0.0437048	NA	NA
Fbxo7	69754	NM_153195_NM_001310745	-1.79631	0.043441	NA	NA
Fbxo8	50753	NM_015791	-1.55842	0.0114944	NA	NA
Fbxw17	109082	NM_175401	-1.82015	0.0492841	NA	NA
Fbxw2	30050	NM_013890_NM_001164770_NM_001164768_NM_001164769_NM_001164772	-1.37943	0.0159788	-1.3595	0.0353276
Fbxw9	68628	NM_026791	-1.25623	0.0155348	-1.59117	0.0271574
Fcer1g	14127	NM_010185	-1.26844	0.142091	NA	NA
Fcgr3	14131	NM_010188	-1.58983	0.0818119	NA	NA
Fcgrt	14132	NM_010189	-1.58594	0.0477173	-1.36021	0.100075
Fchsd2	207278	NM_001146010_NM_199012	NA	NA	-1.08986	0.105291
Fcrl1	229499	NM_178165_NM_153090_NM_001136236_NM_001310545	-1.98751	0.0575644	NA	NA
Fdxacb1	382137	NM_198675	-1.26756	0.0393246	NA	NA
Fgfr1op	75296	NM_201230_NM_001197046	-1.16345	0.0275164	-1.5954	0.0289436
Fggy	75578	NM_001113412_NM_029347	-1.44631	0.0300244	-2.04083	0.0267246
Fgl2	14190	NM_008013	-1.96643	0.00969836	NA	NA
Fgr	14191	NM_010208	-1.09858	0.0406707	NA	NA
Fis1	66437	NM_001163243_NM_025562	-1.39555	0.10165	NA	NA
Fkbp1a	14225	NM_008019_NM_001302077_NM_001302080_NM_001302079_NM_001302078	-1.38626	0.0322263	NA	NA
Fkbp9	27055	NM_012056	NA	NA	-1.5396	0.0425633
Fopnl	66086	NM_025345	-1.08661	0.0226964	NA	NA
Fos	14281	NM_010234	NA	NA	-1.79503	0.0207163
Fundc1	72018	NM_028058_NM_001313746_NM_001313745	-1.66088	0.00969836	-1.70488	0.0210775
Fut10	171167	NM_001286425_NM_001286422_NM_001286424_NM_001012517_NM_134161	-2.29045	0.0978576	NA	NA
Fut4	14345	NM_010242	-1.31068	0.0581018	NA	NA
Fut8	53618	NM_016893_NM_001252614_NM_001252615_NM_001252616	-1.27536	0.104039	-1.56863	0.0746983
Fxn	14297	NM_008044	-2.08918	0.113696	NA	NA
Fxyd2	11936	NM_052823_NM_007503	-1.69411	0.0529608	NA	NA
Gabarap	56486	NM_019749	-1.28997	0.0374083	-1.09125	0.118407
Gabarapl1	57436	NM_020590	-1.27744	0.00743495	NA	NA
Gal3st4	330217	NM_001033416	-1.04087	0.0593457	-2.21014	0.0535426
Galnt11	231050	NM_144908	-2.51318	0.00743495	-2.91696	0.0105013
Gas2	14453	NM_008087	-1.60753	0.131552	NA	NA
Gas6	14456	NM_019521	NA	NA	-1.84224	0.0573503
Gatc	384281	NM_029645	NA	NA	-1.10424	0.0705969
Gatm	67092	NM_025961	NA	NA	-1.99137	0.0315136
Gatsl3	NA	NM_028022	NA	NA	-2.11707	0.0250384
Gbas	NA	NM_008095	-1.64868	0.00683656	-1.42307	0.0282924
Gbp4	17472	NM_001256005_NM_008620	-1.60791	0.123641	NA	NA
Gcdh	270076	NM_001044744_NM_008097	-1.12637	0.0741307	NA	NA
Gch1	14528	NM_008102	-1.93549	0.0181652	NA	NA
Gdi1	14567	NM_010273	-1.00522	0.0264962	-1.47968	0.035875
Gemin2	66603	NM_025656	NA	NA	-1.07569	0.144841
Gemin6	67242	NM_026053	-1.71551	0.0660237	NA	NA
Gemin7	69731	NM_027189	-1.02979	0.0984524	NA	NA
Ggh	14590	NM_010281	-1.29395	0.0382772	NA	NA
Ggta1	14594	NM_001145821_NM_010283_NM_001308299_NM_001308300	-1.37133	0.0132691	NA	NA
Ghitm	66092	NM_001199122_NM_078478	-1.03096	0.0325193	NA	NA
Gid4	66771	NM_025757	-1.05072	0.0268556	-1.10683	0.0508101
Gid8	76425	NM_001289652_NM_001289651_NM_029607	-1.1881	0.0273506	-1.14681	0.0768805
Gins4	109145	NM_024240	-1.08275	0.0683187	NA	NA
Gipc1	67903	NM_018771	-1.7576	0.018028	-1.39545	0.0781265
Glo1	109801	NM_001113560_NM_025374	-1.45647	0.037834	-1.39967	0.106565
Glod4	67201	NM_026029	NA	NA	-1.28585	0.118413
Gltp	56356	NM_019821	-1.13183	0.0391854	NA	NA
Glyr1	74022	NM_028720_NM_001079814	NA	NA	-1.06968	0.0546559
Gm10767	100038538	NM_001177750	-1.89297	0.0114944	-1.23273	0.125535
Gm12657	667250	NM_001081019	-1.62418	0.0766725	NA	NA
Gm14085	381417	NM_001085518	-1.14094	0.079498	NA	NA
Gm21188	100861753	NM_001302966	-2.66172	0.0482635	NA	NA
Gm6904	628693	NM_001164329	-1.93708	0.0194502	NA	NA
Gm7030	630294	NM_001177467	-9.70183	0.0540296	NA	NA
Gm8909	667977	NM_001081032	-3.82936	0.0155348	-2.35632	0.095295
Gna15	14676	NM_010304	NA	NA	-1.70895	0.0978134
Gnb5	14697	NM_010313_NM_138719	-1.23654	0.0597896	-1.72056	0.0716632
Gng10	14700	NM_025277	-1.98995	0.0101144	-2.08889	0.0330233
Gng2	14702	NM_001285911_NM_010315_NM_001285909_NM_001285910_NM_001285908_NM_001038637	-1.43041	0.116938	NA	NA
Gnpat	14712	NM_010322	NA	NA	-1.29602	0.0576929
Golga7	57437	NM_020585_NM_001042484	-2.02502	0.00678536	-1.80541	0.0181921
Golt1b	66964	NM_025872	-1.24206	0.0487043	NA	NA
Got1	14718	NM_010324	-1.42645	0.114846	NA	NA
Gpatch2l	70373	NM_027405_NM_001324488	NA	NA	-1.08177	0.0241611
Gpcpd1	74182	NM_027096_NM_001291051_NM_001291050_NM_001291052_NM_028802_NM_001042672	-1.03352	0.0352924	NA	NA
Gpn2	100210	NM_001290742_NM_133884	-2.79061	0.0259397	NA	NA
Gpr141	353346	NM_181754	-2.36161	0.0438341	-1.88444	0.0633485
Gpr65	14744	NM_008152	-1.1561	0.055941	NA	NA
Gpr85	64450	NM_145066	-1.10056	0.135724	-3.31701	0.0169397
Gpx1	14775	NM_008160	-1.65144	0.0755123	NA	NA
Gpx7	67305	NM_024198	NA	NA	-3.05977	0.0550561
Grpel2	17714	NM_021296	-1.16317	0.0259397	NA	NA
Gsg2	NA	NM_010353	NA	NA	-2.04483	0.0179061
Gspt2	14853	NM_008179	NA	NA	-1.83208	0.0291466
Gstcd	67553	NM_026231	NA	NA	-2.52135	0.00946362
Gstm1	14862	NM_010358	-1.02046	0.0234723	NA	NA
Gstm3	14864	NM_010359	-1.85358	0.020335	NA	NA
Gsto1	14873	NM_010362	-1.9359	0.0445876	NA	NA
Gtf2a2	235459	NM_001282084_NM_001282083_NM_001039519	-2.43737	0.0978576	NA	NA
Gtf2b	229906	NM_145546	-1.30008	0.0515014	NA	NA
Gtf2e2	68153	NM_001167921_NM_026584_NM_001167922	-1.35062	0.0099109	-1.36684	0.0207163
Gtf2h3	209357	NM_181410	-2.54166	0.0547713	NA	NA
Guk1	14923	NM_001159410_NM_008193	-1.71666	0.11815	NA	NA
Gypc	71683	NM_001048207	-2.21361	0.022682	-1.82961	0.0917017
H2-Ab1	14961	NM_207105	-1.5251	0.0984077	NA	NA
H2afx	15270	NM_010436	-1.4604	0.0987794	NA	NA
H2-Q1	15006	NM_010390	-5.07629	0.0349381	-3.63099	0.0826148
H2-Q10	15007	NM_010391	-4.17078	0.147365	NA	NA
H2-Q2	15013	NM_010392	-3.36841	0.0460219	-3.37792	0.042691
H2-Q4	15015	NM_001143689	-2.54292	0.0381356	-1.34634	0.0709919
H2-T10	15024	NM_010395	-1.42278	0.0350057	NA	NA
H2-T23	15040	NM_010398	-2.06363	0.127286	NA	NA
H2-T24	15042	NM_008207	-1.43486	0.0729916	NA	NA
H2-T-ps	667803	NM_001271005	-2.75961	0.11371	NA	NA
H3f3a	15078	NM_008210	-1.06217	0.037834	NA	NA
H3f3b	15081	NM_008211	-1.66598	0.0280496	NA	NA
Haao	107766	NM_025325	NA	NA	-3.35477	0.042954
Hacd4	66775	NM_025760	-1.57148	0.0187777	NA	NA
Hagh	14651	NM_024284_NM_001159626	-3.09523	0.101078	NA	NA
Hars2	70791	NM_080636_NM_001305627	-1.37169	0.016243	-1.58889	0.0193848
Hat1	107435	NM_026115	-1.61658	0.0793585	NA	NA
Hdac5	15184	NM_010412_NM_001284249_NM_001284250_NM_001284248_NM_001077696	NA	NA	-1.12771	0.0792239
Hdac8	70315	NM_027382_NM_001313742	NA	NA	-1.70816	0.0431072
Hdhd2	76987	NM_001039202_NM_029826_NM_001039201	NA	NA	-1.06869	0.0405113
Heca	380629	NM_001033432	NA	NA	-1.37677	0.0566868
Hemk1	69536	NM_133984	NA	NA	-2.0678	0.0376315
Herc4	67345	NM_026101_NM_030114	-1.12632	0.0114907	-1.58164	0.0105962
Hexim2	71059	NM_001130516_NM_001130515_NM_027658	-1.08831	0.135821	NA	NA
Hhex	15242	NM_008245	NA	NA	-2.11188	0.0161289
Hinfp	102423	NM_172162	NA	NA	-1.01129	0.11014
Hist1h1c	50708	NM_015786	NA	NA	-2.37729	0.0271574
Hist1h2ba	319177	NM_175663	NA	NA	-1.34225	0.106768
Hist1h2bc	68024	NM_023422_NM_001290380	-2.7687	0.0263793	-4.0321	0.0731518
Hist1h2be	319179	NM_178194_NM_001177653_NM_001290530	-1.03808	0.0994396	NA	NA
Hist1h2bf	319180	NM_178195	-1.07289	0.0202191	-2.47546	0.0101191
Hist1h2bh	319182	NM_178197	NA	NA	-1.76715	0.0343339
Hist1h2bj	319183	NM_178198	-1.09496	0.104755	NA	NA
Hist1h2bl	319185	NM_178199	-1.40021	0.0371518	-2.14178	0.0591498
Hist3h2a	319162	NM_178218	-1.05242	0.032347	-1.59334	0.0663542
Hmbs	15288	NM_013551_NM_001110251	-2.02972	0.0263793	-1.87394	0.101533
Hmces	232210	NM_173737	-1.10679	0.0784135	NA	NA
Hmgb2	97165	NM_008252	NA	NA	-1.10931	0.126936
Hmgb3	15354	NM_008253_NM_001293625_NM_001293624_NM_001293623	-1.19639	0.0696006	-2.67288	0.0179061
Hmgcs1	208715	NM_001291439_NM_145942	-1.23657	0.0108183	NA	NA
Hmgn2	15331	NM_016957	-1.4217	0.0226337	NA	NA
Hn1l	NA	NM_198937	-1.66528	0.0181652	-1.55324	0.0568244
Hnmt	140483	NM_080462	NA	NA	-1.52297	0.0510632
Hpcal1	53602	NM_016677	-1.63534	0.0571481	-1.92533	0.117811
Hpn	15451	NM_008281_NM_001276269_NM_001110252	-3.35787	0.0280496	NA	NA
Hsbp1	68196	NM_024219	-1.50463	0.0155315	NA	NA
Hsd17b4	15488	NM_008292	NA	NA	-1.15883	0.0685278
Hsd3b7	101502	NM_133943_NM_001040684	-1.51745	0.138499	NA	NA
Hsdl2	72479	NM_024255_NM_001301367	NA	NA	-1.09445	0.0459576
Hsf2	15500	NM_008297	-1.21432	0.0234723	NA	NA
Hspa14	50497	NM_015765	-1.16757	0.0372263	-1.26179	0.0706191
Hspa1l	15482	NM_013558	-2.59483	0.0188068	NA	NA
Hspb11	72938	NM_028394	-2.59202	0.0198063	-3.16784	0.0711409
Hspb6	243912	NM_001012401	-1.89855	0.0913668	NA	NA
Idh1	15926	NM_001111320_NM_010497	-2.05238	0.00969836	-1.16237	0.036457
Idh2	269951	NM_173011	NA	NA	-1.4889	0.110893
Idi1	319554	NM_145360	-2.41915	0.00683656	NA	NA
Idnk	75731	NM_001048060_NM_198004	-1.14608	0.0652447	NA	NA
Ier3ip1	66191	NM_025409	-1.24361	0.0804865	NA	NA
Ifitm6	213002	NM_001033632	-2.92103	0.0162628	-1.35522	0.0874305
Ifngr1	15979	NM_010511	-1.85938	0.069373	NA	NA
Ifngr2	15980	NM_008338	-1.53163	0.015215	-1.19649	0.0363972
Ift22	67286	NM_026073	-1.01249	0.0236927	NA	NA
Ift43	76411	NM_029601_NM_001199843	-1.57968	0.135657	NA	NA
Ift52	245866	NM_172150	-1.24373	0.016243	-1.39694	0.0462507
Igbp1	18518	NM_008784	-1.63944	0.0497046	NA	NA
Igsf6	80719	NM_030691	-1.33605	0.0529027	NA	NA
Il18bp	16068	NM_010531	-4.6316	0.00778963	NA	NA
Immp1l	66541	NM_028260	-1.56343	0.0268556	-1.92141	0.0508107
Immp2l	93757	NM_053122	-1.26706	0.126106	NA	NA
Imp4	27993	NM_178601	-1.76835	0.0187802	-1.63457	0.0554181
Inafm2	100043272	NM_001301269	-2.47989	0.00678536	-2.70037	0.0179061
Ing4	28019	NM_133345	-1.18491	0.101746	-1.52264	0.148973
Inpp1	16329	NM_008384	NA	NA	-2.30281	0.0313756
Inpp4a	269180	NM_030266_NM_001290797_NM_172971_NM_001290798_NM_001290799	-1.75435	0.0318862	NA	NA
Insig1	231070	NM_153526	-2.20362	0.0238831	NA	NA
Insig2	72999	NM_001271531_NM_133748_NM_178082_NM_001271532	-1.86471	0.00969836	-1.18619	0.0615295
Ipp	16351	NM_008389	NA	NA	-1.03792	0.0603235
Ippk	75678	NM_199056_NM_001276399	NA	NA	-1.07781	0.117196
Iqcb1	320299	NM_177128	-1.5675	0.0439304	NA	NA
Iqcc	230767	NM_198026	NA	NA	-1.53086	0.0271574
Irak4	266632	NM_029926	NA	NA	-1.2083	0.0511437
Isca1	69046	NM_026921	-2.37255	0.0114907	-3.06349	0.0153696
Isca2	74316	NM_028863	-2.12976	0.0415269	NA	NA
Isy1	57905	NM_133934	NA	NA	-1.42227	0.124575
Itfg1	71927	NM_028007	-1.27305	0.0186048	-1.53419	0.024528
Itfg2	101142	NM_133927	NA	NA	-1.25812	0.0488908
Itgb3bp	67733	NM_026348	-2.00523	0.136899	NA	NA
Itm2b	16432	NM_008410	-2.73914	0.013522	-2.00121	0.0211789
Itm2c	64294	NM_022417	-2.45569	0.0769281	-2.17174	0.0980342
Itpripl1	73338	NM_001163527_NM_001163528	-1.96896	0.00934394	-2.6883	0.0274549
Ivd	56357	NM_019826	-1.60757	0.0210512	NA	NA
Ivns1abp	117198	NM_054102_NM_001039512_NM_001039511	-1.00587	0.0236927	-2.23162	0.0195505
Jagn1	67767	NM_001205025_NM_001243739_NM_026365	-1.22857	0.0190992	-1.05395	0.0618374
Jtb	23922	NM_206924	-1.19667	0.0187066	NA	NA
Katna1	23924	NM_011835	-1.33199	0.0135252	-1.48304	0.0265919
Kazald1	107250	NM_178929	-3.44508	0.0583074	NA	NA
Kbtbd4	67136	NM_001311116_NM_025991	-1.88234	0.109394	NA	NA
Kbtbd7	211255	NM_001024135	NA	NA	-1.11356	0.0457936
Kcnk13	217826	NM_001164427_NM_001164426_NM_146037	-1.74979	0.0226091	NA	NA
Kctd13	233877	NM_172747	-2.72976	0.092043	NA	NA
Kctd18	51960	NM_001159864_NM_001159865	NA	NA	-1.3829	0.0376362
Kctd20	66989	NM_025888	-1.49822	0.0162628	-1.29479	0.0353276
Kctd6	71393	NM_027782_NM_001305936_NM_001305937	-1.11027	0.0395323	NA	NA
Kdelc1	72050	NM_023645	NA	NA	-1.92907	0.0251296
Kdm8	77035	NM_029842	-1.97751	0.0403572	-2.40867	0.0459025
Kdsr	70750	NM_027534_NM_001316750	-1.03732	0.0352924	-1.36908	0.0412939
Kif18b	70218	NM_197959	NA	NA	-1.77185	0.0715685
Kif9	16578	NM_010628_NM_001163569	-2.23322	0.0195611	NA	NA
Kiz	228730	NM_001033298	NA	NA	-1.18672	0.098612
Klf10	21847	NM_001289471_NM_013692	-1.12494	0.0135252	-1.16211	0.0207163
Klf11	194655	NM_178357	NA	NA	-2.53579	0.109535
Klhl12	240756	NM_153128_NM_001311136	-1.55526	0.0151285	NA	NA
Knstrn	51944	NM_026412	-1.33322	0.138601	-1.30818	0.0964259
Kpna2	16647	NM_010655	-1.24296	0.0424566	NA	NA
Krt10	16661	NM_010660	-2.71305	0.0181652	-4.25802	0.0274549
Kyat3	229905	NM_001293560_NM_173763	NA	NA	-1.08138	0.136755
L2hgdh	217666	NM_145443	NA	NA	-1.69786	0.100917
l7Rn6	NA	NM_001291289_NM_001291286_NM_026304_NM_001291287_NM_001291288	-3.43937	0.0290479	-3.08032	0.107733
Lage3	66192	NM_025410	-1.89137	0.0673325	NA	NA
Lamtor3	56692	NM_019920	-1.88941	0.0120964	NA	NA
Lamtor5	68576	NM_026774	-1.54492	0.0439848	NA	NA
Lancl1	14768	NM_001190985_NM_001190984_NM_021295	NA	NA	-1.47797	0.0781265
Laptm4a	17775	NM_008640	-1.38334	0.0259397	NA	NA
Laptm4b	114128	NM_033521	-1.43753	0.0577683	-1.52439	0.101533
Lbr	98386	NM_133815	-1.27993	0.0396642	-1.36142	0.0662082
Ldhb	16832	NM_008492_NM_001302765_NM_001316322	-4.59554	0.0326543	NA	NA
Ldlrad3	241576	NM_178886_NM_001290784	-1.45899	0.053532	-2.16148	0.114359
Ldlrad4	52662	NM_172631	-2.23318	0.0300244	NA	NA
Leprotl1	68192	NM_026609	-1.19867	0.0855468	NA	NA
Lfng	16848	NM_008494	NA	NA	-1.34098	0.089163
Lgmn	19141	NM_011175	-4.2105	0.0326019	-3.99147	0.0706191
Lifr	16880	NM_001113386_NM_013584	NA	NA	-1.66536	0.0817895
Lin52	217708	NM_173756	-1.52036	0.0949162	-1.78143	0.115411
Lin9	72568	NM_001103182	NA	NA	-1.96386	0.0501758
Lipo2	101055671	NM_001322338	NA	NA	-1.69585	0.0877546
Lipt2	67164	NM_026010	NA	NA	-1.40192	0.140922
Litaf	56722	NM_019980	-1.27381	0.0489176	NA	NA
Lmbr1	56873	NM_020295	NA	NA	-1.26378	0.135493
Lpar5	381810	NM_001163269_NM_001163268	-1.00365	0.0233988	-2.62912	0.00990112
Lpxn	107321	NM_134152	-1.96856	0.0820024	NA	NA
Lrrc28	67867	NM_175124_NM_027413	-1.87521	0.0230845	-2.26142	0.0508101
Lrrc40	67144	NM_001289525_NM_001289524_NM_024194	-1.22683	0.0114907	-1.00634	0.042954
Lrrc42	77809	NM_029985	-2.38719	0.0420207	NA	NA
Lrrc51	69358	NM_027053_NM_001162974_NM_001162973	NA	NA	-1.36538	0.104745
Lrrc8a	241296	NM_177725	-1.3118	0.0258913	NA	NA
Lsm10	116748	NM_001163266_NM_138721	-1.77007	0.143879	NA	NA
Lsm3	67678	NM_026309	-1.1048	0.0484451	NA	NA
Lsm5	66373	NM_025520	-1.08486	0.0626229	-1.17301	0.136802
Lsm6	78651	NM_030145_NM_001191004	-1.85104	0.0201626	-2.04	0.0429678
Lsm8	76522	NM_133939	-1.76649	0.0820067	NA	NA
Ly6c2	100041546	NM_001099217	-2.60489	0.0280496	NA	NA
Ly86	17084	NM_010745	-6.35523	0.0250414	-3.0685	0.0562255
Lyrm1	73919	NM_001285961_NM_001285959_NM_001285960_NM_029610	-2.01124	0.020335	-2.06367	0.0425633
Lyrm4	380840	NM_201358	-1.30103	0.0779113	NA	NA
Lyrm5	NA	NM_001163628_NM_133688	-1.27191	0.0431562	NA	NA
Lysmd4	75099	NM_175215_NM_001191051	-1.15031	0.0263793	-1.24931	0.0509581
M6pr	17113	NM_010749	-1.05408	0.0125077	NA	NA
Mad2l1	56150	NM_019499	-1.02492	0.096284	NA	NA
Mag	17136	NM_010758	-1.77333	0.0381483	-2.05848	0.0591498
Mansc1	67729	NM_026345	-1.32046	0.0181652	NA	NA
Map1lc3a	66734	NM_025735	-1.36994	0.053532	-1.28157	0.0842268
Marc2	67247	NM_133684	-2.35443	0.0712824	NA	NA
Mat2b	108645	NM_134017_NM_001199274	-1.4241	0.0290101	-2.56669	0.0101191
Mavs	228607	NM_001206385_NM_001206383_NM_001206382_NM_144888	NA	NA	-1.36417	0.123695
Mblac2	72852	NM_028372	NA	NA	-2.31889	0.0576193
Mbtps1	56453	NM_001167910_NM_019709	-1.36407	0.0581715	NA	NA
Mccc2	78038	NM_030026	-1.09487	0.129256	-1.83482	0.0815691
Mcfd2	193813	NM_176808_NM_139295	-1.02491	0.0489176	NA	NA
Mdga1	74762	NM_001081160	-2.63448	0.0838493	NA	NA
Mdh1	17449	NM_001316675_NM_008618	-1.759	0.0257996	-1.61717	0.0760736
Mecr	26922	NM_025297	-1.42868	0.0333829	-1.15779	0.125338
Med10	28077	NM_138596	-2.17287	0.0331832	NA	NA
Med17	234959	NM_144933	-1.32213	0.0631087	-1.11241	0.117283
Med18	67219	NM_026039	NA	NA	-1.5179	0.0568244
Med20	56771	NM_020048	-1.85063	0.0501326	-1.84756	0.0877891
Med21	108098	NM_025315	-1.17084	0.103746	NA	NA
Med22	20933	NM_001033908_NM_011513	-1.40329	0.0358985	-1.42164	0.112737
Med28	66999	NM_025895	-1.92791	0.0399336	NA	NA
Med30	69790	NM_027212	-1.97663	0.0898691	NA	NA
Med7	66213	NM_001104557_NM_001104530_NM_025426_NM_001104556	-1.89229	0.0226091	-2.12129	0.0289436
Med8	80509	NM_001290688_NM_173719_NM_020000	-1.44788	0.0156051	NA	NA
Meis3	17537	NM_001277989_NM_001277988_NM_008627_NM_001302472	-1.76501	0.0229306	NA	NA
Melk	17279	NM_010790	NA	NA	-1.21895	0.0779335
Mertk	17289	NM_008587	-1.15741	0.0330931	NA	NA
Mettl10	NA	NM_028095	-2.83389	0.0617883	NA	NA
Mettl20	NA	NM_001252097_NM_177101_NM_001252096_NM_001252095_NM_001252094	-1.60952	0.0153995	-1.55992	0.0380299
Mettl21a	67099	NM_025964	-2.23559	0.0661396	NA	NA
Mettl22	239706	NM_146247	-1.13434	0.0729124	NA	NA
Mettl9	59052	NM_021554	-1.43804	0.0219235	-1.40325	0.0329184
Mfap1b	100034361	NM_001081975	NA	NA	-1.01402	0.102995
Mff	75734	NM_029409_NM_001310695_NM_001310697_NM_001310699	-1.18135	0.0202368	NA	NA
Mfsd14a	15247	NM_008246	-1.70327	0.00678536	-1.19454	0.056611
Mfsd14b	66631	NM_001083901_NM_133680	-1.11322	0.0272175	-1.06219	0.0595896
Mfsd7a	243197	NM_172883	-1.71252	0.0648474	NA	NA
Mfsd9	211798	NM_172499	-1.7196	0.0268556	-3.37042	0.0181921
Mgme1	74528	NM_028984_NM_001289630_NM_001289631	-1.5845	0.0172195	-1.80645	0.0509738
Mgrn1	17237	NM_029657_NM_001252437	-1.00078	0.0297104	NA	NA
Mgst1	56615	NM_019946	-2.36853	0.00683656	NA	NA
Mid1ip1	68041	NM_001166635_NM_026524	-2.21332	0.0230337	-2.46437	0.0431072
Minpp1	17330	NM_010799	-2.03758	0.0229306	NA	NA
Mks1	380718	NM_001039684	-1.98091	0.0580819	-3.17908	0.0527489
Mlf2	30853	NM_001170341_NM_145385	-1.3939	0.0569036	-1.20914	0.118407
Mmab	77697	NM_029956	NA	NA	-1.19348	0.0822818
Mmadhc	109129	NM_133839	-1.10947	0.0825374	NA	NA
Mmd	67468	NM_026178	-1.63785	0.044297	-2.77358	0.0760736
Mmgt2	216829	NM_175002	-1.49973	0.0979995	-2.29065	0.131781
Mob3c	100465	NM_175308	-1.00511	0.0727691	-1.12167	0.106375
Mob4	19070	NM_025283_NM_001310585	-1.00519	0.0771109	NA	NA
Mospd1	70380	NM_027409_NM_001290514	-1.17537	0.0114944	-1.13012	0.024528
Mpc1	55951	NM_018819	-1.58566	0.0273707	NA	NA
Mpc2	70456	NM_027430	-1.12119	0.104097	NA	NA
Mpo	17523	NM_010824	-1.27049	0.119758	NA	NA
Mpv17	17527	NM_001294322_NM_008622_NM_001310528_NM_001294324_NM_001310527	-1.43986	0.0244242	-1.14912	0.0923278
Mpv17l	93734	NM_001289562_NM_001289565_NM_001289563_NM_033564_NM_001289561_NM_001289567	NA	NA	-1.89462	0.0545177
Mpzl1	68481	NM_001083897_NM_001001880	-1.60386	0.0268556	NA	NA
Mr1	15064	NM_008209	-1.15463	0.039719	NA	NA
Mrgbp	73247	NM_028479	-1.35326	0.0839548	NA	NA
Mrpl10	107732	NM_026154	-1.28468	0.0928589	NA	NA
Mrpl18	67681	NM_026310	-1.04336	0.0436016	NA	NA
Mrpl3	94062	NM_053159	-1.44952	0.0248783	-1.15321	0.115911
Mrpl32	75398	NM_029271	-1.2186	0.0363552	NA	NA
Mrpl36	94066	NM_053163	-1.21106	0.0414243	NA	NA
Mrpl42	67270	NM_026065	-2.11522	0.0640223	NA	NA
Mrpl50	28028	NM_178603	-1.18984	0.0717219	NA	NA
Mrpl9	78523	NM_030116	-1.16217	0.0318862	NA	NA
Mrps10	64657	NM_001146212_NM_001146211_NM_183086	-1.23916	0.0742515	NA	NA
Mrps14	64659	NM_025474	-1.46627	0.104515	NA	NA
Mrps17	66258	NM_025450	-1.19838	0.0482635	NA	NA
Mrps22	64655	NM_025485	-1.05481	0.129398	NA	NA
Mrps35	232536	NM_145573	-1.05437	0.129508	NA	NA
Mrps9	69527	NM_023514	NA	NA	-1.38672	0.079447
Ms4a4b	60361	NM_021718	-3.78678	0.016243	-2.11945	0.0593573
Ms4a4c	64380	NM_029499	-3.10288	0.0321546	NA	NA
Ms4a6c	73656	NM_028595_NM_001166376	-1.93524	0.00743495	NA	NA
Msmo1	66234	NM_025436	-1.08	0.0215661	NA	NA
Msra	110265	NM_026322_NM_001253716_NM_001253715_NM_001253714_NM_001253712	-1.23764	0.0818096	NA	NA
Msrb1	27361	NM_013759	-1.00824	0.115143	NA	NA
Msrb2	76467	NM_029619	-2.17578	0.0280496	-3.05854	0.0977304
Mta2	23942	NM_011842	-1.37193	0.0268556	-1.64442	0.0179061
Mtbp	105837	NM_001168250_NM_134092	NA	NA	-2.51541	0.0845513
Mterf2	74238	NM_028832	-1.87396	0.0792761	-2.37544	0.070239
Mtfr1	67472	NM_001253391_NM_001253390_NM_026182	-1.28742	0.047974	NA	NA
Mtfr1l	76824	NM_001256112_NM_029759	-1.71823	0.0234723	-1.99425	0.0508894
Mthfs	107885	NM_026829	-1.39794	0.130741	NA	NA
Mtmr11	194126	NM_181409	-1.30191	0.0391854	NA	NA
Mtmr14	97287	NM_026849	-1.10359	0.0518274	-1.21653	0.0555617
Mtmr2	77116	NM_023858	-1.04696	0.0156051	NA	NA
Mtpap	67440	NM_026157	NA	NA	-1.14901	0.0682136
Mtr	238505	NM_001081128	NA	NA	-1.58806	0.0289436
Mtrf1	211253	NM_145960	-1.59683	0.02182	-1.22972	0.106265
Mturn	68235	NM_001289741_NM_001289740	-1.20233	0.0889276	-1.74639	0.0282341
Mutyh	70603	NM_001159581_NM_133250_NM_001316747	NA	NA	-1.86074	0.100917
Myl12a	67268	NM_026064	-2.11549	0.0312803	-1.55086	0.148735
Myl12b	67938	NM_023402	-2.52843	0.0388922	NA	NA
Mylpf	17907	NM_016754	-1.72914	0.0646902	NA	NA
Mynn	80732	NM_030557_NM_001289621_NM_001289623_NM_001289622	-1.72703	0.00828339	-1.21895	0.0429678
Mzf1	109889	NM_145819_NM_001290452_NM_001290453	-1.8902	0.100242	NA	NA
Mzt1	76789	NM_175245	-1.80155	0.016243	-1.65658	0.0466977
Naa20	67877	NM_001141965_NM_026425	-1.14344	0.0900136	NA	NA
Naa40	70999	NM_027643	-1.44249	0.0583989	-1.39788	0.118156
Naa60	74763	NM_001290689_NM_029090	-1.57549	0.0273506	-1.60327	0.101036
Naaa	67111	NM_001163687_NM_025972	-2.3508	0.0281128	-1.80651	0.0555617
Naga	17939	NM_008669	-1.43637	0.136684	NA	NA
Nagpa	27426	NM_013796	-1.13821	0.046196	NA	NA
Nanp	67311	NM_026086	NA	NA	-1.03385	0.0719713
Nap1l4	17955	NM_008672_NM_001285490_NM_001285489	NA	NA	-1.00467	0.0591498
Narf	67608	NM_026272	-2.34331	0.0532058	NA	NA
Nars2	244141	NM_153591	-2.15609	0.0306955	-1.72378	0.112232
Ncapg2	76044	NM_133762	-1.18941	0.0306556	NA	NA
Ncaph	215387	NM_144818	NA	NA	-1.32172	0.11151
Ndc1	72787	NM_028355	-1.04046	0.0610114	-1.39927	0.0639246
Nde1	67203	NM_001285504_NM_001285503_NM_001114085_NM_023317	-1.10466	0.052314	-1.61701	0.029535
Ndfip1	65113	NM_022996	-2.50985	0.0269298	-2.62443	0.0193848
Ndfip2	76273	NM_029561_NM_001190989	-1.28764	0.015715	-1.39435	0.0591498
Ndufa4	17992	NM_010886	-2.33681	0.120322	NA	NA
Ndufa8	68375	NM_026703	-1.45988	0.106099	NA	NA
Ndufaf1	69702	NM_027175	-1.45182	0.0306556	NA	NA
Ndufaf7	73694	NM_028611	-1.06734	0.102599	NA	NA
Necap1	67602	NM_026267	-2.07961	0.0187847	-1.86466	0.0153696
Necap2	66147	NM_025383	-1.52808	0.0726195	-1.72092	0.110003
Neil1	72774	NM_028347	-1.0599	0.0520255	-1.61035	0.0664677
Nek2	18005	NM_010892	-3.40758	0.100368	-2.55515	0.140922
Nek6	59126	NM_021606_NM_001159631	NA	NA	-1.01165	0.0429678
Nelfb	58202	NM_021393_NM_001310157	-1.02197	0.0463466	NA	NA
Nfil3	18030	NM_017373	-2.98533	0.0201812	NA	NA
Nfkbie	18037	NM_008690_NM_001304956	-2.23121	0.0314196	NA	NA
Nfxl1	100978	NM_133921	NA	NA	-1.2579	0.029535
Nhp2l1	NA	NM_011482	-1.47481	0.0926582	NA	NA
Nim1k	245269	NM_175538	-1.51766	0.112126	NA	NA
Ninj1	18081	NM_013610	-1.88234	0.00683656	NA	NA
Nip7	66164	NM_001164472_NM_025391	-1.731	0.0632034	NA	NA
Nipsnap1	18082	NM_008698	NA	NA	-1.75708	0.0675352
Nipsnap3b	66536	NM_025623	-1.7814	0.0203352	NA	NA
Nit2	52633	NM_023175	-2.59411	0.0342652	NA	NA
Nlrp10	244202	NM_175532	NA	NA	-1.71559	0.0411692
Nme6	54369	NM_018757	-1.7415	0.0159788	-1.93785	0.0271574
Nmnat3	74080	NM_144533	-1.13562	0.037834	-1.48858	0.0251296
Nmrk1	225994	NM_145497	-1.38125	0.0314327	-1.16285	0.101533
Nphp1	53885	NM_016902_NM_001291013_NM_001291012	NA	NA	-1.34867	0.0466463
Npl	74091	NM_028749	NA	NA	-1.57686	0.110499
Nr1h2	22260	NM_009473_NM_001285518_NM_001285517_NM_001285519	-1.53744	0.0323364	-1.3177	0.075286
Nrm	106582	NM_134122	-3.10321	0.101078	NA	NA
Nt5m	103850	NM_134029	-1.37686	0.0769452	NA	NA
Ntpcr	66566	NM_025636_NM_001310688	-1.02004	0.115273	NA	NA
Nubp2	26426	NM_011956	-1.7246	0.0424566	NA	NA
Nudt15	214254	NM_172527	-3.11911	0.035118	-3.61168	0.0562255
Nudt19	110959	NM_033080	-1.37731	0.0226964	-1.10802	0.135541
Nudt2	66401	NM_025539	-1.08337	0.13123	NA	NA
Nudt5	53893	NM_016918	-1.18527	0.050816	-1.52322	0.0978697
Nudt7	67528	NM_024446_NM_024437_NM_001290180_NM_001290182_NM_001290181	-1.25338	0.111785	NA	NA
Nup35	69482	NM_027091_NM_001190179	-2.06883	0.0793585	NA	NA
Nup37	69736	NM_027191_NM_028334	-2.51093	0.0677825	NA	NA
Nupl1	71844	NM_170591	-1.07886	0.0459431	-1.98799	0.0401156
Nxpe4	244853	NM_172921	-2.35237	0.0170872	-3.04679	0.0127884
Nxt2	237082	NM_001290532_NM_001161430_NM_172782_NM_001290533	-1.7417	0.0125077	-1.54205	0.0376315
Oard1	106821	NM_001289491_NM_207219_NM_001289490	-1.67255	0.105809	NA	NA
Oas1b	23961	NM_001083925	-2.3359	0.0400945	NA	NA
Oasl1	231655	NM_145209	-1.1119	0.0636636	NA	NA
Oaz1	18245	NM_008753_NM_001301034	-2.58016	0.0763295	-2.41978	0.0778151
Oaz2	18247	NM_010952_NM_001301307	-1.63916	0.0468347	NA	NA
Oma1	67013	NM_025909	NA	NA	-1.2086	0.0181573
Orc5	26429	NM_011959	NA	NA	-1.5506	0.0492528
Orc6	56452	NM_001163791_NM_019716	NA	NA	-1.5714	0.0554181
Ormdl1	227102	NM_145517	-2.1001	0.017335	-2.41368	0.017237
Ormdl3	66612	NM_025661	-2.13858	0.0211513	-1.41164	0.0952138
Oser1	66680	NM_025699	-1.22302	0.13142	-1.07043	0.149385
Osgep	66246	NM_133676	-2.04811	0.112873	NA	NA
Osm	18413	NM_001013365	-1.8743	0.0117251	NA	NA
Ostc	66357	NM_025509	-1.18095	0.0268556	NA	NA
Ostf1	20409	NM_017375	-1.03013	0.0304271	NA	NA
Ostm1	14628	NM_172416	-1.35753	0.0138718	-1.15542	0.0675352
Oxnad1	218885	NM_145460	-1.91505	0.0400926	-3.09312	0.0271574
P2ry14	140795	NM_001287124_NM_133200_NM_001287123_NM_001287122_NM_001287121_NM_001287119_NM_001287120_NM_001008497	-2.57283	0.0226091	NA	NA
P2ry6	233571	NM_183168	NA	NA	-1.10167	0.105825
Pacsin3	80708	NM_001289677_NM_030880_NM_001289678_NM_028733	-1.55105	0.0431114	NA	NA
Paip2	67869	NM_026420	-2.25863	0.0332649	NA	NA
Pank4	269614	NM_001305804_NM_172990	-2.51572	0.102217	NA	NA
Paox	212503	NM_153783	NA	NA	-1.71709	0.0843888
Papd4	NA	NM_133905	-1.21925	0.021014	NA	NA
Papolg	216578	NM_172555	NA	NA	-1.12237	0.0512014
Papss1	23971	NM_001289478_NM_011863_NM_001289479_NM_001289477	-2.05527	0.0253342	-1.78219	0.0777274
Park2	NA	NM_016694_NM_001317726	-2.02285	0.0479379	NA	NA
Pbdc1	67683	NM_001281871_NM_026312	-1.00423	0.0600244	NA	NA
Pcca	110821	NM_144844	-1.30417	0.0370212	-1.12822	0.112781
Pcid2	234069	NM_178708	-3.54073	0.0218919	NA	NA
Pcif1	228866	NM_146129	-1.21052	0.0761834	NA	NA
Pcmt1	18537	NM_008786	-1.71796	0.0202368	NA	NA
Pcmtd2	245867	NM_153594_NM_001291211	NA	NA	-1.32335	0.104535
Pcnx4	67708	NM_026327	-2.01234	0.0477695	-1.38684	0.0822461
Pcp4l1	66425	NM_025557	NA	NA	-1.84929	0.0813839
Pdcd6	18570	NM_011051	-2.56605	0.035468	-1.61594	0.124816
Pdcl	67466	NM_026176	-1.62125	0.0187066	-1.94892	0.0181921
Pdcl3	68833	NM_026850	-1.41949	0.0149176	NA	NA
Pddc1	NA	NM_172116	-1.46199	0.0856911	NA	NA
Pde4b	18578	NM_001177983_NM_019840_NM_001177980_NM_001177982_NM_001177981	-2.04127	0.0226091	NA	NA
Pde6d	18582	NM_008801	-2.65236	0.0203352	-2.3067	0.0605156
Pdgfc	54635	NM_019971	-1.56759	0.0099109	-1.26422	0.0399208
Pdhx	27402	NM_175094	-1.12664	0.0323364	NA	NA
Pdk3	236900	NM_145630	-1.41179	0.148604	NA	NA
Pdss2	71365	NM_001168289_NM_027772	-1.34585	0.109501	NA	NA
Pdzd11	72621	NM_028303	-1.03087	0.0754563	NA	NA
Pef1	67898	NM_026441	-1.65246	0.0702471	NA	NA
Peli1	67245	NM_023324	-1.05023	0.0489176	NA	NA
Peo1	NA	NM_153796	-1.68389	0.020335	NA	NA
Pepd	18624	NM_008820	-2.17124	0.0643185	-1.76048	0.124603
Pex11b	18632	NM_011069_NM_001162387_NM_001162388	-2.51547	0.0684735	NA	NA
Pex11g	69129	NM_026951	-1.5882	0.0445876	-1.48622	0.127762
Pex14	56273	NM_019781	-1.8113	0.0366445	NA	NA
Pex19	19298	NM_001159525_NM_023041	-1.04413	0.0501603	NA	NA
Pex2	19302	NM_008994_NM_001267715_NM_001267714_NM_001163301_NM_001163302_NM_001163306_NM_001163305	-2.71762	0.00934394	-2.75493	0.0179061
Pex5	19305	NM_008995_NM_001277805_NM_001277330_NM_175933	-2.111	0.10308	NA	NA
Pex7	18634	NM_008822_NM_001161825	-2.22399	0.0531831	-1.90228	0.139903
Pfkfb4	270198	NM_173019	-1.80567	0.0238831	-1.98281	0.0879514
Pfn1	18643	NM_011072	-1.26879	0.0666707	NA	NA
Pfn2	18645	NM_019410	NA	NA	-2.38921	0.0650975
Pgrmc1	53328	NM_016783	-1.06608	0.0448385	NA	NA
Phf11a	219131	NM_172603	-2.94945	0.00678536	NA	NA
Phf11b	236451	NM_001164327	-2.01649	0.00743495	NA	NA
Phf7	71838	NM_027949	-2.70003	0.0165074	-2.52229	0.0330233
Phkb	102093	NM_199446	NA	NA	-1.51813	0.0101191
Phospho2	73373	NM_028521	-1.82036	0.00730781	-1.27372	0.0380539
Phpt1	75454	NM_029293	-1.77209	0.0823858	NA	NA
Pid1	98496	NM_001003948	-2.05255	0.0326543	-2.07178	0.0779893
Pigc	67292	NM_026078_NM_001039045	-1.09509	0.144623	NA	NA
Pigt	78928	NM_133779	-1.4029	0.0489176	-2.73161	0.0545177
Pigx	72084	NM_024464_NM_001111025	-1.82354	0.120956	NA	NA
Pik3ap1	83490	NM_031376	-2.09675	0.0090755	-2.2084	0.0135191
Pik3r2	18709	NM_008841	NA	NA	-1.15974	0.0456764
Pim2	18715	NM_138606	-1.55239	0.0353153	-3.53119	0.0456764
Pim3	223775	NM_145478	-2.14623	0.0352028	NA	NA
Pin1	23988	NM_023371	-1.42202	0.030818	NA	NA
Pip5k1a	18720	NM_001293707_NM_008847	-1.1038	0.0229306	NA	NA
Pisd	320951	NM_177298	-1.08326	0.0634614	-1.00219	0.08225
Pkib	18768	NM_008863_NM_001039051_NM_001039053_NM_001039052_NM_001190402_NM_001039050	NA	NA	-1.5155	0.0228194
Pla2g15	192654	NM_133792	NA	NA	-1.8619	0.131405
Pla2g6	53357	NM_001199024_NM_016915_NM_001199025_NM_001199023	-1.17	0.0700065	-1.17597	0.136478
Plaur	18793	NM_011113	-2.34362	0.0421509	NA	NA
Plekhb2	226971	NM_175421_NM_145516	-1.55206	0.0391854	-1.49514	0.0675352
Plekhf1	72287	NM_024413	-2.21803	0.0520157	NA	NA
Plgrkt	67759	NM_026362	-2.31861	0.0171281	NA	NA
Plpp2	50784	NM_015817_NM_001302442_NM_001302389_NM_001302390	-1.02082	0.118752	NA	NA
Plppr2	235044	NM_001290299_NM_144935	-1.0148	0.0445407	NA	NA
Plscr1	22038	NM_011636	-1.12745	0.0356583	NA	NA
Plxnb3	140571	NM_019587	NA	NA	-3.1912	0.0631344
Pmaip1	58801	NM_021451	-2.32311	0.00969836	NA	NA
Pmpcb	73078	NM_028431	-1.76505	0.0851616	NA	NA
Pnp	18950	NM_013632	-2.36975	0.0377636	NA	NA
Pnp2	667034	NM_001123371	-3.72595	0.0759058	NA	NA
Pnrc2	52830	NM_026383	-1.98581	0.00774499	-1.65807	0.0280524
Poc5	67463	NM_026173	NA	NA	-1.41799	0.0512662
Poldip2	67811	NM_026389	NA	NA	-1.13906	0.0436887
Polm	54125	NM_017401	NA	NA	-1.82784	0.081878
Polr1d	20018	NM_181730_NM_009087	-1.40916	0.0306556	-1.18153	0.0822818
Polr2d	69241	NM_027002_NM_027101	-2.06134	0.0226091	NA	NA
Polr2e	66420	NM_025554	-1.5761	0.0559213	NA	NA
Polr2g	67710	NM_026329	-1.14553	0.138503	NA	NA
Polr2k	17749	NM_001039368_NM_023127	-2.31695	0.0402966	NA	NA
Polr2m	28015	NM_001164793_NM_178602	NA	NA	-1.09949	0.0431072
Polr3c	74414	NM_028925	-2.6921	0.00969836	-1.73929	0.0376362
Polr3gl	69870	NM_027241_NM_001293701	-1.51651	0.019052	-2.51083	0.0207163
Pomgnt2	215494	NM_153540_NM_001289560_NM_001289559_NM_001289558	NA	NA	-1.44893	0.0476194
Pomp	66537	NM_025624	-1.59471	0.0919359	NA	NA
Pon2	330260	NM_183308	-3.43082	0.0099109	-2.77636	0.0195505
Pot1a	101185	NM_133931	NA	NA	-1.35983	0.0411797
Pot1b	72836	NM_028370	-1.721	0.101753	NA	NA
Ppcdc	66812	NM_176831	NA	NA	-2.31323	0.0858142
Ppcs	106564	NM_026494	-1.56186	0.0328369	-2.06498	0.0412606
Ppme1	72590	NM_028292	-1.1015	0.0477925	NA	NA
Ppox	19044	NM_008911	-1.99384	0.13304	NA	NA
Ppp1r3d	228966	NM_001085501	NA	NA	-2.87438	0.0605156
Ppp3r1	19058	NM_024459	-1.30062	0.0926582	NA	NA
Ppp6c	67857	NM_024209	-1.20428	0.0157683	NA	NA
Pqlc1	66943	NM_001164420_NM_001164424_NM_001164422_NM_025861_NM_001164423_NM_001164421	-1.2299	0.0654359	NA	NA
Pqlc3	217430	NM_172574_NM_001161111	-1.22677	0.0281128	NA	NA
Praf2	54637	NM_138602	-1.16844	0.021014	NA	NA
Pramef8	242736	NM_172877	-1.271	0.0174327	NA	NA
Prcp	72461	NM_028243	-3.02385	0.0125077	-1.95942	0.0289436
Prdm16	70673	NM_001291029_NM_001291026_NM_027504_NM_001177995	-1.02168	0.129674	NA	NA
Prdx1	18477	NM_011034	-1.03627	0.0554597	NA	NA
Prdx5	54683	NM_012021	-1.19429	0.0820926	NA	NA
Prim2	19076	NM_008922	-1.16038	0.125224	NA	NA
Prkag1	19082	NM_016781	-1.97875	0.111125	NA	NA
Prkcd	18753	NM_001310682_NM_011103	-1.33023	0.0099109	NA	NA
Prkch	18755	NM_008856_NM_001313977	NA	NA	-1.1315	0.0510632
Prmt1	15469	NM_001252477_NM_001252476_NM_019830	-1.79223	0.116712	NA	NA
Prpf18	67229	NM_026045	NA	NA	-1.2085	0.0240018
Prpf38a	230596	NM_172697	-1.30834	0.0203816	-1.53451	0.0282924
Prps1	19139	NM_021463	-1.42598	0.0324801	-2.38719	0.0207163
Prpsap2	212627	NM_144806_NM_001164244_NM_001164243_NM_001164242	-1.28663	0.0526552	NA	NA
Prr13	66151	NM_025385_NM_001170911	-1.065	0.0173696	NA	NA
Prr3	75210	NM_001282024_NM_001282013_NM_001282012_NM_145487_NM_001282025_NM_001165892	-1.36748	0.0249029	-1.04511	0.12278
Prune2	353211	NM_181348	-1.30631	0.061142	-2.69218	0.0546559
Psma1	26440	NM_011965	-1.70537	0.0272175	NA	NA
Psma2	19166	NM_008944	-1.06645	0.143031	NA	NA
Psma5	26442	NM_011967	-1.55176	0.0438341	NA	NA
Psmd10	53380	NM_001164177_NM_016883	-1.06748	0.0230845	NA	NA
Psmd13	23997	NM_011875	-1.74311	0.0675372	NA	NA
Psmd5	66998	NM_080554	-2.1703	0.0125607	-2.09018	0.0904358
Psmd6	66413	NM_025550	-1.35414	0.0391854	NA	NA
Psmd9	67151	NM_026000	-1.46131	0.0428742	-1.20927	0.131119
Psmg3	66506	NM_025604	-1.11219	0.135724	NA	NA
Psph	100678	NM_133900	-1.63998	0.031526	-2.46031	0.0350625
Ptafr	19204	NM_001081211	-1.39962	0.0377333	NA	NA
Ptger2	19217	NM_008964	-3.0378	0.0228591	-2.02662	0.0508101
Ptger3	19218	NM_011196	-4.77563	0.0235424	-4.21672	0.0467893
Ptgr2	77219	NM_001252625_NM_029880_NM_001252626	-1.53078	0.0114907	-1.26774	0.0706191
Ptpn22	19260	NM_008979	NA	NA	-1.23015	0.0405113
Pts	19286	NM_011220	-2.73715	0.0437392	NA	NA
Pttg1ip	108705	NM_145925	NA	NA	-1.03571	0.0313756
Pym1	78428	NM_001253705_NM_030100_NM_001170869_NM_001253704	-1.43771	0.0538335	-1.11699	0.142617
Qpctl	67369	NM_026111	-1.26995	0.0342159	-1.3696	0.122283
Qsox2	227638	NM_153559_NM_001302956	NA	NA	-1.07547	0.141245
Qtrt1	60507	NM_021888	-1.28431	0.119308	NA	NA
R3hdm4	109284	NM_177994	-1.01965	0.0672862	NA	NA
Rab11a	53869	NM_017382	-2.13564	0.0489176	NA	NA
Rab1b	76308	NM_029576	-1.33599	0.0915226	NA	NA
Rab23	19335	NM_008999_NM_001159729	NA	NA	-1.80881	0.1341
Rab28	100972	NM_001310592_NM_001310590_NM_027295_NM_001310589	-1.42273	0.00754442	-1.67994	0.0101191
Rab31	106572	NM_133685	-1.68014	0.0121077	-1.61565	0.0343339
Rab34	19376	NM_001159482_NM_033475	-1.06807	0.135779	NA	NA
Rab39	270160	NM_175562	NA	NA	-3.12061	0.0527489
Rab40c	224624	NM_139154	-1.50262	0.0375956	NA	NA
Rab5b	19344	NM_177411	NA	NA	-1.0665	0.0650975
Rab8b	235442	NM_173413	NA	NA	-1.19444	0.0425633
Rab9	56382	NM_019773	-1.40044	0.0327194	NA	NA
Rabggta	56187	NM_019519	-1.30414	0.0710312	NA	NA
Rabggtb	19352	NM_001163478_NM_001163479_NM_011231	-1.53253	0.109078	NA	NA
Rabif	98710	NM_145510	-2.45191	0.0533815	-1.5428	0.0553024
Rabl2	68708	NM_026817	-1.42836	0.0273629	NA	NA
Rabl3	67657	NM_001042499	-1.32836	0.0416818	-1.24973	0.0809896
Racgap1	26934	NM_001253809_NM_001253808_NM_012025	NA	NA	-1.21002	0.0803005
Rad1	19355	NM_011232_NM_001289448_NM_001289447	-2.41333	0.0214211	-2.8012	0.042353
Rad18	58186	NM_021385_NM_001167730	NA	NA	-1.22473	0.108843
Rad51	19361	NM_011234	-1.91923	0.10533	-2.55262	0.0877546
Ralgps2	78255	NM_001159968_NM_001159965_NM_023884_NM_001159966_NM_001159967	-1.41972	0.0376495	NA	NA
Rap1b	215449	NM_024457	-1.14018	0.0308526	NA	NA
Rassf2	215653	NM_175445	-1.12509	0.0173291	NA	NA
Rassf5	54354	NM_018750_NM_001313731_NM_001311094	NA	NA	-2.32233	0.0941688
Rassf7	66985	NM_025886	-1.21491	0.072351	NA	NA
Rbbp9	26450	NM_015754	-1.67236	0.0226091	-1.2136	0.125473
Rbck1	24105	NM_001083921_NM_019705	NA	NA	-1.03823	0.0720841
Rbm12b1	72397	NM_028226	NA	NA	-1.34977	0.122283
Rbm15	229700	NM_001045807	-1.5168	0.0773137	NA	NA
Rbm45	241490	NM_153405	-1.11163	0.100502	NA	NA
Rbm4b	66704	NM_025717	-1.19291	0.0422807	-1.60437	0.0510632
Rbm7	67010	NM_144948_NM_001326355_NM_001326356	-1.62879	0.00678536	-1.20349	0.0289436
Rbx1	56438	NM_019712	-1.67753	0.0444099	NA	NA
Rcbtb2	105670	NM_001170694_NM_134083	-1.89725	0.0311504	-1.6678	0.111368
Rchy1	68098	NM_001271797_NM_026557	-1.72244	0.0265925	-2.29682	0.0164571
Rcn2	26611	NM_011992_NM_001278274	-1.65205	0.0306556	-1.47034	0.0711409
Reep4	72549	NM_180588	-1.53606	0.0684735	NA	NA
Rer1	67830	NM_026395	-2.22423	0.0238831	-1.60988	0.0705046
Rfc5	72151	NM_028128	-1.25664	0.0683187	-1.58514	0.108469
Rfwd3	234736	NM_146218	NA	NA	-1.14758	0.0280342
Rfx3	19726	NM_001166414_NM_011265	NA	NA	-2.98155	0.0629158
Rgs10	67865	NM_026418	-1.19771	0.13304	NA	NA
Rgs14	51791	NM_016758	-1.25318	0.12513	NA	NA
Rhbdf2	217344	NM_172572_NM_001167680	-1.1775	0.030886	NA	NA
Rheb	19744	NM_053075	-1.55175	0.0428742	NA	NA
Rhod	11854	NM_007485	-1.67735	0.108828	NA	NA
Rida	15473	NM_008287	-2.08298	0.119361	NA	NA
Rilp	280408	NM_001029938	NA	NA	-1.4643	0.129491
Rilpl2	80291	NM_030259	-1.44964	0.0698399	NA	NA
Rin2	74030	NM_028724	NA	NA	-1.2729	0.0792949
Riok2	67045	NM_025934	NA	NA	-1.09762	0.0689929
Rit1	19769	NM_001163310_NM_009069	-1.22587	0.0659445	NA	NA
Rita1	100764	NM_029096_NM_133908	NA	NA	-1.20973	0.0546559
Rnaseh1	19819	NM_001286865_NM_011275	-2.5793	0.0272119	NA	NA
Rnaset2b	68195	NM_026611	-1.98096	0.0499416	-1.50069	0.0937268
Rnf113a2	66381	NM_025525	-1.53006	0.0525396	NA	NA
Rnf115	67845	NM_026406	-1.34667	0.0132691	NA	NA
Rnf121	75212	NM_029211	-1.14012	0.0755262	NA	NA
Rnf13	24017	NM_011883_NM_001113413_NM_001304456_NM_001304454	-1.42898	0.0120964	-1.3673	0.0417082
Rnf130	59044	NM_021540_NM_001290749_NM_001290750	-1.17669	0.0559966	-1.54604	0.0384021
Rnf138	56515	NM_019706_NM_001303005_NM_207623_NM_001303011	-1.62437	0.019412	-1.05814	0.117693
Rnf141	67150	NM_025999	NA	NA	-1.20608	0.0580174
Rnf167	70510	NM_001316728_NM_027445	-1.3693	0.0364257	-2.0919	0.0889525
Rnf180	71816	NM_027934	-1.96526	0.00743495	-3.77323	0.00772114
Rnf2	19821	NM_011277	-1.1657	0.0153619	NA	NA
Rnf34	80751	NM_030564	-1.89339	0.00969836	-1.051	0.106753
Rnf38	73469	NM_175201_NM_001038993	-1.00447	0.0313116	NA	NA
Rnf4	19822	NM_011278_NM_001304269_NM_001304270	-1.48711	0.0125077	-1.20764	0.0388392
Rnf5	54197	NM_019403	-2.4657	0.0501326	NA	NA
Rnf7	19823	NM_011279_NM_001311135	-2.10585	0.00969836	-1.28612	0.0794109
Rnf8	58230	NM_021419	NA	NA	-1.25874	0.0280342
Rnls	67795	NM_001146342_NM_001167818	-3.18392	0.0369657	-3.65102	0.0980277
Rpa3	68240	NM_026632	-1.39608	0.0222855	NA	NA
Rpf1	70285	NM_027371_NM_027332	-1.4023	0.0409182	NA	NA
Rpp14	67053	NM_025938	-1.49286	0.0181652	-1.87696	0.021261
Rps27l	67941	NM_026467_NM_001311101	-2.33898	0.0740197	NA	NA
Rps6ka5	73086	NM_153587	NA	NA	-4.61767	0.0407199
Rps6kb2	58988	NM_021485	-1.21944	0.0978576	NA	NA
Rpusd4	71989	NM_028040	-1.35542	0.0226091	-1.10191	0.074609
Rraga	68441	NM_178376	-1.16616	0.11894	NA	NA
Rragc	54170	NM_017475	-1.06358	0.0254871	NA	NA
Rrm2	20135	NM_009104	NA	NA	-2.0402	0.0577582
Rrp36	224823	NM_144857	-1.64533	0.0958719	NA	NA
Rsl24d1	225215	NM_198609	-1.12179	0.0883673	-1.15804	0.111141
Rsph3a	66832	NM_025789	-1.2045	0.0416551	NA	NA
Rtp4	67775	NM_023386	-2.50887	0.00678536	NA	NA
Sac3d1	66406	NM_133678	NA	NA	-1.4493	0.143211
Sap30bp	57230	NM_020483	-1.51119	0.0306556	-1.26881	0.0425633
Sar1b	66397	NM_025535	-1.30107	0.020335	NA	NA
Sat1	20229	NM_009121_NM_001291865	-3.23445	0.00678536	-1.80241	0.0141696
Scai	320271	NM_178778	NA	NA	-1.31442	0.141816
Scamp5	56807	NM_020270_NM_001301634_NM_001301635	-1.83933	0.0585762	-2.72639	0.12416
Scarb1	20778	NM_001205082_NM_016741_NM_001205083	-1.35195	0.0263793	-1.11511	0.103759
Scp2	20280	NM_011327	-1.37646	0.0400926	-1.20181	0.0844083
Scrn3	74616	NM_029022	-1.32297	0.0117387	-1.54115	0.0353276
Sdc4	20971	NM_011521	-1.62759	0.0322263	NA	NA
Sdf2l1	64136	NM_022324	-1.15793	0.0497046	NA	NA
Sdhaf3	71238	NM_001077713	-1.8334	0.0165074	-1.40043	0.0602863
Sdhaf4	68002	NM_026503	-1.62407	0.0593333	NA	NA
Sdr39u1	654795	NM_001082975	-1.51995	0.0913026	NA	NA
Sdr42e1	74032	NM_028725	-1.32205	0.0562343	NA	NA
Sec11a	56529	NM_019951	-1.35781	0.0753497	NA	NA
Sec11c	66286	NM_025468	-1.08035	0.0415939	NA	NA
Sec13	110379	NM_024206	-1.30314	0.0749762	NA	NA
Sec14l1	74136	NM_001166507_NM_001166506_NM_028777	-1.1857	0.0448941	NA	NA
Sec22a	317717	NM_133704	-1.61625	0.0226091	-2.21787	0.0287748
Seh1l	72124	NM_001039088_NM_028112	-1.34587	0.0113242	NA	NA
Selm	NA	NM_053267	-1.22112	0.0634614	NA	NA
Sema4a	20351	NM_001163491_NM_001163490_NM_001163489_NM_013658	-3.30533	0.0698863	NA	NA
Sep15	NA	NM_053102	-1.76299	0.00969836	-1.32638	0.033882
Sephs2	20768	NM_009266	-2.49997	0.0101144	-1.2773	0.0491323
Sepp1	NA	NM_001042613_NM_001042614_NM_009155	-1.34571	0.0155315	-1.38453	0.0411692
Sepsecs	211006	NM_172490	NA	NA	-2.33168	0.0402153
Sepw1	NA	NM_009156	-1.23231	0.126075	NA	NA
Serinc5	218442	NM_172588	NA	NA	-1.38254	0.0384021
Sertad3	170742	NM_133210	-1.33323	0.126436	NA	NA
Sesn2	230784	NM_144907	-1.57239	0.133812	NA	NA
Setmar	74729	NM_001276356_NM_178391	-1.46704	0.0166209	-1.53812	0.0314814
Sf3b6	66055	NM_025323	-1.72281	0.074875	NA	NA
Sft2d1	106489	NM_134114	-2.726	0.0373758	-3.10576	0.0928167
Sft2d2	108735	NM_145512	-1.38584	0.0230346	-1.37465	0.0516588
Sgcb	24051	NM_011890	NA	NA	-1.25541	0.0620433
Sgk1	20393	NM_001161845_NM_001161847_NM_001161848_NM_001161849_NM_001161850_NM_011361	-1.26381	0.00969836	NA	NA
Sgk3	170755	NM_133220_NM_177547_NM_001037759	NA	NA	-1.25907	0.041204
Sgms2	74442	NM_028943	-1.18791	0.135616	NA	NA
Sh3bgrl2	212531	NM_172507	-1.12529	0.0255614	-1.16341	0.0550561
Sh3bgrl3	73723	NM_080559	-1.80767	0.0309184	-1.59402	0.0970284
Sh3bp4	98402	NM_133816	-1.87752	0.0970048	NA	NA
Sh3bp5	24056	NM_011894	NA	NA	-1.41081	0.0425633
Shisa5	66940	NM_001284332_NM_025858_NM_026381	-1.31249	0.0378659	NA	NA
Siah1a	20437	NM_009172	-1.54839	0.0329442	-1.66249	0.130046
Siah1b	20438	NM_009173_NM_001308385_NM_001308386	-2.5287	0.0359609	NA	NA
Siglece	83382	NM_031181	NA	NA	-1.84021	0.13125
Sirpa	19261	NM_001291020_NM_001291022_NM_001177647_NM_007547_NM_001291021_NM_001291019	-1.06065	0.113873	NA	NA
Sirpb1a	320832	NM_001002898	-2.90399	0.0357243	-2.71575	0.05575
Sirt4	75387	NM_001167691_NM_133760	-3.78453	0.0679995	NA	NA
Sirt6	50721	NM_001163430_NM_181586	-1.37172	0.0329173	NA	NA
Ska2	66140	NM_025377	-1.48461	0.0631087	NA	NA
Skap2	54353	NM_018773	NA	NA	-1.0823	0.0933632
Slbp	20492	NM_001289725_NM_009193_NM_001289724	-1.55143	0.0368501	-1.44864	0.081878
Slc10a7	76775	NM_001282109_NM_029736_NM_001009981_NM_001282108	NA	NA	-1.21595	0.0412606
Slc16a7	20503	NM_011391	NA	NA	-1.18532	0.0768805
Slc19a1	20509	NM_001199271_NM_031196	-1.65792	0.0743883	-2.1956	0.100578
Slc22a21	56517	NM_019723	NA	NA	-2.29794	0.148735
Slc25a11	67863	NM_024211	-1.09563	0.0501603	-1.09985	0.0980277
Slc25a14	20523	NM_001290704_NM_001290703_NM_011398_NM_001290705_NM_001166450	NA	NA	-1.26208	0.0527987
Slc25a19	67283	NM_001252384_NM_026071_NM_001252396_NM_001252395_NM_001252394	-1.2266	0.0197269	NA	NA
Slc25a30	67554	NM_026232	-2.53633	0.0355468	NA	NA
Slc25a36	192287	NM_138756	-1.51878	0.0159526	-1.99697	0.0173973
Slc25a39	68066	NM_026542	-1.41741	0.0114243	-1.56264	0.0225658
Slc25a40	319653	NM_178766_NM_001289596_NM_001289595	-1.30762	0.0989737	-1.53682	0.107249
Slc25a45	107375	NM_134154	-1.85173	0.0310391	-1.76714	0.0882349
Slc25a5	11740	NM_007451	-1.21607	0.0554597	NA	NA
Slc27a1	26457	NM_011977	-1.44932	0.0587975	NA	NA
Slc2a3	20527	NM_011401	NA	NA	-1.18112	0.141545
Slc2a8	56017	NM_019488	-1.04429	0.140042	NA	NA
Slc2a9	117591	NM_145559_NM_001102415_NM_001102414_NM_001012363	NA	NA	-2.8888	0.0384021
Slc31a1	20529	NM_175090	-2.13278	0.0229306	NA	NA
Slc31a2	20530	NM_025286_NM_001290518	-1.19313	0.00856092	NA	NA
Slc35a1	24060	NM_011895	-1.4551	0.0705629	-2.03435	0.0312866
Slc35a2	22232	NM_001083937_NM_078484	-1.102	0.141723	NA	NA
Slc35a5	74102	NM_028756	-1.65479	0.0155784	-1.28046	0.0805917
Slc35b3	108652	NM_001170431_NM_001170430_NM_134060	-1.78561	0.0248783	NA	NA
Slc35c2	228875	NM_001252575_NM_001252574_NM_001252573_NM_144893	-1.04137	0.0236927	NA	NA
Slc35e2	320541	NM_177186	NA	NA	-1.25225	0.103782
Slc35f5	74150	NM_028787	-1.8909	0.00856092	-2.31799	0.0101191
Slc37a3	72144	NM_028123	NA	NA	-1.27021	0.141951
Slc37a4	14385	NM_001293631_NM_001293630_NM_008063	-1.03428	0.0451848	-1.48921	0.0425633
Slc39a1	30791	NM_013901	-1.81209	0.0268556	NA	NA
Slc39a11	69806	NM_027216_NM_001166503	-1.06847	0.0276259	-1.10502	0.0773316
Slc3a2	17254	NM_008577_NM_001161413	-1.1269	0.0683649	NA	NA
Slc46a3	71706	NM_027872	-3.02544	0.12513	NA	NA
Slc7a6os	66432	NM_001007567	NA	NA	-1.34438	0.103415
Slc8b1	170756	NM_133221_NM_001177595_NM_001177594	-1.24412	0.0182999	NA	NA
Slc9a6	236794	NM_172780	NA	NA	-1.05722	0.0506306
Slfn2	20556	NM_011408	-1.62019	0.0182999	NA	NA
Slpi	20568	NM_011414	-3.77772	0.0400926	NA	NA
Smim11	68936	NM_138743	-2.98068	0.0533815	NA	NA
Smim14	68552	NM_133697	-3.22253	0.0676893	NA	NA
Smim24	72273	NM_001099917	-3.34917	0.0680045	-5.74715	0.0715685
Smim3	106878	NM_134133	-1.59988	0.0821899	NA	NA
Smim7	66818	NM_172396	-1.30864	0.0628221	-1.4214	0.0826148
Smim8	66291	NM_025471	-1.39974	0.00981636	-2.12413	0.0167793
Smpdl3a	57319	NM_020561	-2.6837	0.021014	-1.44166	0.0492528
Smtn	29856	NM_001284429_NM_001284428_NM_001284427_NM_013870_NM_001159284	NA	NA	-1.9025	0.0825953
Smu1	74255	NM_021535	-1.09648	0.0905139	NA	NA
Smug1	71726	NM_027885	-1.2148	0.0162628	-1.23796	0.03248
Snap23	20619	NM_001177793_NM_001177792_NM_009222	-1.57987	0.00743495	-1.79714	0.0101191
Snapc3	77634	NM_029949	-1.44293	0.0501185	NA	NA
Snrnp25	78372	NM_030093	-1.53952	0.0210512	-1.24901	0.0781265
Snrnp40	66585	NM_025645	-2.17519	0.0273707	NA	NA
Snx11	74479	NM_028965_NM_001163389	-1.09906	0.0125077	NA	NA
Snx15	69024	NM_026912	-1.44244	0.0592128	NA	NA
Snx20	71607	NM_027840	-1.24996	0.0795349	NA	NA
Snx3	54198	NM_017472	-1.45763	0.0602049	NA	NA
Snx4	69150	NM_080557	-1.15742	0.016563	-1.50506	0.0404822
Snx7	76561	NM_001190156_NM_029655	-1.14193	0.0311504	NA	NA
Socs3	12702	NM_007707	-3.02872	0.130921	NA	NA
Socs6	54607	NM_018821	NA	NA	-1.45209	0.0429678
Spag7	216873	NM_172561_NM_001167669	-1.27326	0.0733151	NA	NA
Spata13	219140	NM_001033272_NM_001310594	-1.61276	0.0213229	NA	NA
Spata6	67946	NM_026470	-1.52578	0.0125077	-1.5039	0.029535
Spc25	66442	NM_001199123_NM_001305800_NM_001199124_NM_025565	NA	NA	-1.33655	0.0672271
Spcs3	76687	NM_029701	-1.77183	0.0176955	-1.66176	0.0511437
Spdya	70891	NM_029254_NM_001142631	-2.28107	0.0120964	-2.239	0.0289436
Spg20	229285	NM_001144988_NM_144895_NM_001144987	NA	NA	-1.15275	0.0369105
Spg21	27965	NM_138584	NA	NA	-1.48213	0.132177
Spin1	20729	NM_146043_NM_001283030_NM_001283028_NM_001283029_NM_011462	-1.67216	0.0120964	-1.13817	0.0898204
Sptlc1	268656	NM_009269	NA	NA	-1.30092	0.0412939
Sptlc2	20773	NM_011479	-1.56514	0.0114907	NA	NA
Sptssa	104725	NM_134054	-1.12172	0.0307285	-1.64143	0.0179061
Sqrdl	NA	NM_001162503_NM_021507	-1.10736	0.0532131	NA	NA
Srd5a3	57357	NM_020611	-1.53358	0.053532	NA	NA
Srgn	19073	NM_011157	-1.58461	0.00856092	NA	NA
Sri	109552	NM_025618_NM_001080974	-1.74693	0.0388943	-1.42433	0.12027
Srp9	27058	NM_012058	-2.14823	0.0344892	NA	NA
Ssc4d	109267	NM_001160366	-1.39083	0.0337304	NA	NA
Ssna1	68475	NM_023464	-1.05765	0.046844	NA	NA
Ssr3	67437	NM_026155	-1.44038	0.0525419	NA	NA
St7	64213	NM_001289625_NM_001289626_NM_001289624_NM_001289629_NM_001289627_NM_001083315_NM_022332	-1.24781	0.016243	NA	NA
Stard3nl	76205	NM_024270	-1.53176	0.0727691	-1.48734	0.117693
Stard4	170459	NM_133774	-1.26977	0.0915571	NA	NA
Stard5	170460	NM_023377	-1.51042	0.016243	-1.0568	0.0719307
Stoml1	69106	NM_026942	-1.06958	0.0467881	NA	NA
Stoml2	66592	NM_023231	-2.20114	0.0516364	NA	NA
Stra13	NA	NM_016665	-1.27258	0.112843	NA	NA
Stradb	227154	NM_172656	-1.57733	0.0871218	-2.00864	0.135589
Stx11	74732	NM_029075_NM_001163591_NM_001163590	-1.74027	0.0255655	NA	NA
Stx7	53331	NM_016797	-1.19152	0.020335	NA	NA
Stxbp3	20912	NM_011504	-1.12813	0.013113	-1.36286	0.0181921
Sub1	20024	NM_011294	-1.36229	0.0253452	-1.33071	0.0353276
Sult1a1	20887	NM_133670	-4.48908	0.0188506	NA	NA
Sumo1	22218	NM_009460	-1.49615	0.00683656	NA	NA
Sumo2	170930	NM_133354	-2.70581	0.0229306	-2.35552	0.0617594
Sumo3	20610	NM_019929_NM_001301672_NM_001301673_NM_001301671	NA	NA	-1.21114	0.100578
Supt20	56790	NM_019995	NA	NA	-1.6561	0.0211431
Susd3	66329	NM_028340_NM_025491	-1.59348	0.0700901	NA	NA
Susd6	217684	NM_178682_NM_001242419	-2.06827	0.0991702	NA	NA
Svbp	69216	NM_024462_NM_001038998	-2.17889	0.0291779	-2.39985	0.100917
Swi5	72931	NM_001290552_NM_175190	-2.22616	0.033727	-1.75732	0.140347
Swsap1	66962	NM_025870	-1.1762	0.0450847	NA	NA
Syce2	71846	NM_027954_NM_001168246_NM_001168244	-1.01423	0.0660779	NA	NA
Tacc3	21335	NM_001040435_NM_001310541	-1.53109	0.0170872	-1.9521	0.0101191
Taf11	68776	NM_026836	-1.12339	0.0650172	-1.18221	0.127686
Taf13	99730	NM_025444	-1.43919	0.0437748	-1.31303	0.0650975
Tagap1	380608	NM_147155	-1.02603	0.0796927	NA	NA
Taldo1	21351	NM_011528	-2.38733	0.0268556	NA	NA
Tango2	27883	NM_138583	-1.334	0.0291562	-1.37539	0.0641581
Tank	21353	NM_011529_NM_001164072_NM_001164071	-1.24229	0.0494125	NA	NA
Tasp1	75812	NM_175225_NM_001159641_NM_001159640_NM_001289611	-1.42183	0.0959067	-2.70022	0.0167793
Taz	66826	NM_001242616_NM_001242615_NM_001290738_NM_181516_NM_001173547	-1.80438	0.0242092	-2.49956	0.0663542
Tbc1d10a	103724	NM_134023	-1.08014	0.0490896	NA	NA
Tbc1d14	100855	NM_001113364_NM_001113362_NM_133910	-1.46232	0.0639655	-1.81843	0.12508
Tbc1d19	67249	NM_144517	-1.0892	0.0230845	-1.12926	0.0421865
Tbc1d20	67231	NM_024196	NA	NA	-1.48038	0.0794109
Tbc1d31	210544	NM_001167679_NM_001081396	NA	NA	-1.38685	0.0401309
Tbc1d7	67046	NM_025935_NM_001252640_NM_001252639	-1.20806	0.0322263	-1.15837	0.109743
Tbcc	72726	NM_178385	-1.1558	0.0811053	NA	NA
Tceal1	237052	NM_146236	NA	NA	-1.39732	0.0755326
Tceal8	66684	NM_025703_NM_001168578	-1.60202	0.0558918	-1.30591	0.0801174
Tceanc	245695	NM_001007577	-2.17086	0.0489176	NA	NA
Tcf19	106795	NM_001163763_NM_025674_NM_001163764	NA	NA	-1.93128	0.101878
Tcta	102791	NM_133986_NM_001311156	-1.49787	0.021014	-3.07674	0.017237
Tctex1d2	66061	NM_025329	-2.54377	0.0255132	-2.23562	0.0625352
Tdrkh	72634	NM_028307	-1.82401	0.102062	NA	NA
Tefm	68550	NM_183275	-2.01141	0.0255655	-1.49734	0.135656
Tex2	21763	NM_198292	NA	NA	-1.2293	0.0282924
Tex30	75623	NM_029368	-1.91257	0.015606	NA	NA
Tfec	21426	NM_031198	-3.05543	0.00678536	NA	NA
Tgds	76355	NM_029578	-3.17702	0.0117387	-3.53179	0.0101191
Tgif1	21815	NM_001164077_NM_001164076_NM_001164075_NM_001164074_NM_009372	-1.26446	0.0523921	NA	NA
Thbd	21824	NM_009378	NA	NA	-1.27568	0.0872358
Thg1l	66628	NM_001290737_NM_001080969	-1.7264	0.0112524	NA	NA
Thnsl1	208967	NM_177588_NM_001001297	-1.19562	0.128543	NA	NA
Thsd1	56229	NM_001293688_NM_019576_NM_001205253	NA	NA	-1.25143	0.122381
Ticam2	225471	NM_173394	-1.09741	0.0390239	NA	NA
Tifa	211550	NM_145133	-2.17819	0.00678536	-1.60904	0.0105962
Timm17a	21854	NM_011590	-1.66023	0.0341669	NA	NA
Timm17b	21855	NM_011591_NM_001313693	-1.50292	0.126328	NA	NA
Timm21	67105	NM_025969	-2.11206	0.0318751	-1.76535	0.0580174
Timm22	56322	NM_001291161_NM_019818_NM_023355	-1.59229	0.0391855	-1.59374	0.0974815
Timm23	53600	NM_016897	-2.58976	0.0221976	NA	NA
Timmdc1	76916	NM_024273	-1.21518	0.0229306	-1.10637	0.105825
Tinf2	28113	NM_145705	-1.20575	0.102473	-1.53714	0.129813
Tipin	66131	NM_001324556_NM_001324557_NM_001324558_NM_025372	-1.96589	0.136833	-1.94392	0.143704
Tiprl	226591	NM_145513	-1.47208	0.0120964	-1.6923	0.0289436
Tjap1	74094	NM_001252475_NM_001252474_NM_001252473_NM_028751	-1.59462	0.0212673	-1.07425	0.0952138
Tk2	57813	NM_021028	-1.32895	0.0328369	-2.37355	0.0369105
Tlr1	21897	NM_030682_NM_001276445	-1.14608	0.0567885	NA	NA
Tlr2	24088	NM_011905	-1.83405	0.00678536	NA	NA
Tlr6	21899	NM_011604	-1.19032	0.0275312	NA	NA
Tm2d1	94043	NM_053157	NA	NA	-1.66317	0.00990112
Tm9sf1	74140	NM_028780	-3.37559	0.0490896	-2.94965	0.0978134
Tmbim6	110213	NM_026669_NM_001171034_NM_001171036_NM_001171035	-1.31798	0.0211513	NA	NA
Tmco1	68944	NM_001039483	NA	NA	-1.08239	0.0760319
Tmed2	56334	NM_019770	-1.91971	0.0148073	NA	NA
Tmed4	103694	NM_134020	-2.34607	0.0840273	NA	NA
Tmem106c	380967	NM_201359_NM_001252153	-1.88248	0.038642	-1.9105	0.149219
Tmem11	216821	NM_001168507_NM_173453	-1.11085	0.0400926	NA	NA
Tmem116	77462	NM_029912_NM_001161627_NM_001161626	-1.65954	0.104802	NA	NA
Tmem120a	215210	NM_172541	NA	NA	-1.76616	0.0105962
Tmem123	71929	NM_133739	NA	NA	-1.16309	0.0336789
Tmem126b	68472	NM_026734	-1.21772	0.0438436	-1.26663	0.0706347
Tmem128	66309	NM_025480	-1.95664	0.0218668	-1.35915	0.110191
Tmem129	68366	NM_026698	-1.41788	0.0455642	NA	NA
Tmem147	69804	NM_027215	-1.3986	0.132151	NA	NA
Tmem14a	75712	NM_001290679_NM_029398	NA	NA	-1.89318	0.0569708
Tmem14c	66154	NM_025387	-1.64478	0.0536821	NA	NA
Tmem154	320782	NM_177260	-1.32387	0.0328369	-1.02849	0.102167
Tmem159	233806	NM_145586	-1.17524	0.0664882	-1.56155	0.0633485
Tmem164	209497	NM_001199357_NM_177592_NM_001199360	NA	NA	-1.03438	0.0241611
Tmem167b	67495	NM_026198	-1.23118	0.00743495	NA	NA
Tmem168	101118	NM_028990	-1.18677	0.0236927	-1.20102	0.0535426
Tmem17	103765	NM_153596	-1.4566	0.0263793	-1.73067	0.0376362
Tmem170b	621976	NM_001163572	-1.0017	0.0665769	NA	NA
Tmem176a	66058	NM_025326_NM_001098271	-1.39641	0.144325	NA	NA
Tmem176b	65963	NM_001286652_NM_001286651_NM_001164209_NM_023056_NM_001164208_NM_001164207	-2.22616	0.0266615	-1.21743	0.101878
Tmem177	66343	NM_175106	-1.01906	0.0836174	NA	NA
Tmem18	211986	NM_172049	-1.34411	0.00969836	-1.17511	0.0282924
Tmem180	NA	NM_029186	-1.78547	0.056095	NA	NA
Tmem183a	57439	NM_020588_NM_001042485	-1.10521	0.0221976	-1.31366	0.0456764
Tmem194	NA	NM_001113211_NM_173732	NA	NA	-1.42393	0.0778151
Tmem194b	NA	NM_001142647	-1.22075	0.071709	NA	NA
Tmem199	195040	NM_199199	-2.17097	0.042656	NA	NA
Tmem216	68642	NM_001277861_NM_001277860_NM_026798	-2.12363	0.123638	NA	NA
Tmem218	66279	NM_025464_NM_001310096	-3.04754	0.0166595	-4.33783	0.0278123
Tmem220	338369	NM_001291043_NM_001291042_NM_177392	-1.22843	0.107595	-2.2395	0.0924569
Tmem223	66836	NM_025791	-1.30228	0.0802373	NA	NA
Tmem230	70612	NM_027478_NM_001141971	-1.29421	0.0550364	-1.57699	0.0437922
Tmem231	234740	NM_001033321	-1.3446	0.0380636	-1.79934	0.114359
Tmem237	381259	NM_001033449_NM_001037812	-1.01886	0.0742515	NA	NA
Tmem241	338363	NM_178801_NM_001289666_NM_001289667	-3.11234	0.0889567	-2.95128	0.0803948
Tmem251	320351	NM_001324515_NM_177140	-1.22497	0.0736341	NA	NA
Tmem261	NA	NM_025849	-1.52772	0.0492841	NA	NA
Tmem263	103266	NM_001013028	-1.0494	0.021014	NA	NA
Tmem33	67878	NM_030108_NM_028975_NM_001285452	-1.10861	0.0589385	NA	NA
Tmem38b	52076	NM_028053	-1.84019	0.00969836	NA	NA
Tmem39a	67846	NM_001205286_NM_026407_NM_001205287	-2.66742	0.0342092	NA	NA
Tmem41a	66664	NM_025693	-1.51958	0.0663761	-2.659	0.0858142
Tmem41b	233724	NM_153525	-1.30393	0.0752227	NA	NA
Tmem50a	71817	NM_027935	-2.00089	0.0846744	-1.70804	0.14513
Tmem55b	NA	NM_001033271_NM_001310507_NM_001310506_NM_001310505	-1.17382	0.129981	-1.2235	0.132177
Tmem60	212090	NM_177601	-1.28391	0.0239014	NA	NA
Tmem64	100201	NM_181401	NA	NA	-1.76011	0.0160175
Tmem68	72098	NM_028097	-1.96069	0.0114907	-2.05753	0.0177463
Tmem70	70397	NM_026392_NM_027415	-2.08045	0.00743495	NA	NA
Tmem71	213068	NM_172514	NA	NA	-1.3438	0.0689929
Tmem79	71913	NM_024246	-3.38746	0.0686521	NA	NA
Tmem82	213989	NM_145987	-1.0302	0.0601891	NA	NA
Tmem9	66241	NM_001160145_NM_025439_NM_001160146	-2.26314	0.0406707	-2.79772	0.125896
Tmem9b	56786	NM_020050	-1.51385	0.0273506	-1.09323	0.0991595
Tmsb4x	19241	NM_021278	-1.68326	0.0328369	NA	NA
Tmub1	64295	NM_022418	-1.35258	0.0736475	-1.66248	0.0711409
Tnfrsf13b	57916	NM_021349	NA	NA	-2.07633	0.129744
Tnfrsf26	244237	NM_175649	-1.65379	0.0466181	NA	NA
Tob1	22057	NM_009427	-1.60465	0.0378906	NA	NA
Tollip	54473	NM_023764	-1.11723	0.0229196	-1.02209	0.074923
Tomm22	223696	NM_172609	-1.17635	0.0352924	NA	NA
Tomm6	66119	NM_001164729_NM_025365	-1.06459	0.0391854	NA	NA
Tomt	791260	NM_001282088_NM_001081679	-1.5188	0.10045	-2.00952	0.100503
Tpd52l2	66314	NM_001291200_NM_001291197_NM_001291203_NM_001291204_NM_001291202_NM_025482_NM_001291201	-1.04631	0.118752	NA	NA
Tpk1	29807	NM_013861_NM_001311111	-1.17567	0.0372742	-1.12193	0.0805917
Tpst2	22022	NM_001326590_NM_009419	-2.09386	0.0218227	-1.78632	0.0417082
Tradd	71609	NM_001033161	-1.77705	0.10583	NA	NA
Trafd1	231712	NM_001163470_NM_172275	-1.13549	0.0180858	NA	NA
Trappc1	245828	NM_001024206	-1.58413	0.146747	NA	NA
Trappc3	27096	NM_013718	-1.49735	0.0253472	NA	NA
Trappc4	60409	NM_021789	-2.16576	0.0337304	-2.4275	0.0510632
Triap1	69076	NM_026933	-1.97031	0.0120964	-1.75483	0.042691
Trim11	94091	NM_053168_NM_001290988	-1.26464	0.118646	NA	NA
Trim13	66597	NM_001164220_NM_023233	-1.37291	0.120422	NA	NA
Trim16	94092	NM_053169	-2.28487	0.0099109	-1.70241	0.0181921
Trim32	69807	NM_053084_NM_001161782	-1.0883	0.0534307	-1.00851	0.110529
Trim35	66854	NM_029979	NA	NA	-1.35923	0.0535154
Trim68	101700	NM_198012_NM_001307998	-1.12376	0.138434	-2.56083	0.0843888
Trip13	69716	NM_027182	-1.51664	0.0125607	-2.02477	0.0164571
Trmo	74753	NM_029086	-1.36208	0.0684735	NA	NA
Trmt10b	69934	NM_027266	-1.13531	0.0853322	-2.44559	0.0271574
Trmt11	73681	NM_028604	-1.63771	0.0287153	-2.04538	0.0209879
Trmt12	68260	NM_026642	-1.54821	0.0268556	-1.23356	0.128502
Trnau1ap	71787	NM_027925	-2.15704	0.0928517	NA	NA
Trp53	22059	NM_011640_NM_001127233	-1.35029	0.0460219	-1.79703	0.0207163
Trp53i13	216964	NM_001024920	-1.09607	0.0695704	NA	NA
Trp53inp1	60599	NM_001199105_NM_021897	-1.10351	0.031526	-1.07162	0.0724175
Trub1	72133	NM_029839_NM_028115	NA	NA	-1.33353	0.07804
Tsen15	66637	NM_025677	NA	NA	-1.07667	0.140347
Tsen2	381802	NM_199033	NA	NA	-2.37894	0.0604442
Tsfm	66399	NM_025537	-1.75468	0.072663	NA	NA
Tsg101	22088	NM_021884	-1.26082	0.0408853	-1.68529	0.0429678
Tspan13	66109	NM_025359	NA	NA	-1.2173	0.0794109
Tspan14	52588	NM_001316748_NM_145928	-1.43171	0.019351	-1.06684	0.0724175
Tspan3	56434	NM_019793	-1.08947	0.0230845	-1.60159	0.020015
Tspan32	27027	NM_001128080_NM_001128082_NM_001128081_NM_020286	-1.56856	0.0199603	-1.75877	0.114524
Tspo	12257	NM_009775	-2.00853	0.0617516	NA	NA
Tspyl3	241732	NM_198617	-2.07341	0.0532505	-1.87716	0.124603
Tspyl4	72480	NM_030203	NA	NA	-2.50496	0.0706191
Tsta3	22122	NM_031201	-1.16607	0.101078	-1.43595	0.074923
Ttc17	74569	NM_183106	NA	NA	-1.11272	0.0456764
Ttc30a2	620631	NM_001081228	NA	NA	-1.86574	0.116722
Ttc30b	72421	NM_028235	-1.14386	0.0933279	NA	NA
Ttc32	75516	NM_029321	-1.40858	0.0404372	-2.08954	0.0848385
Ttc33	67515	NM_026213	-1.04918	0.0121077	-1.29332	0.017657
Ttc37	218343	NM_001081352	NA	NA	-1.24305	0.127957
Ttc5	219022	NM_001080949_NM_177625	-2.16754	0.0313918	-2.45847	0.114633
Ttc8	76260	NM_029553_NM_198311	NA	NA	-1.4057	0.149531
Ttll1	319953	NM_178869	-1.12192	0.0674748	NA	NA
Ttll4	67534	NM_001014974	NA	NA	-1.98708	0.0431072
Ttpal	76080	NM_029512_NM_181734_NM_001305803	-1.38851	0.0399336	NA	NA
Tubg2	103768	NM_134028	-2.31154	0.0226091	NA	NA
Tubgcp3	259279	NM_198031	NA	NA	-1.12106	0.102957
Tusc3	80286	NM_030254	-2.85539	0.0155315	-1.8403	0.106534
Tvp23b	67510	NM_026210	-2.24535	0.00754442	-2.58924	0.014132
Twf1	19230	NM_008971	-1.44332	0.0294213	-1.22037	0.0924801
Txn2	56551	NM_019913	-1.18686	0.0291562	-1.12599	0.106653
Txndc12	66073	NM_025334	-1.22994	0.119531	NA	NA
Txndc15	69672	NM_175150	-1.16363	0.01738	-1.40836	0.0274549
Txnl4b	234723	NM_175646	-1.1781	0.0121077	NA	NA
Tyrobp	22177	NM_011662	-1.29304	0.125224	NA	NA
Uap1	107652	NM_001305045_NM_001305046_NM_133806	NA	NA	-2.01327	0.0161289
Uba2	50995	NM_016682	-1.02935	0.0268556	-1.12657	0.0508101
Ubap1	67123	NM_001290454_NM_023305	-1.17512	0.0486011	NA	NA
Ube2b	22210	NM_009458	-1.2415	0.0341076	NA	NA
Ube2c	68612	NM_026785	-2.42908	0.020335	NA	NA
Ube2d1	216080	NM_145420	NA	NA	-1.1001	0.0664677
Ube2d2a	56550	NM_019912	-1.0858	0.0551892	NA	NA
Ube2f	67921	NM_026454	-1.95155	0.018204	NA	NA
Ube2g1	67128	NM_025985	-2.00264	0.0109848	-1.52465	0.0512662
Ube2g2	22213	NM_019803	-1.8389	0.0326019	-1.24859	0.119327
Ube2l6	56791	NM_019949	-5.82463	0.0322263	NA	NA
Ube2n	93765	NM_080560	-1.29457	0.0469141	-1.00193	0.140922
Ube2t	67196	NM_026024_NM_001278115	-1.23899	0.0886301	-2.45773	0.089619
Ube2v1	66589	NM_023230_NM_001311131_NM_001311146	-1.01964	0.0482635	NA	NA
Ube2w	66799	NM_001271016_NM_001271017_NM_025773	-1.22187	0.016243	-1.91029	0.0110141
Ucp2	22228	NM_011671	-1.54202	0.0831661	NA	NA
Ulk2	29869	NM_013881	NA	NA	-1.46812	0.0402153
Umad1	100036521	NM_001302354_NM_001302353	-1.76677	0.0115212	-2.03452	0.0207163
Unc13a	382018	NM_001029873	-1.06151	0.107519	NA	NA
Unc50	67387	NM_026123	-3.62779	0.0327194	-2.55473	0.0805917
Uprt	331487	NM_001081189	NA	NA	-1.7642	0.0813727
Uqcc3	107197	NM_001160356	-1.23148	0.0442927	NA	NA
Uqcr10	66152	NM_197979	-1.04444	0.0558559	NA	NA
Uqcrfs1	66694	NM_025710	-3.48987	0.0482543	NA	NA
Usb1	101985	NM_133954	-1.67872	0.00932899	NA	NA
Usf1	22278	NM_001305678_NM_001305677_NM_001305676_NM_009480	-1.47569	0.086182	NA	NA
Usp21	30941	NM_013919	-1.70755	0.0651757	NA	NA
Uxs1	67883	NM_026430	NA	NA	-2.37523	0.0179061
Vamp2	22318	NM_009497	-1.42064	0.048493	NA	NA
Vamp3	22319	NM_009498	-2.91213	0.00743495	-2.11381	0.0375215
Vamp4	53330	NM_016796	-2.20179	0.0120964	-1.23014	0.09492
Vamp5	53620	NM_001080742_NM_016872	-1.10108	0.147595	NA	NA
Vangl2	93840	NM_033509	NA	NA	-2.31882	0.119737
Vasp	22323	NM_001282022_NM_001282021_NM_009499	-1.1117	0.0120964	NA	NA
Vbp1	22327	NM_011692	-1.41921	0.021014	-1.38673	0.0382637
Vdac3	22335	NM_001198998_NM_011696	-1.06112	0.0416896	NA	NA
Vhl	22346	NM_009507	-2.11137	0.0125077	-1.05936	0.0781265
Vimp	NA	NM_024439	-1.10735	0.0268556	-1.51518	0.0218971
Vmp1	75909	NM_029478	-1.25597	0.0296352	NA	NA
Vps28	66914	NM_025842_NM_001305668	-1.64096	0.0612786	NA	NA
Vps29	56433	NM_019780	-1.39214	0.0405975	NA	NA
Vps37c	107305	NM_181403	-2.36096	0.0239591	-1.31242	0.0982032
Vrk1	22367	NM_001029844_NM_001029843_NM_011705	NA	NA	-1.34956	0.06778
Vta1	66201	NM_025418	-1.38683	0.0737372	NA	NA
Vwa9	NA	NM_001077631_NM_175153	NA	NA	-1.0915	0.0412939
Wdpcp	216560	NM_145425	-1.02304	0.0572887	NA	NA
Wdr19	213081	NM_153391	NA	NA	-1.50564	0.0898204
Wdr20	69641	NM_027149	-2.66926	0.0187066	-2.09833	0.137527
Wdr20rt	70948	NM_027614	-2.48407	0.00797612	NA	NA
Wdr34	71820	NM_001008498	-1.0011	0.0400839	-1.81841	0.0376362
Wdr45b	66840	NM_025793	-1.26513	0.0659319	-1.7268	0.0278123
Wdr5b	69544	NM_027113	NA	NA	-2.01421	0.0546698
Wdr83os	414077	NM_001001493	-2.30259	0.0617516	NA	NA
Wfdc17	100034251	NM_001081957	-1.25241	0.0408291	NA	NA
Wipi1	52639	NM_145940	-1.36113	0.0469141	-1.20417	0.0689929
Wnt6	22420	NM_009526	-1.90995	0.138434	NA	NA
Wsb1	78889	NM_019653_NM_001042565	-1.36173	0.0170872	-1.38395	0.0375215
Xbp1	22433	NM_013842_NM_001271730	-2.07716	0.0135059	-1.65027	0.0219552
Xlr4b	27083	NM_021365_NM_001293679_NM_001293680_NM_001293678_NM_001293677_NM_001293676	-2.5092	0.0459431	-1.41334	0.138552
Xpnpep1	170750	NM_133216	-1.16218	0.0406421	NA	NA
Xxylt1	268880	NM_198626	NA	NA	-2.15147	0.0429678
Yipf4	67864	NM_026417	-1.37228	0.0199075	-1.76491	0.0604216
Ypel2	77864	NM_001005341	-1.48776	0.0722694	NA	NA
Ywhaq	22630	NM_011739	-1.18767	0.0761059	-1.16017	0.0894086
Yy2	100073351	NM_001098723	NA	NA	-1.8362	0.0354706
Zbtb14	22666	NM_009547	-1.12071	0.041049	-1.84673	0.0320182
Zbtb24	268294	NM_001277230_NM_153398_NM_001277229	-1.00306	0.0187066	NA	NA
Zbtb25	109929	NM_001172104_NM_028356	-1.28791	0.0631087	NA	NA
Zbtb26	320633	NM_199025	NA	NA	-1.57395	0.0777274
Zbtb8os	67106	NM_025970	-1.0614	0.129869	NA	NA
Zc3h12d	237256	NM_172785	-1.18392	0.0121077	-1.53297	0.0193848
Zc4h2	245522	NM_001003916_NM_001289697_NM_001289696	NA	NA	-1.51664	0.0232654
Zdhhc6	66980	NM_025883_NM_001033573	-2.53699	0.00730781	-2.2784	0.0167793
Zfp101	22643	NM_009542	NA	NA	-1.65604	0.117693
Zfp109	56869	NM_020262	NA	NA	-1.66414	0.130875
Zfp119b	240120	NM_146249_NM_001310337	-1.96836	0.0650172	NA	NA
Zfp14	243906	NM_178733_NM_011748	NA	NA	-1.05793	0.0893485
Zfp174	385674	NM_001081217	-1.48742	0.130125	NA	NA
Zfp235	56525	NM_019941	-2.04174	0.0489176	-2.87888	0.121459
Zfp248	72720	NM_028335	NA	NA	-1.33541	0.129491
Zfp277	246196	NM_178845_NM_172575	NA	NA	-1.07392	0.0331137
Zfp280b	64453	NM_177475	-1.3584	0.0576343	NA	NA
Zfp280c	208968	NM_001166649_NM_001166650_NM_001166648_NM_153532	NA	NA	-1.43922	0.0495344
Zfp3	193043	NM_177565	NA	NA	-2.50689	0.0829414
Zfp317	244713	NM_172918	-1.08602	0.0559966	-1.15445	0.0844083
Zfp358	140482	NM_080461	-1.23539	0.0742515	NA	NA
Zfp383	73729	NM_001243908	NA	NA	-2.00216	0.0467893
Zfp410	52708	NM_001252583_NM_001252582_NM_144833	-2.87074	0.0314938	-1.71525	0.0616222
Zfp422	67255	NM_026057_NM_001302440_NM_001302439	-1.62712	0.0277315	-1.51994	0.0535426
Zfp446	269870	NM_175558_NM_001168562_NM_001168561	-1.32092	0.0348489	-1.6376	0.042353
Zfp467	68910	NM_001085417_NM_001085416_NM_001085415_NM_020589	NA	NA	-2.44254	0.100202
Zfp53	24132	NM_013843	-1.24518	0.0230845	-1.34695	0.0464974
Zfp560	434377	NM_001004190	-2.13016	0.0343766	NA	NA
Zfp566	72556	NM_152814	-1.6082	0.100263	NA	NA
Zfp623	78834	NM_030199	NA	NA	-1.00073	0.0620433
Zfp637	232337	NM_177684	-2.04627	0.121717	NA	NA
Zfp639	67778	NM_001161818_NM_144519	-1.17835	0.122073	NA	NA
Zfp655	72611	NM_001083958_NM_028298	-1.49309	0.0120964	NA	NA
Zfp677	210503	NM_172486	-1.47913	0.0522598	-1.48998	0.0996307
Zfp688	69234	NM_026999	-2.48363	0.077611	NA	NA
Zfp706	68036	NM_026521	-1.75175	0.0129244	-1.81873	0.029535
Zfp707	69020	NM_001081065	-1.27971	0.0554569	NA	NA
Zfp709	236193	NM_145624	NA	NA	-1.43959	0.052579
Zfp719	210105	NM_172482	NA	NA	-1.05671	0.120007
Zfp748	212276	NM_001035231	NA	NA	-1.32612	0.0468097
Zfp760	240034	NM_001008501	NA	NA	-1.75697	0.142884
Zfp763	73451	NM_028543	NA	NA	-1.90493	0.0624915
Zfp810	235050	NM_145612	NA	NA	-2.88026	0.0920949
Zfp82	330502	NM_001252519_NM_177889_NM_001253385	-1.94003	0.0120964	NA	NA
Zfp825	235956	NM_146231	-1.0245	0.0519074	-1.16453	0.0562622
Zfp867	237775	NM_178417	-1.50851	0.0609381	-1.53716	0.141073
Zfp868	234362	NM_001045553_NM_172754	-1.0881	0.0652911	NA	NA
Zfp869	66869	NM_001039967_NM_001039965_NM_181274	NA	NA	-1.38767	0.0464974
Zfp93	22755	NM_009567	NA	NA	-2.09195	0.0822818
Zfp932	69504	NM_145563	-1.06245	0.128545	NA	NA
Zfp94	22756	NM_009568_NM_001199321	NA	NA	-2.95081	0.0923278
Zfp944	319615	NM_176962	-1.00366	0.0228591	NA	NA
Zfp954	232853	NM_172738	-1.45664	0.0415269	-1.29656	0.0914599
Zfp956	101197	NM_178898	NA	NA	-1.0671	0.0554181
Zfp961	234413	NM_001164581	NA	NA	-1.26044	0.114591
Zfyve21	68520	NM_026752	-3.29737	0.0342224	-3.32462	0.0982032
Zfyve28	231125	NM_001015039	NA	NA	-2.49671	0.0402153
Zkscan4	544922	NM_001039115	NA	NA	-2.38783	0.0545177
Zkscan6	52712	NM_026107_NM_001302374_NM_001302375	-1.49134	0.0114944	NA	NA
Zscan22	232878	NM_001290436_NM_001290438_NM_001290440_NM_001290441_NM_001290442_NM_001001447	-1.49525	0.0599859	NA	NA
Zscan26	432731	NM_001013786	NA	NA	-1.13049	0.0430784
Zswim7	69747	NM_027198	-4.34226	0.0475174	NA	NA
Zwint	52696	NM_025635_NM_001293684_NM_001293683	-1.21032	0.0202368	NA	NA
Zxdb	668166	NM_001081473	-1.94835	0.0230845	-1.27959	0.123242

## Sheet: Abundance Upregulated
Table S1. List of host mRNAs upregulated via changes in abundance upon L. donovani infection. anota2seq analysis identified 1236 host mRNAs upregulated via changes in abundance: Fold-change (log2) and FDR values are listed for each target and stage.
			Amastigote Vs Uninfected		Promastigote Vs Uninfected
Symbol	GeneID	refseq	Fold Change (Log2)	FDR	Fold Change (Log2)	FDR
0610010F05Rik	71675	NM_027860	1.35351	0.0123336	1.05043	0.0472504
1810013L24Rik	69053	NM_001081400	NA	NA	1.25927	0.00124286
2810021J22Rik	69944	NM_172403	1.23234	0.0124942	NA	NA
3110043O21Rik	NA	NM_001081343	NA	NA	1.07557	0.00065749
4933430I17Rik	214106	NM_177607	1.6927	0.0365074	2.75917	0.00524475
5730508B09Rik	NA	NM_027482	NA	NA	1.3724	0.0131019
6720489N17Rik	211378	NM_001324406_NM_173381	1.00104	0.0988768	1.46354	0.0352241
9430020K01Rik	NA	NM_001081963	1.3278	0.00817182	1.80201	0.0020947
9830107B12Rik	328829	NM_177824_NM_001177897_NM_001177896	1.02811	0.149659	1.89358	0.0256384
A230046K03Rik	NA	NM_001033375	1.0515	0.00178405	NA	NA
A430033K04Rik	243308	NM_183025	1.30612	0.0790516	NA	NA
A530064D06Rik	328830	NM_178796_NM_001113556	1.03267	0.0409823	2.36373	0.000996554
A630033H20Rik	NA	NM_001122596_NM_001122595_NM_175442	NA	NA	1.69841	0.00246104
AA414768	245350	NM_001272033	1.79233	0.00172837	2.42534	0.000352335
AA467197	433470	NM_001004174	NA	NA	1.16913	0.000486893
Abca5	217265	NM_147219	1.73131	0.040313	NA	NA
Abcb4	18670	NM_008830	NA	NA	1.1091	0.00114016
Abcc1	17250	NM_008576	NA	NA	1.60958	0.000403796
Abcc5	27416	NM_013790_NM_176839	NA	NA	1.65725	0.000958092
Abce1	24015	NM_015751	1.6532	0.00254586	1.65521	0.00279601
Abhd17b	226016	NM_146096	1.05746	0.0175043	NA	NA
Abl2	11352	NM_009595_NM_001136104	1.06457	0.00075852	1.47465	0.00011227
Abracl	73112	NM_028440	1.09543	0.00187013	1.37741	0.000575989
Acbd3	170760	NM_133225	NA	NA	1.10062	0.00933876
Acbd5	74159	NM_001102436_NM_028793_NM_001102438_NM_001102437	1.04403	0.0162216	NA	NA
Acod1	16365	NM_008392	NA	NA	4.18782	0.0122445
Acot4	171282	NM_134247	2.51722	0.000748532	2.74616	0.000433669
Acot9	56360	NM_019736_NM_001313718	NA	NA	1.01068	0.000595186
Acsl1	14081	NM_007981_NM_001302163	NA	NA	1.91437	0.00232292
Acsl4	50790	NM_207625_NM_019477_NM_001033600	NA	NA	1.17127	0.00662725
Acss2	60525	NM_019811	NA	NA	2.12205	0.0005487
Actr2	66713	NM_146243	1.09311	0.0042992	NA	NA
Acy1	109652	NM_001276442_NM_025371	NA	NA	1.30245	0.0422231
Adam19	11492	NM_001291890_NM_009616_NM_001291891_NM_001311209	1.81795	0.090259	NA	NA
Adgrg3	54672	NM_173036	1.43521	0.00640017	1.31659	0.0118021
Adgrg6	215798	NM_001002268	NA	NA	1.17985	0.0159631
Aen	68048	NM_026531_NM_001162939	NA	NA	1.14939	0.000675353
Aff1	17355	NM_133919_NM_001080798	NA	NA	1.13786	0.000782093
Afg3l2	69597	NM_027130	NA	NA	2.77931	4.22384e-05
Afp	11576	NM_007423	1.30545	0.00912541	2.96971	0.000141546
Agl	77559	NM_001081326	NA	NA	1.49633	0.00471479
Ago2	239528	NM_153178	NA	NA	1.54449	0.0011255
Ahi1	52906	NM_026203_NM_001177776	1.27844	0.00187013	NA	NA
Ahr	11622	NM_013464_NM_001314027	NA	NA	2.05351	0.140411
AI607873	NA	NM_001204910	NA	NA	1.3793	0.000681074
Aida	108909	NM_181732	NA	NA	1.29812	0.00172976
Aig1	66253	NM_025446	1.23717	0.00178766	2.08867	0.000100935
Akap11	219181	NM_001164503	1.15608	0.00295879	NA	NA
Akap17b	338351	NM_001081956	1.45033	0.0197147	NA	NA
Alas1	11655	NM_020559_NM_001291835	NA	NA	2.41297	0.000356116
Alcam	11658	NM_009655	1.176	0.000726772	1.53638	0.000149061
Ammecr1	56068	NM_019496	2.00051	0.0801408	2.78628	0.0322091
Amot	27494	NM_153319_NM_001290274	1.30236	0.0547947	NA	NA
Ampd3	11717	NM_001276301_NM_009667	NA	NA	2.23076	2.74127e-05
Angpt2	11601	NM_007426	1.14487	0.00766163	NA	NA
Angptl2	26360	NM_011923	NA	NA	1.32823	0.000149716
Ankrd13b	268445	NM_172945	1.25664	0.000587916	1.70746	8.60692e-05
Ankrd13c	433667	NM_001013806	NA	NA	1.04229	0.0123215
Ankrd26	232339	NM_001081112	1.2218	0.112532	NA	NA
Ankrd33b	67434	NM_001164441_NM_027496_NM_026153	NA	NA	1.19972	0.000770393
Ankrd49	56503	NM_019683	1.02704	0.00361662	NA	NA
Ankrd50	99696	NM_001167883	NA	NA	1.11854	0.000443629
Ankrd52	237615	NM_172790	1.61222	0.00914098	1.32608	0.0288344
Anp32a	11737	NM_009672	1.02608	0.00450983	NA	NA
Anxa1	16952	NM_010730	1.27336	0.00102451	1.16236	0.00176595
Anxa3	11745	NM_013470	NA	NA	1.43769	0.00111788
Anxa4	11746	NM_013471	NA	NA	1.01365	0.000722859
Ap1ar	211556	NM_145964	1.03431	0.00817182	NA	NA
Ap1s3	252903	NM_183027	1.6749	0.0301308	2.67541	0.00452077
Ap3m1	55946	NM_018829	1.07495	0.00091592	1.05566	0.00100938
Ap3s1	11777	NM_009681_NM_001303015	NA	NA	1.36127	0.000156485
Apol9b	71898	NM_173743_NM_001168660	NA	NA	2.26883	0.0826228
App	11820	NM_001198823_NM_001198824_NM_001198826_NM_001198825_NM_007471	NA	NA	1.08116	0.00343277
Appl1	72993	NM_145221	1.41317	0.00228745	NA	NA
Arap2	212285	NM_178407	1.58651	0.0521802	1.66616	0.058146
Arfgef3	215821	NM_001033258	1.28036	0.0296951	2.85684	0.000743887
Arhgap28	268970	NM_172964	NA	NA	1.91689	0.141094
Arhgap5	11855	NM_009706	1.25855	0.0319037	NA	NA
Arid4b	94246	NM_194262_NM_198122	1.00092	0.0105101	NA	NA
Arih1	23806	NM_019927	NA	NA	1.00046	0.00442254
Arl1	104303	NM_025859	NA	NA	1.46789	6.1283e-05
Arl8b	67166	NM_026011	NA	NA	1.31564	0.00125833
Armcx2	67416	NM_001166397_NM_001166398_NM_026139	2.14841	0.0161731	1.64911	0.0619219
Asah2	54447	NM_018830	1.47698	0.123875	NA	NA
Ascc3	77987	NM_198007	1.5503	0.000409942	1.53646	0.000336479
Asf1a	66403	NM_025541	NA	NA	1.04423	0.0931838
Ash1l	192195	NM_138679	1.05735	0.00187013	NA	NA
Asns	27053	NM_012055	NA	NA	1.44577	0.000551357
Ass1	11898	NM_007494	NA	NA	2.46729	0.00388025
Atad2	70472	NM_027435	1.29426	0.00840489	NA	NA
Atad5	237877	NM_001029856	2.25452	0.0147156	NA	NA
Atf1	11908	NM_007497	NA	NA	1.78371	4.70997e-05
Atf3	11910	NM_007498	NA	NA	1.41462	0.000205236
Atf4	11911	NM_009716_NM_001287180	NA	NA	1.21323	0.00100551
Atf5	107503	NM_030693	NA	NA	1.16777	0.000104724
Atic	108147	NM_026195	1.34713	0.00103291	NA	NA
Atm	11920	NM_007499	1.50749	0.00048357	NA	NA
Atp11c	320940	NM_001037863_NM_001001798	1.5495	0.00406701	NA	NA
Atp6ap2	70495	NM_027439	NA	NA	1.07009	0.000754735
Atp6v0d2	242341	NM_175406	1.75009	0.000223915	2.35442	3.76367e-05
Atp6v1a	11964	NM_007508	NA	NA	1.24984	0.000368018
Atp6v1c1	66335	NM_025494	NA	NA	1.16329	0.000302373
Atp6v1h	108664	NM_133826_NM_001310442	NA	NA	1.91001	4.04866e-05
AU015228	99169	NM_001033197	NA	NA	1.02122	0.0852596
AU041133	216177	NM_001163064	2.16617	0.00570483	NA	NA
Azin1	54375	NM_018745_NM_001102458_NM_001301688	1.38705	0.000443331	2.05216	4.22384e-05
B430306N03Rik	320148	NM_177083	NA	NA	1.74065	0.00261088
Bach2	12014	NM_001109661	1.24844	0.0607029	1.15606	0.101578
Bag2	213539	NM_145392	NA	NA	1.02678	0.00661377
Basp1	70350	NM_027395	1.11112	0.00919271	1.65761	0.0014746
BC030336	NA	NM_001164580	1.42025	0.00335099	NA	NA
BC094916	NA	NM_001024721	NA	NA	1.95464	0.0212785
Bcap29	12033	NM_007530_NM_001164090	1.22315	0.00892958	NA	NA
Bcar3	29815	NM_013867	NA	NA	1.1332	0.000777086
Bcl2	12043	NM_009741_NM_177410	3.58247	0.0104449	3.02509	0.0293785
Bcl2a1b	12045	NM_007534	1.12154	0.0236617	2.38265	0.000720409
Bcr	110279	NM_001081412	1.03054	0.0105695	NA	NA
Bdh2	69772	NM_027208_NM_001172055	2.00294	0.000523418	1.69165	0.00108871
Bdp1	544971	NM_001081061	1.18006	0.0101695	NA	NA
Bhlhe40	20893	NM_011498	1.04861	0.00432664	1.93905	0.000179687
Bhlhe41	79362	NM_001271768_NM_024469	NA	NA	1.31617	0.00670468
Blzf1	66352	NM_001160209_NM_001160208_NM_025505	NA	NA	1.32266	0.000276302
Bnip3	12176	NM_009760	NA	NA	1.005	0.00100051
Brwd3	382236	NM_001081477	1.38364	0.0737025	NA	NA
Bsn	12217	NM_007567	NA	NA	1.14689	0.0048089
Bzw1	66882	NM_025824	NA	NA	1.47826	5.41556e-05
Bzw2	66912	NM_025840	1.42301	0.00267122	NA	NA
C1galt1	94192	NM_052993	1.83446	0.0286454	1.25873	0.133197
C330007P06Rik	77644	NM_029951	1.46224	0.00283407	1.1933	0.00930377
Cacna1b	12287	NM_001042528_NM_007579	1.85494	0.00469259	2.06649	0.0031971
Cacybp	12301	NM_009786	1.3632	0.000837391	1.31281	0.00100939
Cad	69719	NM_001289522_NM_001289523_NM_023525	1.31545	0.00188393	NA	NA
Calcrl	54598	NM_018782	1.99446	0.000590851	1.35483	0.004081
Calr	12317	NM_007591	NA	NA	1.18069	0.00673554
Camk2d	108058	NM_023813_NM_001293666_NM_001293664_NM_001293663_NM_001025438_NM_001293665_NM_001025439	1.20821	0.0199432	1.82532	0.0035519
Canx	12330	NM_001110500_NM_001110499_NM_007597	1.02786	0.000602703	NA	NA
Capn7	12339	NM_009796	1.03064	0.0101045	NA	NA
Car13	71934	NM_024495	NA	NA	1.39633	0.00158794
Casp1	12362	NM_009807	NA	NA	1.24559	0.00464696
Casp4	12363	NM_007609	NA	NA	2.18942	0.00451382
Cat	12359	NM_009804	NA	NA	1.36885	0.000977181
Cav1	12389	NM_007616_NM_001243064	NA	NA	1.31672	0.0125044
Cav2	12390	NM_001277756_NM_016900	NA	NA	1.18055	0.000955325
Cbr3	109857	NM_173047	NA	NA	1.44343	8.20455e-05
Cbx3	12417	NM_007624	1.35308	0.0170596	NA	NA
Ccdc14	239839	NM_172824	1.34382	0.0457108	1.26161	0.0754579
Ccdc173	75051	NM_001077684	1.55455	0.0262428	1.23079	0.0821005
Ccdc25	67179	NM_145944	1.23168	0.00076034	1.31391	0.000491695
Ccdc77	67200	NM_026028	1.56591	0.0147722	1.16427	0.0644404
Ccl2	20296	NM_011333	1.92366	0.00908187	NA	NA
Ccl7	20306	NM_013654	1.02617	0.104446	NA	NA
Ccnd1	12443	NM_007631	3.24823	0.00172837	NA	NA
Ccnd2	12444	NM_009829	1.94746	0.00186584	NA	NA
Ccnl1	56706	NM_019937	1.16963	0.000724834	NA	NA
Ccnyl1	227210	NM_001097644	1.09138	0.00282563	NA	NA
Ccr1	12768	NM_009912	NA	NA	1.965	9.56097e-05
Ccrl2	54199	NM_017466_NM_001302377_NM_001302376	NA	NA	1.84101	9.56097e-05
Cct6a	12466	NM_009838	NA	NA	1.02056	0.00170668
Cd109	235505	NM_153098	2.78178	0.00137863	2.92091	0.00108881
Cd180	17079	NM_008533	1.28529	0.0010266	1.93367	0.000108515
Cd200	17470	NM_010818	2.56245	0.000602703	4.64322	2.66203e-05
Cd244	NA	NM_018729	NA	NA	1.17385	0.0152301
Cd24a	12484	NM_009846	NA	NA	1.82098	0.0254033
Cd274	60533	NM_021893	NA	NA	2.83811	0.000112347
Cd2ap	12488	NM_009847	1.20222	0.00229558	NA	NA
Cd36	12491	NM_001159558_NM_001159557_NM_001159556_NM_001159555_NM_007643	1.93063	0.000856068	2.73672	0.000122047
Cd40	21939	NM_170704_NM_170703_NM_170702_NM_011611	NA	NA	1.18216	0.0225213
Cd5l	11801	NM_009690	1.30763	0.00291531	NA	NA
Cd86	12524	NM_019388	NA	NA	1.56712	0.00331279
Cdc42ep2	104252	NM_026772	NA	NA	1.44121	0.0669855
Cdca7	66953	NM_025866	1.95455	0.00361662	1.03636	0.0708636
Cdk14	18647	NM_001310448_NM_011074	1.33809	0.00257667	NA	NA
Cdk6	12571	NM_009873	1.69028	0.000185363	2.06663	4.04866e-05
Cdkn1c	12577	NM_001161624_NM_009876	NA	NA	1.7606	0.000544987
Cdr2	12585	NM_007672	1.21485	0.0372249	NA	NA
Cdv3	321022	NM_001134427_NM_001134426_NM_175833_NM_175565	NA	NA	1.10853	0.00429177
Cdyl	12593	NM_009881_NM_001123386	1.05821	0.0182209	1.17698	0.0149932
Cebpb	12608	NM_009883_NM_001287739_NM_001287738	NA	NA	1.4503	0.0474418
Cep295	319675	NM_176976	1.8203	0.0127184	1.08236	0.116553
Cep41	83922	NM_031998	1.34303	0.044392	NA	NA
Cep76	225659	NM_001081073	1.0112	0.0333463	1.02799	0.0420664
Cers6	241447	NM_172856	NA	NA	1.008	0.0207188
Cflar	12633	NM_001289704_NM_001293804_NM_207653_NM_009805_NM_001293805	NA	NA	1.22218	0.000992543
Cgnl1	68178	NM_026599_NM_001304362	1.31427	0.00116921	1.5671	0.000461514
Cgref1	68567	NM_026770_NM_001160149	2.28367	0.000181003	5.30215	9.21247e-07
Chka	12660	NM_001271496_NM_013490	NA	NA	1.05352	0.00326438
Chordc1	66917	NM_025844	1.07281	0.00240567	NA	NA
Chpf2	100910	NM_133913	NA	NA	1.50169	0.00083416
Chst11	58250	NM_021439	2.94011	0.000900539	4.58154	7.66666e-05
Chuk	12675	NM_001162410_NM_007700	1.04891	0.010618	NA	NA
Cipc	217732	NM_001289430_NM_001289431_NM_001289429_NM_173735_NM_001289432	NA	NA	1.71367	8.38598e-05
Clcn7	26373	NM_011930_NM_001317404	NA	NA	1.04953	0.00545163
Clec4e	56619	NM_019948	NA	NA	3.46739	0.00406254
Clec5a	23845	NM_021364_NM_001038604	NA	NA	1.46108	0.0048089
Clic4	29876	NM_013885	NA	NA	1.52919	0.00085301
Clip2	269713	NM_001039162_NM_009990	1.02055	0.00930487	NA	NA
Cln5	211286	NM_001033242	NA	NA	1.50662	0.000150333
Clspn	269582	NM_175554	1.52815	0.123544	NA	NA
Cltb	74325	NM_028870	NA	NA	1.37157	0.000167339
Cmpk1	66588	NM_025647	NA	NA	1.03641	0.00182575
Cmpk2	22169	NM_020557	NA	NA	2.82363	0.00321293
Cnot6	104625	NM_001290741_NM_212484	1.10129	0.00482633	NA	NA
Cog3	338337	NM_177381	NA	NA	1.3538	0.000315546
Col15a1	12819	NM_009928	1.12837	0.0988525	NA	NA
Col18a1	12822	NM_001109991_NM_009929	1.07422	0.017209	NA	NA
Col4a5	12830	NM_001163155_NM_007736	NA	NA	1.71602	0.0275404
Coq10b	67876	NM_001039710_NM_026424	NA	NA	1.63007	3.76367e-05
Cpd	12874	NM_007754	1.53133	0.00211719	1.38684	0.00385773
Cpeb4	67579	NM_001290678_NM_001290676_NM_026252	1.49627	0.0010071	2.15615	0.000136471
Cpne8	66871	NM_025815_NM_001033851	3.14077	0.000162063	NA	NA
Cpsf2	51786	NM_016856	NA	NA	1.11536	0.00795562
Cpsf6	432508	NM_001310609_NM_001013391	NA	NA	1.05742	0.000336479
Creb5	231991	NM_001327821_NM_172728	NA	NA	1.29632	0.00428507
Csf1	12977	NM_007778_NM_001113529_NM_001113530	1.5954	0.00912541	2.56088	0.00097399
Cspg4	121021	NM_139001	NA	NA	1.01662	0.0593957
Csprs	114564	NM_033616	2.10261	0.00456194	1.44401	0.0322439
Ctnnb1	12387	NM_007614_NM_001165902	1.00236	0.00168807	1.3628	0.000336479
Ctps	51797	NM_016748	1.70161	0.0100436	NA	NA
Cttn	13043	NM_001252572_NM_007803	1.85972	0.0195174	1.69904	0.0381452
Cul1	26965	NM_012042	NA	NA	1.03545	0.00304926
Cwc27	67285	NM_026072	NA	NA	1.12868	0.00690254
Cxcl10	15945	NM_021274	NA	NA	2.70014	0.0177353
Cxcl2	20310	NM_009140	NA	NA	1.6757	0.0537609
Cxcl3	330122	NM_203320	NA	NA	4.51733	0.00036552
Cyb5a	109672	NM_025797	NA	NA	1.02602	0.00905158
Cyfip2	76884	NM_001252459_NM_001252460_NM_133769	NA	NA	1.61767	0.000450354
D10Wsu102e	28109	NM_026579	NA	NA	1.37056	0.00032629
D330045A20Rik	102871	NM_175326	NA	NA	2.19447	0.0420983
D8Ertd82e	NA	NM_172911	1.07513	0.0343002	NA	NA
Dagla	269060	NM_198114	1.06575	0.00863077	NA	NA
Dars	226414	NM_177445_NM_145507	1.10744	0.0022148	NA	NA
Dbt	13171	NM_010022	1.02828	0.0611781	NA	NA
Dcbld2	73379	NM_028523	1.59312	0.0170451	3.46684	0.000403485
Dck	13178	NM_007832	NA	NA	1.48087	0.000704099
Dcstamp	75766	NM_029422_NM_001289508_NM_001289506_NM_001289513_NM_001289512	NA	NA	2.61996	3.92388e-05
Dctd	320685	NM_001161516_NM_178788_NM_001161515	1.20135	0.134058	NA	NA
Ddx10	77591	NM_029936	1.06267	0.0273104	NA	NA
Ddx21	56200	NM_019553	1.32646	0.000724834	1.39061	0.000491695
Ddx5	13207	NM_007840	NA	NA	1.06322	0.000197144
Ddx58	230073	NM_172689	NA	NA	1.23711	0.0261557
Ddx60	234311	NM_001293783	NA	NA	1.09176	0.11843
Degs1	13244	NM_007853	NA	NA	1.0359	0.000231084
Dennd1b	329260	NM_001166501_NM_181347	NA	NA	1.43937	0.00115767
Dennd2a	209773	NM_172477	1.51834	0.00865238	2.57956	0.000680725
Dennd2c	329727	NM_177857	1.88293	0.0271562	NA	NA
Dhrs13	70451	NM_183286	1.07223	0.041191	NA	NA
Dhrs9	241452	NM_175512	1.74706	0.000670043	1.60438	0.000958993
Dhx29	218629	NM_172594	1.12546	0.00249647	1.07124	0.00354426
Diaph2	54004	NM_172493	1.17992	0.00161686	NA	NA
Diaph3	56419	NM_019670	1.78504	0.124854	1.85107	0.143009
Dio2	13371	NM_010050	2.62643	0.000216443	3.72747	2.66203e-05
Dip2c	208440	NM_001081426	1.37215	0.00780319	NA	NA
Dnaja1	15502	NM_008298_NM_001164671_NM_001164672	1.02119	0.00059465	1.04576	0.000446259
Dnaja2	56445	NM_019794	NA	NA	1.38073	0.0003492
Dnajb11	67838	NM_001190805_NM_026400_NM_001190804	NA	NA	1.35399	0.000225432
Dnajb4	67035	NM_025926_NM_027287	1.34417	0.010903	2.20854	0.00108187
Dnajc2	22791	NM_009584	1.27089	0.00254586	NA	NA
Dnajc21	78244	NM_030046	1.49713	0.0384877	NA	NA
Dnm1l	74006	NM_152816_NM_001276341_NM_001276340_NM_001025947	1.08698	0.0118037	NA	NA
Dnmt1	13433	NM_001199431_NM_010066_NM_001199433_NM_001199432_NM_001314011	NA	NA	1.33928	7.3955e-05
Dnmt3a	13435	NM_007872_NM_001271753_NM_153743	1.202	0.00176155	1.81519	0.000198249
Dnttip2	99480	NM_153806	1.16619	0.000795498	NA	NA
Dock10	210293	NM_001285927_NM_175291	NA	NA	1.05594	0.0012147
Dock5	68813	NM_177780	1.03035	0.00197702	NA	NA
Dot1l	208266	NM_199322	1.60654	8.79949e-05	2.21941	9.7309e-06
Dph6	66632	NM_025675	1.51176	0.000726772	1.39744	0.00100938
Dsel	319901	NM_001081316	1.23841	0.0494169	NA	NA
Dtnb	13528	NM_001162465_NM_007886	NA	NA	1.23273	0.000792437
Dtwd2	68857	NM_001170960_NM_026854	1.14574	0.0592821	NA	NA
Dus4l	71916	NM_028002	1.49105	0.0881841	NA	NA
Dusp1	19252	NM_013642	NA	NA	1.05184	0.0115682
Dusp13	27389	NM_001007268_NM_013849	NA	NA	3.33182	4.42009e-05
Dusp18	75219	NM_173745	NA	NA	1.04622	0.00313855
Dusp2	13537	NM_010090	NA	NA	1.56469	0.00513724
Dusp4	319520	NM_176933	1.13254	0.00296064	2.05553	0.000127079
Dusp5	240672	NM_001085390	1.55536	0.0381351	2.24699	0.0102033
Dusp9	75590	NM_029352	1.05123	0.0232188	NA	NA
Dzip3	224170	NM_001110017_NM_027341	1.73383	0.00199739	NA	NA
E2f6	50496	NM_033270	NA	NA	1.1158	0.00109183
Eaf1	74427	NM_028932	NA	NA	1.98389	8.10711e-05
Edem3	66967	NM_001039644_NM_001311166_NM_001311165	1.45308	0.00219047	1.10186	0.00992363
Ednrb	13618	NM_001136061_NM_001276296_NM_007904	NA	NA	5.8318	0.00187954
Eef1e1	66143	NM_025380	1.04718	0.00180019	1.08573	0.00160139
Efcab14	230648	NM_172698	1.05431	0.00353025	NA	NA
Efr3b	668212	NM_001082483	3.51654	0.000609922	1.8927	0.0138694
Egln3	112407	NM_028133	NA	NA	2.11825	0.00181737
Egr2	13654	NM_010118	NA	NA	2.76933	4.04866e-05
Ehd1	13660	NM_010119	NA	NA	1.20712	0.000269261
Eif1a	13664	NM_010120	1.27148	0.000787781	1.68143	0.000156952
Eif2ak2	19106	NM_011163	NA	NA	1.31079	0.0474418
Eif2s3x	26905	NM_012010	1.00571	0.00382936	NA	NA
Eif3a	13669	NM_010123	1.06985	0.00555768	NA	NA
Eif4e	13684	NM_007917_NM_001313980	NA	NA	1.38088	0.00085985
Eif4g2	13690	NM_001040131_NM_013507	1.16056	0.000430382	1.1289	0.000389387
Eif5	217869	NM_178041_NM_173363	NA	NA	1.39218	0.000551357
Ell2	192657	NM_138953	1.9332	0.000825843	1.12013	0.014014
Emp1	13730	NM_001288628_NM_010128_NM_001288627	1.7775	0.000185363	1.99254	6.20927e-05
Eno2	13807	NM_013509_NM_001302642	1.10768	0.0821892	2.46331	0.00346983
Enpp1	18605	NM_008813_NM_001308329_NM_001308327	1.47937	0.00404021	NA	NA
Epas1	13819	NM_010137	3.25447	0.0104206	1.89366	0.109602
Epb41l2	13822	NM_001199265_NM_013511	1.0859	0.0125793	NA	NA
Eprs	107508	NM_029735	1.00447	0.00277346	1.49211	0.000366882
Erap1	80898	NM_030711	NA	NA	1.03301	0.00809859
Ercc6	319955	NM_001081221	1.00081	0.021316	1.65402	0.0023885
Ercc6l	236930	NM_146235	NA	NA	1.24989	0.0730138
Erdr1	170942	NM_133362	NA	NA	1.38084	0.012535
Ero1l	50527	NM_015774	NA	NA	1.56692	8.85694e-05
Esd	13885	NM_016903_NM_001285423	NA	NA	2.06574	0.000500721
Esf1	66580	NM_001081090	1.15058	0.00677733	NA	NA
Etaa1	68145	NM_026576	1.03398	0.0162601	NA	NA
Ets2	23872	NM_011809	NA	NA	1.27549	0.000958993
Etv1	14009	NM_007960_NM_001163154	2.18775	0.00444055	NA	NA
Etv3	27049	NM_012051_NM_001083318_NM_001286844	NA	NA	1.11048	0.000493404
Etv5	104156	NM_023794	2.21182	0.0198368	NA	NA
Ext1	14042	NM_010162	NA	NA	1.47559	0.00503449
Eya1	14048	NM_001252192_NM_010164_NM_001310459	1.23421	0.00518119	1.23658	0.0062149
Eya4	14051	NM_010167	2.72066	0.0391889	2.68801	0.054875
Ezr	22350	NM_009510	NA	NA	2.60448	0.00010643
F10	14058	NM_007972_NM_001242368	NA	NA	1.98033	0.0117132
Fabp3	14077	NM_010174	NA	NA	2.0921	0.00589709
Fabp4	11770	NM_024406	NA	NA	2.0274	0.000512353
Fabp7	12140	NM_021272	NA	NA	1.66131	0.00323616
Fam111a	107373	NM_026640	1.112	0.00851841	NA	NA
Fam114a1	68303	NM_026667	NA	NA	1.14409	0.00212233
Fam118a	73225	NM_133750	NA	NA	1.05611	0.00659454
Fam126b	213056	NM_172513_NM_001310599_NM_001310598	1.41087	0.00757223	NA	NA
Fam172a	68675	NM_138312_NM_001163419_NM_001163420	1.07285	0.00247548	NA	NA
Fam178a	NA	NM_001081225	1.07793	0.000313829	NA	NA
Fam198b	68659	NM_133187	NA	NA	2.44941	9.7932e-06
Fam199x	245622	NM_146261	1.04645	0.0202554	NA	NA
Fam20c	80752	NM_030565	NA	NA	1.32828	0.0121992
Fam219a	71901	NM_027993_NM_001159583	NA	NA	1.5839	9.56097e-05
Fam46c	NA	NM_001142952	1.39999	0.0156021	2.74936	0.000633913
Fam60a	NA	NM_019643	1.57274	0.00149646	NA	NA
Fam73a	NA	NM_001162375_NM_174868	1.03364	0.0456904	NA	NA
Fam78b	226610	NM_175461_NM_001160262_NM_001160261	NA	NA	2.47684	0.0468768
Fam84b	399603	NM_001162926	1.0478	0.00876619	NA	NA
Fam98a	72722	NM_133747	1.51073	0.000301657	1.1224	0.00104884
Far1	67420	NM_001285831_NM_027379	1.02953	0.0104843	1.08761	0.0104826
Fas	14102	NM_001146708_NM_007987	NA	NA	1.63601	0.0530339
Fat3	270120	NM_001080814	3.91719	0.00187013	1.42387	0.14368
Fbxl17	50758	NM_015794	NA	NA	1.3322	0.000276302
Fbxo30	71865	NM_027968_NM_001168297	NA	NA	1.3747	0.0101971
Fbxo5	67141	NM_025995	1.4936	0.00317904	NA	NA
Fcrls	80891	NM_030707	1.39683	0.000223915	NA	NA
Fem1b	14155	NM_010193	NA	NA	1.08146	0.00142054
Fgf13	14168	NM_001290415_NM_010200_NM_001290414	1.44544	0.0728281	NA	NA
Fgfr1	14182	NM_001079909_NM_001079908_NM_010206	NA	NA	1.45998	0.00085301
Fignl1	60530	NM_021891_NM_001163360_NM_001163359	1.89031	0.0155995	NA	NA
Fkbp11	66120	NM_024169	NA	NA	1.50687	0.0183044
Fkbp5	14229	NM_010220	1.6992	0.00947621	NA	NA
Fktn	246179	NM_139309	1.74902	0.0392971	1.91831	0.0368236
Flrt2	399558	NM_201518	1.32123	0.00446244	3.08652	5.42204e-05
Flrt3	71436	NM_178382_NM_001172160	2.6864	0.00369257	4.66359	0.000219872
Flt1	14254	NM_010228	1.31765	0.000447113	NA	NA
Fmn1	14260	NM_010230_NM_001285458_NM_001285459_NM_001287818_NM_001287817	1.63372	0.000181003	1.96024	3.92388e-05
Fmnl2	71409	NM_172409	2.56573	0.00644617	3.79971	0.00097399
Fnbp1l	214459	NM_153118_NM_001114665	1.89936	0.00247548	NA	NA
Fndc3a	319448	NM_207636	1.36195	0.000708147	2.08678	6.13313e-05
Folr2	14276	NM_008035_NM_001303239_NM_001303231	1.06551	0.0130684	NA	NA
Foxo4	54601	NM_018789	1.31687	0.00091592	1.18922	0.00162192
Foxp4	74123	NM_001110825_NM_001110824_NM_028767	1.06979	0.00120527	1.16675	0.000785491
Frmd4a	209630	NM_172475_NM_001177843_NM_001177844	NA	NA	1.89966	0.000117086
Ftsj3	56095	NM_025310	1.10961	0.00528865	1.11608	0.00622559
Fubp1	51886	NM_057172	1.48912	0.000393229	1.62155	0.000187058
Fus	233908	NM_139149	1.1765	0.00826902	1.33894	0.00546317
Fyttd1	69823	NM_001159349_NM_027226	NA	NA	1.09873	0.00150265
Gabarapl1	57436	NM_020590	NA	NA	1.11009	0.000741486
Gadd45a	13197	NM_007836	NA	NA	1.02989	0.0404249
Gadd45b	17873	NM_008655	NA	NA	2.4522	3.92388e-05
Galnt6	207839	NM_172451_NM_001161768_NM_001161767	NA	NA	1.64963	0.000219185
Galnt7	108150	NM_144731_NM_001167981	1.5503	0.00010622	1.16518	0.000268587
Gar1	68147	NM_026578	1.06542	0.00360803	NA	NA
Gas2l3	237436	NM_001284344_NM_001033331_NM_001079876	1.09839	0.000809366	1.09816	0.000789983
Gbe1	74185	NM_028803	1.31215	0.00923717	3.83081	4.04866e-05
Gbp10	626578	NM_001039646	NA	NA	2.16601	0.00428507
Gbp2	14469	NM_010260	NA	NA	2.3643	0.0198709
Gbp3	55932	NM_001289492_NM_018734_NM_001289493	NA	NA	3.06686	0.0275119
Gbp6	100702	NM_194336	NA	NA	2.54919	0.00663132
Gca	227960	NM_145523	NA	NA	1.53222	0.0180074
Gch1	14528	NM_008102	NA	NA	1.58052	0.00274587
Gclc	14629	NM_010295	1.17313	0.0154174	3.59215	5.44188e-05
Gclm	14630	NM_008129	NA	NA	2.70188	0.000720409
Gcnt1	14537	NM_001136484_NM_010265_NM_173442	1.18822	0.00599	NA	NA
Gcnt2	14538	NM_023887_NM_008105_NM_133219	1.12938	0.0936356	NA	NA
Gde1	56209	NM_019580	NA	NA	1.65065	2.4505e-05
Gdf15	23886	NM_011819	NA	NA	3.50891	0.000120947
Ggct	110175	NM_026637	NA	NA	1.43774	0.00333591
Gk	14933	NM_212444_NM_008194_NM_001294140_NM_001294138	1.08156	0.00839002	1.56103	0.00156864
Gm12250	631323	NM_001135115	NA	NA	1.69104	0.015382
Gm1966	434223	NM_001277183_NM_001277179_NM_001277181_NM_001277182_NM_001277180	NA	NA	1.1785	0.0888272
Gm4907	236749	NM_001034864	NA	NA	1.00886	0.0147906
Gm4951	240327	NM_001033767	NA	NA	1.19721	0.0900919
Gm5141	380850	NM_001256065	1.62345	0.0189403	NA	NA
Gm6712	100862203	NM_001324550	1.2249	0.0659494	NA	NA
Gm7120	NA	NM_001039244_NM_001177666	NA	NA	1.70978	0.00150483
Gm7609	665378	NM_001081746	NA	NA	1.2176	0.0366485
Gna13	14674	NM_010303	NA	NA	1.50881	0.000176431
Gnai3	14679	NM_010306	NA	NA	1.28432	0.00261312
Gng11	66066	NM_025331	1.02963	0.00215036	NA	NA
Gng4	14706	NM_001302997_NM_010317	NA	NA	1.63046	0.000767083
Gnptab	432486	NM_001004164	1.14845	0.001456	1.35948	0.000601949
Golga3	269682	NM_008146	NA	NA	1.2873	0.000869101
Golga4	54214	NM_018748	NA	NA	1.03441	0.00350993
Golim4	73124	NM_175193_NM_001291069	1.04153	0.0092201	NA	NA
Gpatch4	66614	NM_001110809_NM_001286857_NM_025663	1.77782	0.000226379	1.58811	0.000291398
Gpc1	14733	NM_016696	1.27407	0.00992292	2.18149	0.000776817
Gpr176	381413	NM_201367	1.45948	0.00517977	2.44574	0.000391039
Gpr68	238377	NM_175493_NM_001177674_NM_001177673	NA	NA	3.11898	4.32539e-05
Gsap	212167	NM_175437	NA	NA	1.50896	0.000977181
Gspt1	14852	NM_001130008_NM_146066	1.01388	0.0018024	1.13496	0.00104884
Gspt2	14853	NM_008179	1.01579	0.0268758	NA	NA
Gsr	14782	NM_010344	NA	NA	2.31606	0.000366259
Gss	14854	NM_001291111_NM_008180	NA	NA	2.05818	3.92388e-05
Gsta3	14859	NM_010356_NM_001288617_NM_001077353	2.7118	0.0141108	5.22682	0.0006172
Gstcd	67553	NM_026231	1.38412	0.0668166	NA	NA
Gstm2	14863	NM_008183	NA	NA	1.53684	0.00120224
Gtdc1	227835	NM_172662	NA	NA	1.17816	0.0215519
Gtf2a1	83602	NM_031391_NM_175335	1.29193	0.000335773	1.44097	0.000136071
Gtf2h1	14884	NM_008186_NM_001291075	NA	NA	1.41058	9.93594e-05
Gtf3c6	67371	NM_026113	1.21622	0.00076034	NA	NA
Gtpbp4	69237	NM_027000	1.58797	0.00290393	1.38199	0.00684919
Guf1	231279	NM_001310631_NM_172711	1.27596	0.05606	NA	NA
H2-M2	14990	NM_008204	1.86257	0.061885	3.60526	0.00458975
Hao1	15112	NM_010403	1.62089	0.0272673	2.99367	0.00181766
Haus6	230376	NM_173400	1.18637	0.0641322	NA	NA
Hccs	15159	NM_008222	NA	NA	1.25486	0.00236245
Hdac2	15182	NM_008229	1.12245	0.00254586	NA	NA
Hells	15201	NM_008234	2.882	0.00116921	1.00496	0.124705
Herc3	73998	NM_028705	1.47072	0.00947188	2.09643	0.00197569
Herc6	67138	NM_025992	NA	NA	1.90076	0.00448572
Hhat	226861	NM_144881	1.18887	0.0753002	NA	NA
Hic2	58180	NM_178922	1.15186	0.0121225	1.25311	0.0105494
Hif1a	15251	NM_001313920_NM_010431_NM_001313919	NA	NA	1.00053	0.00504166
Hilpda	69573	NM_001190461_NM_023516	NA	NA	1.20864	0.000145242
Hip1	215114	NM_146001	1.18723	0.00131478	NA	NA
Hipk2	15258	NM_001136065_NM_010433_NM_001294144_NM_001294143	1.00439	0.00163766	1.39068	0.000298655
Hirip3	233876	NM_172746	1.11224	0.00290429	NA	NA
Hivep2	15273	NM_010437	NA	NA	2.30601	0.030529
Hivep3	16656	NM_010657	1.03521	0.031401	1.6456	0.00491087
Hmgcr	15357	NM_008255	NA	NA	1.18581	0.000268006
Hmgcs1	208715	NM_001291439_NM_145942	NA	NA	1.22209	0.00383988
Hmgn5	50887	NM_016710	1.25938	0.049981	NA	NA
Hmox1	15368	NM_010442	1.69355	0.0108776	3.45513	0.000335368
Hnrnpa2b1	53379	NM_182650_NM_016806	1.01736	0.00105419	NA	NA
Hnrnpa3	229279	NM_198090_NM_053263_NM_146130	1.17277	0.0110652	NA	NA
Hnrnpf	98758	NM_001166432_NM_001166431_NM_001166430_NM_133834_NM_001166429_NM_001166428_NM_001166427	NA	NA	1.05493	0.000141546
Hnrnph1	59013	NM_021510	1.28245	0.000856047	1.09523	0.00202314
Hnrnph2	56258	NM_001313716_NM_001313717_NM_019868	NA	NA	1.42779	8.71682e-05
Hnrnpr	74326	NM_001277123_NM_028871_NM_001277122_NM_001277121	1.10171	0.00765971	NA	NA
Hnrnpu	51810	NM_016805	1.17166	0.00142941	NA	NA
Homer1	26556	NM_001284189_NM_011982_NM_147176_NM_152134	1.46103	0.081358	NA	NA
Hp	15439	NM_017370	NA	NA	1.59691	0.122622
Hpf1	72612	NM_028299	1.48163	0.000335514	1.47599	0.000241898
Hsd17b12	56348	NM_019657	1.02747	0.00127097	1.38857	0.000266614
Hsd17b7	15490	NM_010476	NA	NA	1.85334	0.00212212
Hsp90aa1	15519	NM_010480	1.70518	0.000644947	1.89391	0.000329217
Hsp90ab1	15516	NM_008302	NA	NA	1.20315	0.000279015
Hsp90b1	22027	NM_011631	NA	NA	1.05833	0.00303311
Hspa1b	15511	NM_010478	NA	NA	1.10482	0.122338
Hspa1l	15482	NM_013558	NA	NA	1.16905	0.112622
Hspa4	15525	NM_008300	1.04621	0.000829677	1.40104	0.000161369
Hspa5	14828	NM_001163434_NM_022310	NA	NA	1.52464	0.000360416
Hspa9	15526	NM_010481	NA	NA	1.27919	0.000863002
Hspd1	15510	NM_010477	1.49764	0.000753011	1.33447	0.0012924
Hsph1	15505	NM_013559	1.61884	0.000863015	1.28814	0.00299788
Htr2b	15559	NM_008311	2.24826	0.000216443	1.53414	0.00113452
Htra1	56213	NM_019564	1.23509	0.104952	1.79093	0.0394427
Hyal1	15586	NM_008317	1.44015	0.000282288	2.53561	1.12112e-05
Hyou1	12282	NM_021395	NA	NA	1.01559	0.0141635
Ibtk	108837	NM_001081282	1.59908	0.00817182	NA	NA
Ice2	93697	NM_145618	1.02257	0.0310361	NA	NA
Id1	15901	NM_010495	1.71068	0.0325657	NA	NA
Id2	15902	NM_010496	NA	NA	1.11771	0.0021231
Ide	15925	NM_031156	1.15839	0.00130862	NA	NA
Idi1	319554	NM_145360	NA	NA	1.28731	0.00188953
Ifi203	15950	NM_001302650_NM_001302651_NM_001302649	1.10883	0.0586633	2.28769	0.00298301
Ifi204	15951	NM_008329	NA	NA	1.67215	0.00187562
Ifi205	226695	NM_172648	NA	NA	1.99535	0.00481262
Ifi44	99899	NM_133871	NA	NA	1.70719	0.0203108
Ifih1	71586	NM_027835_NM_001164477	NA	NA	1.71633	0.00502432
Ifit1	15957	NM_008331	1.27413	0.102856	3.30821	0.00229539
Ifit1bl1	667373	NM_001101605_NM_001110517	NA	NA	2.16609	0.0394427
Ifit1bl2	112419	NM_053217	NA	NA	3.41026	0.00114519
Ifit2	15958	NM_008332	NA	NA	2.75869	0.00425932
Ifit3	15959	NM_010501	NA	NA	2.544	0.00612761
Ifit3b	667370	NM_001005858	NA	NA	2.83084	0.00569396
Ifrd1	15982	NM_013562	NA	NA	2.90714	2.74505e-05
Igf1	16000	NM_001314010_NM_010512_NM_001111275_NM_001111276_NM_001111274	NA	NA	1.13865	0.00100939
Igf2bp2	319765	NM_183029	1.85524	0.00192385	4.48212	2.41637e-05
Igsf11	207683	NM_170599	2.30305	0.000734547	2.18797	0.000878979
Igsf6	80719	NM_030691	NA	NA	1.33553	0.00522268
Igtp	16145	NM_018738	NA	NA	1.51031	0.00547941
Ikbkg	16151	NM_001161424_NM_001161423_NM_001161421_NM_001136067_NM_001161422_NM_178590_NM_010547	NA	NA	1.38888	0.000403485
Il12rb2	16162	NM_008354_NM_001311141	1.08309	0.0737687	1.20363	0.0684897
Il13ra1	16164	NM_133990	NA	NA	1.22611	0.0129874
Il1rn	16181	NM_031167_NM_001159562_NM_001039701	2.19083	0.000335773	4.79026	6.50997e-06
Il20rb	213208	NM_001033543	NA	NA	1.28547	0.00896207
Il7r	16197	NM_008372	1.50742	0.000529061	2.14691	6.20927e-05
Impact	16210	NM_008378	NA	NA	1.48439	0.000466444
Ints2	70422	NM_027421	1.25296	0.00412477	NA	NA
Ipo5	70572	NM_023579	1.19193	0.000644947	1.61495	0.00010237
Ipo7	233726	NM_181517	1.10775	0.0168417	1.11267	0.0221157
Irf2bpl	238330	NM_145836	1.20881	0.00101396	1.18495	0.00114597
Irgm1	15944	NM_008326	NA	NA	1.72216	0.00348251
Irgm2	54396	NM_019440	NA	NA	1.03795	0.027038
Isg15	100038882	NM_015783	NA	NA	2.289	0.0106529
Itgav	16410	NM_008402	1.71969	0.00064679	NA	NA
Itgb3	16416	NM_016780	NA	NA	2.39265	0.00555468
Itpr2	16439	NM_019923_NM_010586	NA	NA	1.15737	0.0018898
Itpripl2	319622	NM_001033380	1.01267	0.00187013	NA	NA
Jade1	269424	NM_001130184_NM_172303_NM_001130185_NM_001130186	NA	NA	1.3489	0.00296106
Jag1	16449	NM_013822	1.55949	0.0068156	2.36381	0.000907309
Jrkl	77532	NM_001033181	1.68268	0.0212585	NA	NA
Jun	16476	NM_010591	1.49815	0.000181003	NA	NA
Katnal1	231912	NM_153572	1.40477	0.020901	1.2349	0.0471025
Katnbl1	72425	NM_024254	NA	NA	1.45869	6.11757e-05
Kcna3	16491	NM_008418	1.97366	0.119845	NA	NA
Kcnj2	16518	NM_008425	NA	NA	1.32859	0.00761373
Kcnn4	16534	NM_001163510_NM_008433	1.13424	0.00134005	NA	NA
Kctd9	105440	NM_001111028_NM_134073_NM_001285933	1.00354	0.0235691	1.596	0.00333393
Kdr	16542	NM_010612	1.10696	0.0163024	1.67473	0.00272612
Kif11	16551	NM_010615	1.02112	0.0688237	NA	NA
Kif5b	16573	NM_008448	1.52166	0.0017001	NA	NA
Kit	16590	NM_001122733_NM_021099	3.50899	0.000282288	2.1861	0.00251291
Kitl	17311	NM_013598	3.31695	0.000204388	2.57591	0.000529007
Klc2	16594	NM_008451	1.07375	0.0237723	NA	NA
Klf9	16601	NM_010638	NA	NA	1.30829	0.00254959
Klhl28	66689	NM_025707	1.12893	0.0123496	NA	NA
Klhl7	52323	NM_026448_NM_001161800	NA	NA	1.10842	0.00205694
Kmt5a	67956	NM_001310725_NM_030241_NM_001310723_NM_001310727	NA	NA	2.04093	0.000450354
Kpna1	16646	NM_008465	NA	NA	1.31885	0.000482559
Kpna3	16648	NM_008466	1.28382	0.000467273	1.77312	6.30224e-05
Kpna4	16649	NM_008467	1.27479	0.00376661	1.35422	0.00318932
Kpnb1	16211	NM_008379	1.15202	0.00160694	NA	NA
Krcc1	57896	NM_145568	1.22125	0.0010071	NA	NA
Krit1	79264	NM_001170552_NM_030675	NA	NA	1.0023	0.0190405
L2hgdh	217666	NM_145443	1.46926	0.0275451	NA	NA
L3mbtl3	237339	NM_172787	2.06373	0.0032631	2.25926	0.00231386
Lacc1	210808	NM_172488	NA	NA	1.03681	0.0125653
Lamc1	226519	NM_010683	NA	NA	1.13323	0.000291398
Lamp3	239739	NM_177356	1.42773	0.0960005	NA	NA
Large	NA	NM_001317391_NM_010687	1.26481	0.00930487	1.02925	0.0308409
Larp4	207214	NM_001284522_NM_001080948_NM_001024526_NM_001284523_NM_001284521	1.08951	0.00755643	NA	NA
Lat	16797	NM_010689	1.74045	0.00102777	2.46902	0.000155065
Lat2	56743	NM_022964_NM_020044	NA	NA	1.09898	0.000450354
Layn	244864	NM_001033534	NA	NA	4.07363	0.000279015
Lca5	75782	NM_029434_NM_027448	1.11706	0.0936712	NA	NA
Ldha	16828	NM_010699_NM_001136069	NA	NA	1.11278	9.44499e-05
Lhfpl2	218454	NM_172589	NA	NA	1.70072	0.000112347
Lig4	319583	NM_176953	1.2789	0.0156021	NA	NA
Lilr4b	14727	NM_008147_NM_001291893_NM_001291892	NA	NA	1.72841	0.00012326
Lilrb4a	14728	NM_013532_NM_001291894	NA	NA	1.64993	0.000140793
Lipa	16889	NM_021460_NM_001111100	NA	NA	1.30723	0.000276924
Lnp	NA	NM_027133_NM_001110209	1.62221	0.00380401	1.28189	0.0144402
Lonrf1	244421	NM_001081150	1.27062	0.042094	2.16891	0.00500313
Lonrf3	74365	NM_028894	NA	NA	1.20814	0.000234709
Lox	16948	NM_010728_NM_001286182_NM_001286181	3.5529	0.018502	5.71998	0.00230786
Lpar1	14745	NM_172989_NM_001290486_NM_010336	NA	NA	3.69302	0.00941799
Lpl	16956	NM_008509	1.71681	0.000393229	1.07958	0.0037421
Lrba	80877	NM_030695_NM_001077688_NM_001077687	1.02223	0.0139971	NA	NA
Lrp12	239393	NM_172814	NA	NA	1.30704	0.000141546
Lrp8	16975	NM_001080926	NA	NA	3.65009	0.000294673
Lrrc58	320184	NM_177093	1.26235	0.00644149	NA	NA
Lrrcc1	71710	NM_028915_NM_001163580_NM_001163579	1.27249	0.0103091	NA	NA
Lrrfip2	71268	NM_001164838_NM_027742	NA	NA	1.52107	0.000269261
Ltv1	353258	NM_181470	NA	NA	1.0564	0.00204947
Luc7l3	67684	NM_026313	1.23898	0.019638	NA	NA
Ly9	17085	NM_001277968_NM_008534	NA	NA	1.27622	0.00398772
Lysmd3	80289	NM_030257	1.32105	0.0311556	NA	NA
Lztfl1	93730	NM_033322	1.04441	0.018944	NA	NA
Lzts3	241638	NM_001291028_NM_001291027_NM_197945	1.2523	0.0693415	NA	NA
Mafg	17134	NM_010756	NA	NA	1.05651	0.00149274
Mafk	17135	NM_010757	NA	NA	1.075	0.000720468
Malt1	240354	NM_172833	NA	NA	2.35788	8.20455e-05
Mamdc2	71738	NM_174857	NA	NA	1.14912	0.0192954
Man1a2	17156	NM_010763	1.18562	0.00165382	1.06528	0.00309239
Maoa	17161	NM_173740	1.04625	0.00502369	NA	NA
Map2k1	26395	NM_008927	NA	NA	1.0931	0.00137145
Map4k3	225028	NM_001290345	1.44909	0.00453557	1.29862	0.00945266
Map6	17760	NM_001048167_NM_010837_NM_001043355	NA	NA	2.38051	0.000120817
Mapk6	50772	NM_027418_NM_015806	NA	NA	1.73278	6.70272e-05
March9	216438	NM_001033262	NA	NA	1.15334	0.0426746
Marf1	223989	NM_001081154	1.01363	0.00497454	NA	NA
Mast4	328329	NM_175171	NA	NA	1.0501	0.00343277
Mat2a	232087	NM_145569	1.0298	0.000951181	NA	NA
Mb21d1	NA	NM_173386	NA	NA	1.0569	0.00627761
Mbnl2	105559	NM_207515_NM_175341	1.1166	0.00079175	NA	NA
Mcm10	70024	NM_027290_NM_001305259	NA	NA	1.11777	0.0593957
Mcm2	17216	NM_008564	1.59248	0.0116652	NA	NA
Mcm6	17219	NM_008567_NM_001313695	1.09794	0.0179165	NA	NA
Mcm8	66634	NM_025676_NM_001291054	1.95231	0.121308	2.55556	0.069645
Mcoln2	68279	NM_026656_NM_001005846	NA	NA	3.0826	7.66945e-05
Mctp1	78771	NM_030174	1.46203	0.000748532	1.78843	0.000234218
Mdc1	240087	NM_001010833	1.37942	0.000689182	NA	NA
Mdm2	17246	NM_010786_NM_001288586	1.09207	0.000724834	1.96202	3.35566e-05
Mdm4	17248	NM_008575_NM_001302804_NM_001302803_NM_001302802_NM_001302801	1.1199	0.000781805	NA	NA
Mdn1	100019	NM_001081392	1.14003	0.00986741	NA	NA
Me1	17436	NM_001198933_NM_008615	1.35354	0.0130985	3.75413	7.4993e-05
Med14	26896	NM_001048208_NM_012005	1.00048	0.0317552	NA	NA
Mettl1	17299	NM_010792	1.73093	0.000335773	NA	NA
Mettl16	67493	NM_026197	1.26161	0.000360875	1.38551	0.00016197
Mettl4	76781	NM_176917	1.07316	0.0152664	NA	NA
Mettl7a3	668178	NM_001081471	NA	NA	1.17908	0.0203129
Mfap3l	71306	NM_027756_NM_001293769_NM_001177881_NM_001177882	1.94659	0.000599218	2.85126	6.20927e-05
Mgat5	107895	NM_145128	1.36882	0.00619207	NA	NA
Mgll	23945	NM_001166249_NM_011844_NM_001166251_NM_001166250	1.36282	0.0392137	1.38064	0.0500202
Mical2	320878	NM_177282_NM_001193305	1.78172	0.000485641	2.02522	0.000205236
Mical3	194401	NM_001270475_NM_153396	NA	NA	1.2801	0.00085301
Micall2	231830	NM_174850	NA	NA	1.16377	0.00830355
Micu3	78506	NM_030110	1.34436	0.0413474	NA	NA
Mid1	17318	NM_010797_NM_001290512_NM_001290504_NM_001290505_NM_001290506	NA	NA	1.31992	0.00461421
Mitd1	69028	NM_026913	NA	NA	1.06398	0.00246642
Mitf	17342	NM_001113198_NM_001178049_NM_008601	1.08083	0.0147722	1.14272	0.0151126
Mlkl	74568	NM_001310613_NM_029005	NA	NA	1.14666	0.0197934
Mllt3	70122	NM_029931_NM_027326_NM_001286158	1.37844	0.0406619	1.97423	0.0115748
Mmgt1	236792	NM_146234	1.39177	0.00130706	NA	NA
Mmp12	17381	NM_001320077_NM_008605_NM_001320076	NA	NA	3.09463	2.41637e-05
Mmp13	17386	NM_008607	NA	NA	3.07224	0.00097399
Mmp14	17387	NM_008608	NA	NA	2.84041	0.0527454
Mnda	NA	NM_001301745_NM_001033450	NA	NA	2.05596	0.00222425
Mndal	100040462	NM_001170853	NA	NA	1.71158	0.00559805
Mob1a	232157	NM_145571	1.13979	0.00817182	1.19951	0.00805718
Mob1b	68473	NM_026735	NA	NA	1.04349	0.0429375
Morf4l1b	627352	NM_001326287	1.66505	0.0493757	1.88909	0.0409597
Mospd2	76763	NM_001290524_NM_001290523_NM_029730	NA	NA	1.08719	0.00401843
Mphosph10	67973	NM_026483	1.55642	0.00916781	1.05293	0.0616348
Mphosph8	75339	NM_023773	1.21438	0.00288272	NA	NA
Mpp6	56524	NM_001164734_NM_001164733_NM_019939	1.29313	0.00391648	1.12418	0.00941448
Mras	17532	NM_008624	1.38507	0.0553801	NA	NA
Mreg	381269	NM_001005423	2.2352	0.0588222	2.51171	0.0513728
Mrgbp	73247	NM_028479	NA	NA	1.10022	0.0647592
Msantd2	235184	NM_146222	NA	NA	1.31461	0.0160388
Msantd3	66665	NM_001145925_NM_001145924_NM_028137	NA	NA	4.27047	0.00085301
Mtdh	67154	NM_026002	NA	NA	1.1854	0.00351892
Mtf2	17765	NM_001253877_NM_001253879_NM_013827_NM_001253880_NM_001253878	1.15844	0.00376661	1.05393	0.00718853
Mthfd1l	270685	NM_001170785_NM_001170786_NM_172308	NA	NA	1.03604	0.00830355
Mthfd2	17768	NM_008638	NA	NA	2.02261	9.44499e-05
Mtm1	17772	NM_001164190_NM_001164192_NM_001164191_NM_001164193_NM_019926	1.28168	0.00616137	1.66063	0.00188981
Mtpn	14489	NM_008098	NA	NA	1.28954	0.00046731
Mtss1	211401	NM_144800_NM_001146180	1.25506	0.00103353	NA	NA
Mtx3	382793	NM_001162945	1.46351	0.0386718	NA	NA
Mx1	17857	NM_010846	NA	NA	2.22224	0.0122581
Mx2	17858	NM_013606	NA	NA	1.97481	0.0339372
Myc	17869	NM_001177354_NM_001177353_NM_001177352_NM_010849	2.53797	0.000944106	NA	NA
Myh9	17886	NM_022410	1.10331	0.00306462	NA	NA
Myo10	17909	NM_019472	1.50527	0.000335773	1.62449	0.000156135
Myo1d	338367	NM_177390	1.95602	0.00865238	NA	NA
Myo1e	71602	NM_181072	1.20223	0.000609922	NA	NA
Myo5a	17918	NM_010864	1.03363	0.00461659	1.21526	0.00233074
Naa15	74838	NM_053089	1.43411	0.00765971	NA	NA
Naa16	66897	NM_025832	1.34743	0.000837391	NA	NA
Naa25	231713	NM_172722	1.44738	0.00102941	2.03796	0.000161614
Naa50	72117	NM_028108	NA	NA	1.25499	0.00181802
Nab1	17936	NM_008667	1.20917	0.00269717	1.27385	0.0023069
Nae1	234664	NM_144931	1.1441	0.00258996	1.18488	0.00239526
Nampt	59027	NM_021524	NA	NA	1.67079	0.00012562
Nanos1	332397	NM_178421	1.40609	0.108243	NA	NA
Nap1l1	53605	NM_015781_NM_001146707	1.18869	0.00504943	NA	NA
Napepld	242864	NM_178728	1.20724	0.00984133	1.0357	0.0261577
Napg	108123	NM_028017	NA	NA	1.08609	0.00085301
Nasp	50927	NM_016777_NM_001284229_NM_001081475	NA	NA	1.54573	0.000500567
Nav2	78286	NM_001111016_NM_175272	1.39294	0.000223915	NA	NA
Nbeal1	269198	NM_173444	1.38231	0.000841405	1.00765	0.00461421
Nbn	27354	NM_013752	1.30154	0.000609922	1.07935	0.00149502
Nck2	17974	NM_010879	NA	NA	2.10475	0.00028198
Ncl	17975	NM_010880	1.53493	0.00117415	NA	NA
Ncoa4	27057	NM_001033988_NM_001284319_NM_019744	NA	NA	1.19143	0.00377727
Ndrg4	234593	NM_145602_NM_001195006	1.50429	0.0319885	2.68082	0.00272973
Ndufaf4	68493	NM_026742	1.06915	0.00151267	NA	NA
Nedd4l	83814	NM_001114386_NM_031881	NA	NA	1.0452	0.00221774
Nek1	18004	NM_175089_NM_001293637_NM_001293638_NM_001293639	2.70699	0.000335773	1.71634	0.00303259
Nek7	59125	NM_021605_NM_001311148	1.19156	0.000724834	1.01387	0.00157462
Nemf	66244	NM_025441	1.31729	0.00219047	NA	NA
Neo1	18007	NM_008684_NM_001042752	2.32911	0.0202562	NA	NA
Nepro	212547	NM_145972	NA	NA	1.11976	0.0148409
Nes	18008	NM_016701	1.95738	0.013396	1.27666	0.0916354
Net1	56349	NM_019671_NM_001047159	NA	NA	1.64279	0.0100634
Nf1	18015	NM_010897	1.01355	0.00956814	NA	NA
Nf2	18016	NM_001252252_NM_001252250_NM_010898_NM_001252253_NM_001252251	NA	NA	1.2091	0.00297407
Nfyb	18045	NM_010914	1.00102	0.00361662	NA	NA
Nhlrc1	105193	NM_175340	1.08011	0.0742341	1.13881	0.0821013
Nifk	67949	NM_026472	1.03088	0.00328892	NA	NA
Ninj1	18081	NM_013610	NA	NA	1.40644	0.0031309
Ninl	78177	NM_207204	2.48348	0.0232178	NA	NA
Nkain1	67149	NM_025998	2.54163	3.18993e-05	2.36431	2.41637e-05
Nkrf	77286	NM_029891	2.18708	0.0254863	1.64661	0.093817
Nle1	217011	NM_145431	1.08673	0.00135065	NA	NA
Nln	75805	NM_029447	NA	NA	1.20596	0.00128446
Nlrc5	434341	NM_001033207	NA	NA	1.3228	0.0393978
Noc3l	57753	NM_021315	1.53534	0.00793887	NA	NA
Nol10	217431	NM_001008421	1.31156	0.00180141	1.05935	0.00602595
Nol8	70930	NM_001271397	1.73075	0.00494011	NA	NA
Nolc1	70769	NM_001039352_NM_001039351_NM_001039353_NM_053086	1.08911	0.000848516	1.27369	0.000361139
Nop14	75416	NM_029278	1.05958	0.00359547	1.10922	0.00325296
Nop58	55989	NM_018868	2.79331	0.000539893	1.87787	0.00388025
Npas2	18143	NM_008719	1.06379	0.118242	1.38271	0.0690161
Npepps	19155	NM_008942	NA	NA	1.07264	0.00690382
Npm1	18148	NM_001252260_NM_008722_NM_001252261	1.02069	0.00898828	NA	NA
Nptx1	18164	NM_008730	3.5797	9.04812e-05	2.06098	0.000925711
Npy	109648	NM_023456	NA	NA	1.07941	0.00137756
Nqo1	18104	NM_008706	NA	NA	2.58219	0.00109876
Nrp1	18186	NM_008737	1.25257	0.000722987	1.03508	0.00181766
Nrp2	18187	NM_001077406_NM_001077407_NM_010939_NM_001077405_NM_001077404_NM_001077403	NA	NA	1.17385	0.00232292
Nsrp1	237859	NM_001012309	1.02587	0.00685045	NA	NA
Nt5c3	107569	NM_026004_NM_001252374	NA	NA	1.81975	0.000242552
Ntn1	18208	NM_008744	NA	NA	1.18584	0.0742267
Nucks1	98415	NM_001145804_NM_175294	1.1701	0.00295879	NA	NA
Nup54	269113	NM_183392	NA	NA	1.00309	0.00101189
Nyap1	243300	NM_175521	1.23545	0.0993259	NA	NA
Oaf	102644	NM_178644	NA	NA	1.70795	0.010793
Oasl1	231655	NM_145209	NA	NA	1.86528	0.00275625
Odc1	18263	NM_013614	1.10864	0.000748532	1.28472	0.000318145
Oit3	18302	NM_010959	NA	NA	1.07028	0.000274333
Ola1	67059	NM_025942_NM_030091	1.2854	0.00103291	NA	NA
Optn	71648	NM_181848	NA	NA	1.56631	0.000419985
Osgin2	209212	NM_145950	1.32001	0.000609922	1.63892	0.000160124
Otud3	73162	NM_028453	NA	NA	1.04193	0.0153002
Otud4	73945	NM_001256033_NM_001081164	1.23126	0.00361293	1.30087	0.003133
Oxct1	67041	NM_024188	1.21898	0.00076034	NA	NA
P2ry1	18441	NM_001282016_NM_008772	1.04952	0.00361293	NA	NA
P2ry2	18442	NM_001302347_NM_001302346_NM_008773	NA	NA	1.32557	0.000338801
P4ha1	18451	NM_011030_NM_001316370_NM_001316371	NA	NA	1.13607	0.00133323
P4ha2	18452	NM_001136076_NM_011031	NA	NA	1.46775	0.000423427
Pacrg	69310	NM_027032	NA	NA	1.08659	0.000575989
Panx1	55991	NM_019482	NA	NA	2.17753	6.20927e-05
Papd4	NA	NM_133905	NA	NA	1.02657	0.000782093
Papd7	NA	NM_198600_NM_001169131	NA	NA	1.03262	0.00680404
Papss2	23972	NM_001201470_NM_011864	2.49268	0.000421356	3.4485	5.44188e-05
Parg	26430	NM_011960	1.33713	0.0215601	NA	NA
Parp10	671535	NM_001163575_NM_001163576	NA	NA	1.25403	0.0176052
Parp14	547253	NM_001039530	NA	NA	1.16043	0.0353178
Pask	269224	NM_080850	1.87424	0.1475	NA	NA
Paxbp1	67367	NM_026110	1.29476	0.00761672	1.04813	0.0256896
Pbrm1	66923	NM_001081251	1.24644	0.00450983	NA	NA
Pbx3	18516	NM_001290576_NM_016768	1.05719	0.0431869	NA	NA
Pcdh7	54216	NM_001310606_NM_018764_NM_001122758_NM_001310608	1.67967	0.000621426	1.81154	0.000367274
Pcgf3	69587	NM_172716	NA	NA	1.17362	0.00999532
Pcmtd1	319263	NM_183028	1.35391	0.00699465	NA	NA
Pcna	18538	NM_011045	1.08409	0.000858186	1.2843	0.000345745
Pcx	18563	NM_001162946_NM_008797	NA	NA	2.43006	0.000764504
Pde12	211948	NM_178668	NA	NA	1.0779	0.00173672
Pde2a	207728	NM_001143848_NM_001008548_NM_001243758_NM_001143849_NM_001243757	NA	NA	1.47236	0.00373082
Pde8b	218461	NM_001170669_NM_172263	NA	NA	1.4458	0.00109838
Pdgfa	18590	NM_008808	1.14835	0.00914824	NA	NA
Pdia3	14827	NM_007952	NA	NA	1.34854	0.00120224
Pdlim4	30794	NM_019417	NA	NA	1.10052	0.0115037
Pdlim5	56376	NM_019808_NM_001190856_NM_001190855_NM_001190854_NM_001190852_NM_001190853_NM_019809_NM_001190857_NM_022554	1.12387	0.00247548	NA	NA
Pdpn	14726	NM_010329_NM_001290822	1.58255	0.000356602	2.06289	6.20927e-05
Pds5a	71521	NM_001081321	1.49091	0.0145988	NA	NA
Pds5b	100710	NM_175310	1.16811	0.0130365	NA	NA
Pdzk1	59020	NM_021517_NM_001146001	1.36097	0.00725711	NA	NA
Peak1	244895	NM_172924	1.02169	0.00440878	NA	NA
Perm1	74183	NM_172417	NA	NA	1.22145	0.0180082
Pf4	56744	NM_019932	1.52839	0.0147722	NA	NA
Pfkfb3	170768	NM_001177754_NM_001177755_NM_001177758_NM_133232_NM_001177753_NM_001177752_NM_001177757_NM_001177756	NA	NA	1.04788	0.000770393
Pgam1	18648	NM_023418	NA	NA	1.44707	0.000122937
Pgd	110208	NM_001081274	NA	NA	1.0006	0.00584605
Pgf	18654	NM_001271705_NM_008827	NA	NA	2.55751	0.000473057
Pgk1	18655	NM_008828	NA	NA	1.59582	3.35566e-05
Pgm2l1	70974	NM_027629	1.01405	0.0688237	NA	NA
Phactr2	215789	NM_001195065_NM_001195096_NM_001195066_NM_001033257	1.48885	0.00076034	NA	NA
Phf11d	219132	NM_199015	NA	NA	1.29641	0.0114736
Phf6	70998	NM_027642_NM_001290546	1.05627	0.00756717	NA	NA
Phgdh	236539	NM_016966	NA	NA	2.14591	0.00656569
Phip	83946	NM_001081216	NA	NA	1.05966	0.0127861
Phldb1	102693	NM_153537	1.11034	0.0140465	2.06469	0.000756271
Phlpp2	244650	NM_001122594	1.28598	0.0082498	NA	NA
Phtf2	68770	NM_172992	1.61981	0.0100032	1.6707	0.0112673
Pi4k2b	67073	NM_028744_NM_025951	NA	NA	1.51107	0.0378764
Pidd1	57913	NM_022654	1.10913	0.0777883	NA	NA
Pik3cb	74769	NM_029094	1.17869	0.00254586	1.73795	0.000344231
Pim1	18712	NM_008842	1.13939	0.0230896	2.29899	0.000896403
Pinx1	72400	NM_028228	1.02	0.00542178	NA	NA
Pir	69656	NM_027153_NM_001301402	NA	NA	2.01358	0.00181823
Pkdcc	106522	NM_134117	NA	NA	1.64046	0.00425932
Pkp4	227937	NM_026361_NM_175464	1.50703	0.000539893	2.01052	8.6824e-05
Pla2g2e	26970	NM_012044	1.2483	0.00157921	NA	NA
Pla2g4a	18783	NM_008869_NM_001305632	NA	NA	2.05555	0.00247885
Pla2g5	18784	NM_001122954_NM_011110	1.96879	0.00699465	1.7136	0.0167974
Plaa	18786	NM_172695	NA	NA	1.11263	0.00257634
Plau	18792	NM_008873	3.19652	0.00372826	1.76502	0.0629107
Plcxd2	433022	NM_001134480	1.1029	0.0356528	2.22513	0.0016324
Plek	56193	NM_019549	NA	NA	1.73577	0.000237787
Plekha1	101476	NM_133942	NA	NA	1.16825	0.00085301
Plekha5	109135	NM_144920	1.6228	0.00669318	1.84192	0.00424241
Plk2	20620	NM_152804	1.06609	0.000682493	2.96212	3.8392e-06
Plk4	20873	NM_011495_NM_173169	1.26308	0.045331	NA	NA
Plod2	26432	NM_001142916_NM_011961	3.26376	0.000447113	2.515	0.00143953
Plpp3	67916	NM_080555	1.96003	0.00824792	4.66329	9.32463e-05
Pls3	102866	NM_001166454_NM_001166453_NM_145629	1.09829	0.00215336	1.01969	0.00341495
Plxna1	18844	NM_008881	NA	NA	1.24611	0.00846697
Pmaip1	58801	NM_021451	NA	NA	1.29472	0.0478231
Pmepa1	65112	NM_022995	2.68397	0.00329734	NA	NA
Pnn	18949	NM_008891	1.70783	0.00091592	1.32001	0.00378489
Pnpt1	71701	NM_027869	1.18825	0.0180108	1.01536	0.0460381
Pola1	18968	NM_008892	1.39556	0.106795	NA	NA
Polr3f	70408	NM_029763	1.37222	0.000802136	NA	NA
Polr3g	67486	NM_001081176	1.42521	0.00685416	NA	NA
Por	18984	NM_008898	NA	NA	1.19253	0.00032629
Pou3f1	18991	NM_011141	NA	NA	2.51528	0.000792437
Ppa1	67895	NM_026438	1.30013	0.000748532	1.30319	0.000690481
Ppbp	57349	NM_023785	3.46815	0.000837391	2.41067	0.00585533
Ppfibp1	67533	NM_001170433_NM_026221	1.51866	0.000393229	1.97976	6.70272e-05
Ppic	19038	NM_008908	1.33828	0.0892013	NA	NA
Ppid	67738	NM_026352	1.34132	0.000996009	1.06181	0.00359701
Ppig	228005	NM_001081086	1.02534	0.0127721	NA	NA
Ppip5k2	227399	NM_173760	1.03562	0.0162796	1.3247	0.00663132
Ppm1l	242083	NM_178726	1.71243	0.0828872	NA	NA
Ppp1cb	19046	NM_172707	1.25103	0.000809638	NA	NA
Ppp1r2	66849	NM_025800	NA	NA	1.08086	0.000533114
Ppp3ca	19055	NM_001293622_NM_008913	1.12369	0.0023181	NA	NA
Ppp4r2	232314	NM_182939	1.7338	0.00426775	1.53462	0.00936004
Prdm15	114604	NM_144789	1.21199	0.0278258	1.00322	0.074582
Prdx1	18477	NM_011034	NA	NA	2.30461	5.1032e-05
Prdx6	11758	NM_007453_NM_001303408	NA	NA	1.37895	0.000269261
Prkab2	108097	NM_182997	1.56264	0.00282061	NA	NA
Prkar2b	19088	NM_011158	NA	NA	1.85298	0.0210256
Prkdc	19090	NM_011159	1.10773	0.016317	NA	NA
Prkg1	19091	NM_001013833_NM_011160	1.978	0.0189027	1.5719	0.0626567
Prmt3	71974	NM_133740	1.26674	0.00573653	1.11079	0.0131491
Procr	19124	NM_011171	NA	NA	4.83086	3.76367e-05
Prokr1	58182	NM_021381	1.20818	0.0341555	2.77249	0.000770393
Prpf3	70767	NM_027541_NM_001316751	NA	NA	1.06407	0.000641827
Prpf40a	56194	NM_018785	1.20753	0.00740869	NA	NA
Prpf4b	19134	NM_013830	1.18031	0.00149646	NA	NA
Prr11	270906	NM_175563	NA	NA	1.35893	0.0265929
Prrc2c	226562	NM_001081290	NA	NA	1.26432	0.00566145
Prrg4	228413	NM_178695	NA	NA	4.09695	0.0214595
Prss46	74306	NM_183103	1.59095	0.00166769	1.35659	0.00414749
Psd3	234353	NM_027626_NM_177698_NM_030263	1.23864	0.00175394	NA	NA
Psma3	19167	NM_011184_NM_001310595_NM_001310596	NA	NA	1.05319	0.000446259
Psmd1	70247	NM_027357	1.27006	0.000403445	1.51081	0.000114681
Psmd11	69077	NM_178616	NA	NA	1.33282	5.64698e-05
Psmd12	66997	NM_025894	NA	NA	1.19499	0.000313951
Psmd14	59029	NM_021526	NA	NA	1.29684	0.000186951
Psmd7	17463	NM_010817	NA	NA	1.04285	0.000320951
Pstpip2	19201	NM_013831	NA	NA	1.53427	0.00745319
Ptchd1	211612	NM_001093750	2.46681	0.00059465	2.09022	0.00124629
Ptges	64292	NM_022415	NA	NA	2.70401	0.0327472
Ptges3	56351	NM_019766	1.56778	0.000181003	1.14611	0.000551357
Ptgir	19222	NM_008967	NA	NA	2.28212	0.00641357
Ptgr1	67103	NM_025968	NA	NA	2.02202	3.92388e-05
Ptp4a1	19243	NM_011200	1.23343	0.00353688	1.74948	0.000619849
Ptpdc1	218232	NM_207232_NM_001301781	1.21399	0.11769	NA	NA
Ptpn4	19258	NM_019933	NA	NA	2.1628	0.107439
Ptpre	19267	NM_011212_NM_001316678_NM_001316680_NM_001316679_NM_001316681	NA	NA	1.43109	0.000716463
Ptrf	NA	NM_008986	1.47954	0.000587767	NA	NA
Purb	19291	NM_011221	1.25826	0.00136167	NA	NA
Pus7	78697	NM_001289781_NM_001289780_NM_178403	1.23448	0.0111522	NA	NA
Pvr	52118	NM_027514	NA	NA	1.25082	0.000608518
Pydc3	NA	NM_001162938	NA	NA	2.25814	0.00221439
Pydc4	NA	NM_001177350_NM_001177349	NA	NA	1.61113	0.017266
Pyhin1	NA	NM_175026	NA	NA	1.17913	0.0427281
Qk	19317	NM_001159517_NM_001159516_NM_021881	1.22222	0.00187018	NA	NA
Qpct	70536	NM_001316729_NM_027455	1.60273	0.00285108	NA	NA
Qser1	99003	NM_001123327	1.15851	0.00913385	NA	NA
Qtrtd1	NA	NM_029128	1.36604	0.0767025	NA	NA
Rab10	19325	NM_016676	NA	NA	1.80636	7.77557e-05
Rab1a	19324	NM_008996	NA	NA	1.09838	0.000342156
Rab7b	226421	NM_145509_NM_001311096	NA	NA	1.04201	0.000567133
Rad23b	19359	NM_009011	NA	NA	1.23087	0.00104884
Rad54l2	81000	NM_030730	NA	NA	1.25768	0.0016087
Rai14	75646	NM_030690_NM_001166408	1.67584	0.00101396	2.20879	0.000235462
Rala	56044	NM_019491	NA	NA	1.21941	0.000337265
Ralgapa2	241694	NM_001033348	2.04055	0.000837391	2.54726	0.000257924
Ralgds	19730	NM_001145834_NM_009058_NM_001145835_NM_001145836	NA	NA	2.10024	0.000395838
Ranbp6	240614	NM_177721	2.0903	0.00515108	1.47779	0.0316816
Rap1gap	110351	NM_029563_NM_001081155_NM_001256218	1.08773	0.0575324	NA	NA
Rap2a	76108	NM_029519	1.34595	0.000256307	1.01168	0.000821794
Rapgef1	107746	NM_054050_NM_001039086_NM_001039087	NA	NA	1.33025	0.000192624
Rapgef3	223864	NM_001177810_NM_001177811_NM_144850	NA	NA	2.2364	0.00138507
Rapgef6	192786	NM_001252496_NM_001252494_NM_175258_NM_001252498_NM_001252497	1.11261	0.00459267	NA	NA
Rars	104458	NM_025936	NA	NA	1.12965	0.000852688
Rasa2	114713	NM_053268	1.64067	0.00140805	1.50119	0.00232888
Rasgef1a	70727	NM_001316749_NM_027526	NA	NA	1.02381	0.0524115
Rassf8	71323	NM_027760	NA	NA	4.23431	0.00085301
Rbak	57782	NM_021326_NM_001045482	1.03846	0.0840742	NA	NA
Rbbp8	225182	NM_001252495_NM_001081223	1.03661	0.0050949	1.37289	0.00135763
Rbl1	19650	NM_011249_NM_001139516	1.00732	0.00697511	NA	NA
Rc3h1	381305	NM_001024952	1.06795	0.00243324	NA	NA
Rcan1	54720	NM_001081549_NM_019466	1.13011	0.000670043	1.17673	0.000482559
Rcn1	19672	NM_009037	NA	NA	1.02961	0.0817739
Rdh13	108841	NM_001290409_NM_001290411_NM_175372	NA	NA	1.32094	0.000118922
Reps2	194590	NM_001290633_NM_178256	NA	NA	1.11043	0.0107652
Rgcc	66214	NM_025427	NA	NA	2.46183	5.3746e-05
Rgl1	19731	NM_016846	NA	NA	2.94606	1.12112e-05
Rgs1	50778	NM_015811	2.7345	0.00010622	1.99262	0.000298568
Rgs18	64214	NM_022881	1.24712	0.0840742	NA	NA
Rhoc	11853	NM_007484_NM_001291859	NA	NA	1.28842	0.000533024
Rhou	69581	NM_133955	1.87379	0.0447181	3.78616	0.00223379
Rhov	228543	NM_145530	1.29124	0.000609922	2.84888	9.7309e-06
Rif1	51869	NM_175238	1.63714	0.0136948	NA	NA
Rilpl2	80291	NM_030259	NA	NA	1.14339	0.00573196
Riok3	66878	NM_024182	NA	NA	1.83625	4.32539e-05
Rmdn2	381110	NM_201361	1.5199	0.00696117	NA	NA
Rnf115	67845	NM_026406	NA	NA	1.09084	0.000366259
Rnf128	66889	NM_001254761_NM_023270	1.05439	0.00599487	1.95633	0.000269261
Rnf149	67702	NM_001033135	NA	NA	1.05294	0.0104213
Rnf168	70238	NM_027355	1.26444	0.00364158	NA	NA
Rnf219	72486	NM_026047	1.20535	0.0214034	NA	NA
Rnft1	76892	NM_029788	NA	NA	1.06219	0.00085301
Rngtt	24018	NM_001305273_NM_011884	NA	NA	1.15293	0.000350272
Rock1	19877	NM_009071	1.20362	0.0134254	NA	NA
Rpp40	208366	NM_145938	1.17515	0.00399362	NA	NA
Rps6ka2	20112	NM_011299	NA	NA	1.99436	7.48556e-05
Rps6kb1	72508	NM_001114334_NM_028259	NA	NA	1.22902	0.0020739
Rps6kc1	320119	NM_178775	NA	NA	1.28321	0.00159643
Rragd	52187	NM_027491	1.49354	0.000906785	2.60322	4.42009e-05
Rrs1	59014	NM_021511	NA	NA	1.28664	0.004081
Rsad2	58185	NM_021384	1.64214	0.0538678	4.2236	0.000797303
Rtkn	20166	NM_001136227_NM_009106_NM_133641	NA	NA	1.08623	0.121091
Runx2	12393	NM_001145920_NM_001146038_NM_009820_NM_001271631_NM_001271630_NM_001271627	1.11615	0.0124715	1.22283	0.0105163
Rybp	56353	NM_019743	1.08346	0.00813984	NA	NA
S1pr2	14739	NM_010333	NA	NA	1.15957	0.000336479
Samd8	67630	NM_026283	NA	NA	1.84483	9.88159e-05
Sc5d	235293	NM_172769	NA	NA	1.21132	0.000702186
Scfd1	76983	NM_001306178_NM_029825	1.08217	0.00091592	NA	NA
Scn1b	20266	NM_011322	1.21755	0.0610186	NA	NA
Scoc	56367	NM_001039137_NM_019708_NM_001285992	1.3127	0.0146948	NA	NA
Sdc1	20969	NM_011519	NA	NA	1.80102	0.00085301
Sdcbp	53378	NM_001098227_NM_016807	NA	NA	1.14339	0.000496872
Sel1l3	231238	NM_172710	NA	NA	1.08148	0.000496872
Sema3c	20348	NM_013657	2.42316	0.00247548	2.97667	0.000876062
Senp6	215351	NM_146003_NM_001311110	1.21506	0.00168807	NA	NA
Sepsecs	211006	NM_172490	1.00547	0.0722295	NA	NA
Sept11	52398	NM_001310671_NM_001009818_NM_001310669	1.10302	0.00585746	1.65048	0.000827303
Sept7	235072	NM_009859_NM_001205367	1.06657	0.00404286	NA	NA
Serinc2	230779	NM_001253386_NM_172702	2.28386	0.0279634	3.67115	0.00396994
Serpinb1a	66222	NM_025429	2.13032	0.0197668	2.31562	0.0183044
Serpinb1b	282663	NM_173052	3.22572	0.000443331	5.11441	3.61069e-05
Serpinb1c	380839	NM_173051	4.6778	0.000724834	5.00319	0.000449986
Serpinb6b	20708	NM_011454	3.79912	6.55577e-07	4.22308	6.97501e-07
Serpinb6c	97848	NM_148942	1.9086	0.104285	2.62607	0.0479168
Serpinb9	20723	NM_009256	2.24547	0.000256307	4.18899	8.38917e-06
Sestd1	228071	NM_175465	NA	NA	1.00708	0.00499299
Set	56086	NM_023871_NM_001204875	1.1648	0.00179263	NA	NA
Sf3a2	20222	NM_013651	1.55631	0.000587916	NA	NA
Sfn	55948	NM_018754	NA	NA	1.46914	0.0119793
Sfxn1	14057	NM_027324	1.20267	0.00053414	NA	NA
Sgk1	20393	NM_001161845_NM_001161847_NM_001161848_NM_001161849_NM_001161850_NM_011361	NA	NA	1.82189	0.0011622
Sgms2	74442	NM_028943	NA	NA	1.20346	0.0609591
Sh2b2	23921	NM_018825_NM_001302938_NM_001302939	NA	NA	1.05168	0.00299788
Sh3bgrl	56726	NM_019989	1.29398	0.000590851	NA	NA
Shc2	216148	NM_001024539	1.51611	0.0635311	2.30897	0.0157079
Sirt1	93759	NM_001159589_NM_019812	1.16283	0.00315842	1.13698	0.00412645
Slamf7	75345	NM_144539	NA	NA	1.06106	0.00216096
Slamf8	74748	NM_029084	NA	NA	3.38407	0.000109914
Slc11a1	18173	NM_013612	NA	NA	1.45297	0.000575989
Slc11a2	18174	NM_008732_NM_001146161	NA	NA	1.02571	0.000876062
Slc13a3	114644	NM_054055	1.72955	0.0311536	1.52851	0.0660013
Slc16a1	20501	NM_009196	1.64087	0.00426281	1.59276	0.00583337
Slc16a3	80879	NM_030696_NM_001038653_NM_001038654	NA	NA	1.52945	0.000149168
Slc22a23	73102	NM_001033167	NA	NA	1.09029	0.145383
Slc22a4	30805	NM_019687	NA	NA	2.42372	0.00880117
Slc24a3	94249	NM_053195	1.08775	0.050097	NA	NA
Slc25a24	229731	NM_172685	1.29083	0.000644947	1.03829	0.00187954
Slc25a32	69906	NM_172402	NA	NA	1.30663	0.00118596
Slc25a33	70556	NM_027460	NA	NA	1.09708	0.0125429
Slc25a37	67712	NM_026331	NA	NA	2.09338	0.00217693
Slc25a46	67453	NM_026165	NA	NA	1.06437	0.00448561
Slc2a1	20525	NM_011400	NA	NA	2.50951	2.12889e-05
Slc30a1	22782	NM_009579	1.38403	0.00461659	2.91987	8.92379e-05
Slc30a4	22785	NM_011774_NM_001290993	2.30094	0.000447113	2.51094	0.000234218
Slc35e3	215436	NM_029875	1.18589	0.00488169	NA	NA
Slc35e4	103710	NM_153142	NA	NA	1.04691	0.00272973
Slc36a4	234967	NM_172289	NA	NA	1.0081	0.0452576
Slc38a6	625098	NM_001037717	NA	NA	1.05771	0.0194389
Slc39a10	227059	NM_172653	2.22287	0.000590851	1.36867	0.00681838
Slc39a14	213053	NM_144808_NM_001135151_NM_001135152	NA	NA	1.06295	0.0197934
Slc39a4	72027	NM_028064	NA	NA	1.89006	0.0288661
Slc39a6	106957	NM_139143	NA	NA	1.2684	0.0013376
Slc39a8	67547	NM_026228_NM_001135149_NM_001135150	1.10005	0.00862725	NA	NA
Slc40a1	53945	NM_016917	NA	NA	1.35954	0.00460238
Slc41a2	338365	NM_177388	NA	NA	1.31461	0.00014985
Slc43a3	58207	NM_021398	NA	NA	1.12738	0.01935
Slc4a7	218756	NM_001033270	1.82398	0.00192385	1.81885	0.00212212
Slc6a8	102857	NM_001142810_NM_001142809_NM_133987	1.4106	0.000181003	1.42151	8.6824e-05
Slc7a1	11987	NM_007513_NM_001301424	1.14857	0.000802136	1.88663	5.25715e-05
Slc7a11	26570	NM_011990	2.66354	0.0415587	6.36664	0.000805145
Slc7a2	11988	NM_001044740_NM_007514	1.1049	0.0897278	2.24357	0.00656296
Slco4a1	108115	NM_148933	NA	NA	1.16461	0.0942024
Slf1	105377	NM_134071	1.28514	0.060416	NA	NA
Slfn3	20557	NM_011409	NA	NA	1.22455	0.00109838
Slfn5	327978	NM_183201	NA	NA	1.43603	0.0103609
Slfn8	276950	NM_001167743_NM_181545	NA	NA	1.21601	0.00674398
Slfn9	237886	NM_172796	1.30632	0.00667265	1.89085	0.00112515
Slmap	83997	NM_032008_NM_001310445	1.20939	0.00121792	NA	NA
Slmo1	NA	NM_144867	1.37845	0.00865238	1.08599	0.0326877
Slpi	20568	NM_011414	NA	NA	1.19604	0.0433868
Smarca5	93762	NM_053124	1.26148	0.0101045	NA	NA
Smarcc1	20588	NM_009211	1.10857	0.00254586	NA	NA
Smc2	14211	NM_008017_NM_001301412	1.14827	0.00484846	NA	NA
Smc5	226026	NM_001252685_NM_001252684_NM_153808	NA	NA	1.07005	0.00988018
Smc6	67241	NM_001324476_NM_025695	1.10921	0.00315292	NA	NA
Smcr8	237782	NM_001085440_NM_175491	NA	NA	1.17348	0.00160222
Sms	20603	NM_009214	1.61931	0.000157894	1.9015	3.76367e-05
Snrnp70	20637	NM_009224	1.06911	0.00611528	NA	NA
Snx16	74718	NM_029068_NM_001127191	1.21127	0.000860577	NA	NA
Snx25	102141	NM_207213	NA	NA	1.78212	0.0100687
Snx7	76561	NM_001190156_NM_029655	NA	NA	1.66859	7.59756e-05
Socs1	12703	NM_001271603_NM_009896	NA	NA	2.00997	0.0311933
Socs4	67296	NM_080843	NA	NA	1.31888	0.00860786
Sod2	20656	NM_013671	NA	NA	1.73691	0.0092215
Sorbs1	20411	NM_009166_NM_178362_NM_001034963_NM_001034964_NM_001034962	1.61099	0.104015	NA	NA
Sowahc	268301	NM_172939	NA	NA	1.20255	0.00629757
Sox4	20677	NM_009238	1.50982	0.00357401	NA	NA
Spint1	20732	NM_016907	1.54919	0.00537133	NA	NA
Spire1	68166	NM_176832_NM_194355	1.14839	0.00984357	NA	NA
Spp1	20750	NM_001204203_NM_001204201_NM_009263_NM_001204202_NM_001204233	1.47512	0.000829382	2.14591	9.67358e-05
Spred1	114715	NM_001277256_NM_033524	1.46437	0.00342864	NA	NA
Spryd7	66674	NM_001310603_NM_025697	1.19731	0.00282563	2.09721	0.000149061
Spsb1	74646	NM_029035	1.07278	0.101853	NA	NA
Spsb4	211949	NM_145134	NA	NA	1.40088	0.000439633
Spty2d1	101685	NM_175318	NA	NA	1.14965	0.000439633
Sqstm1	18412	NM_011018_NM_001290769	NA	NA	1.60395	0.000443269
Src	20779	NM_009271_NM_001025395	NA	NA	1.57749	0.00603161
Srfbp1	67222	NM_026040	NA	NA	1.31384	0.00114597
Srm	20810	NM_009272	1.06379	0.0138319	NA	NA
Srrt	83701	NM_031405_NM_001109910_NM_001109909	1.03436	0.00091592	1.19187	0.000436958
Srsf1	110809	NM_001078167_NM_173374	1.38637	0.00194608	NA	NA
Srsf10	14105	NM_001284196_NM_001284195_NM_001080387_NM_010178	1.07622	0.00155612	NA	NA
Srsf3	20383	NM_013663	1.162	0.00133627	1.00902	0.00294099
Srxn1	76650	NM_029688	NA	NA	3.25009	2.5583e-05
Ssr3	67437	NM_026155	NA	NA	1.0073	0.00097399
St13	70356	NM_133726	NA	NA	1.13728	0.00115315
St18	240690	NM_001244693_NM_001244692_NM_173868	1.2195	0.024834	1.07022	0.0552804
St3gal1	20442	NM_009177	NA	NA	1.16528	0.00232917
St6galnac4	20448	NM_011373_NM_001276425	NA	NA	2.15025	6.68061e-06
Stac2	217154	NM_146028	NA	NA	1.02456	0.00164431
Stap1	56792	NM_019992_NM_001310639	NA	NA	1.13188	0.00265547
Stau2	29819	NM_025303_NM_001111272	NA	NA	1.58238	0.00334338
Stk3	56274	NM_019635	1.61294	0.00240898	1.46181	0.00441241
Stra6l	74152	NM_001305421_NM_028788	1.05057	0.00952842	1.37545	0.00313398
Strap	20901	NM_011499	NA	NA	1.03228	0.000326712
Stx11	74732	NM_029075_NM_001163591_NM_001163590	NA	NA	2.75738	2.66203e-05
Stxbp1	20910	NM_001113569_NM_009295	NA	NA	1.09367	0.00207267
Stxbp5	78808	NM_001081344	NA	NA	1.00694	0.00291933
Suco	226551	NM_172645	NA	NA	1.25584	0.00833805
Sun2	223697	NM_194342_NM_001205345_NM_001205346	NA	NA	1.38485	0.00273647
Suz12	52615	NM_001163018_NM_199196	1.12223	0.0111444	NA	NA
Syncrip	56403	NM_019796_NM_001284328_NM_001311113_NM_019666	1.30758	0.00103353	NA	NA
Syne2	319565	NM_001005510	NA	NA	1.35782	0.0641208
Tacc2	57752	NM_206856_NM_001004468_NM_021314	NA	NA	1.45924	0.0128185
Taf15	70439	NM_027427	1.65926	0.00315332	1.23929	0.0156769
Taf4b	72504	NM_001100449	1.19532	0.0225669	1.91436	0.00303599
Taf9b	407786	NM_001167988_NM_001001176	1.71489	0.00240898	NA	NA
Tank	21353	NM_011529_NM_001164072_NM_001164071	NA	NA	1.65068	0.000544987
Tarm1	245126	NM_177363	NA	NA	2.58233	0.0567003
Tars	110960	NM_033074	NA	NA	1.17886	0.00130932
Tatdn2	381801	NM_001033463	NA	NA	1.50186	5.44188e-05
Tax1bp1	52440	NM_025816	NA	NA	1.34203	0.00032629
Tbc1d12	209478	NM_145952	1.0379	0.0209338	NA	NA
Tbc1d8b	245638	NM_001081499	1.96466	0.0101695	1.09293	0.122524
Tbc1d9	71310	NM_001111304_NM_027758	NA	NA	1.3709	0.00150841
Tcaim	382117	NM_001013405	1.53334	0.0151527	1.06222	0.0830371
Tcerg1	56070	NM_001289526_NM_001039474	1.10315	0.00709433	1.19058	0.00592855
Tcp11l1	320554	NM_177190	NA	NA	1.92356	2.5583e-05
Tes	21753	NM_207176	NA	NA	1.55576	3.76367e-05
Tfec	21426	NM_031198	NA	NA	1.43392	0.0154526
Tgtp1	21822	NM_011579	NA	NA	2.42517	0.00496264
Tgtp2	100039796	NM_001145164	NA	NA	2.40981	0.00846697
Thoc2	331401	NM_001033422	1.32385	0.0126	NA	NA
Thumpd1	233802	NM_145585	NA	NA	1.02799	0.00125017
Thumpd2	72167	NM_028138	NA	NA	1.09928	0.0153698
Tial1	21843	NM_009383	1.2341	0.00400122	NA	NA
Ticam1	106759	NM_174989	NA	NA	1.15658	0.0010518
Timeless	21853	NM_001136082_NM_001164081_NM_001164080_NM_011589	1.35917	0.0783353	NA	NA
Tjp2	21873	NM_011597_NM_001198985	NA	NA	1.56824	0.000294673
Tm9sf3	107358	NM_133352	1.17733	0.00091592	NA	NA
Tma16	66282	NM_025465	NA	NA	2.13493	2.46998e-05
Tmed5	73130	NM_028876	1.24632	0.00370269	NA	NA
Tmeff1	230157	NM_021436	1.94216	0.0389451	3.02193	0.00729463
Tmem158	72309	NM_001002267	1.18634	0.00598527	2.30965	0.000201613
Tmem184c	234463	NM_145599	1.02623	0.00257667	NA	NA
Tmem2	NA	NM_031997_NM_001033759	1.10317	0.00364158	1.74168	0.000360416
Tmem202	73893	NM_178388	1.13661	0.00247329	1.25296	0.0015965
Tmem245	242474	NM_175518	1.39204	0.0114638	NA	NA
Tmem251	320351	NM_001324515_NM_177140	NA	NA	1.03054	0.00108871
Tmem26	327766	NM_177794	2.05914	0.00117424	4.16354	3.35566e-05
Tmem38b	52076	NM_028053	NA	NA	1.15815	0.00247209
Tmem65	74868	NM_175212	1.00418	0.00230423	NA	NA
Tmem87b	72477	NM_028248	NA	NA	1.00317	0.00951049
Tmpo	21917	NM_001080132_NM_001080131_NM_001080130_NM_001283048_NM_001080129_NM_011605	1.10608	0.0137389	NA	NA
Tmx4	52837	NM_029148	1.1118	0.00280646	1.12458	0.00299246
Tnf	21926	NM_013693_NM_001278601	NA	NA	1.10983	0.00622559
Tnfaip3	21929	NM_001166402_NM_009397	NA	NA	1.49208	0.000217128
Tnfrsf11a	21934	NM_009399	1.23771	0.000652324	NA	NA
Tnfrsf26	244237	NM_175649	NA	NA	1.37123	0.000272053
Tnfrsf9	21942	NM_011612_NM_001077508_NM_001077509	NA	NA	2.83205	0.069777
Tnfsf10	22035	NM_009425	1.71807	0.0369752	3.19437	0.00265634
Tnfsf14	50930	NM_019418	NA	NA	1.09001	0.030275
Tnip3	414084	NM_001001495	NA	NA	1.00476	0.00300344
Tnk2	51789	NM_001110147_NM_016788_NM_001289443	1.65264	0.0170451	NA	NA
Tns1	21961	NM_001289895_NM_027884	1.15858	0.000906785	NA	NA
Tns3	319939	NM_001083587	1.04956	0.00277346	1.00266	0.00402607
Topbp1	235559	NM_176979	1.21811	0.00159251	NA	NA
Tor3a	30935	NM_023141	NA	NA	1.30344	0.00202703
Tpm1	22003	NM_001164253_NM_001164252_NM_001164249_NM_001164250_NM_024427_NM_001164256_NM_001164255_NM_001164254_NM_001164251_NM_001164248	NA	NA	1.82395	6.68061e-06
Tpm4	326618	NM_001001491	1.0794	0.000802136	1.92373	3.76367e-05
Tpp2	22019	NM_009418_NM_001310540	1.14781	0.00923717	NA	NA
Tpst1	22021	NM_013837_NM_001130476	NA	NA	1.39458	0.00113764
Tra2a	101214	NM_198102	1.13553	0.00091592	NA	NA
Traf1	22029	NM_001326601_NM_009421	NA	NA	1.22527	0.0478016
Traf3	22031	NM_011632_NM_001286122	NA	NA	1.24849	0.000213941
Trim13	66597	NM_001164220_NM_023233	NA	NA	1.53237	0.00141505
Trim2	80890	NM_030706_NM_001271728_NM_001271727_NM_001271726_NM_001271725	1.38128	0.0121124	NA	NA
Trim21	20821	NM_009277_NM_001082552	NA	NA	1.07466	0.0679462
Trim30a	20128	NM_009099	NA	NA	1.13276	0.00986839
Trim30d	209387	NM_001167828_NM_199146	1.03308	0.0520486	1.34008	0.0251767
Trim34a	94094	NM_030684	NA	NA	1.09353	0.00785421
Trim34b	434218	NM_001243916	NA	NA	1.05679	0.00556636
Trim44	80985	NM_020267	1.18749	0.000263432	NA	NA
Trim5	667823	NM_001310602	1.20485	0.0376941	NA	NA
Trip4	56404	NM_019797_NM_001170907	1.00996	0.00411146	NA	NA
Trmt10a	108943	NM_175389	1.34016	0.00566217	1.406	0.00535669
Trmt5	76357	NM_029580	1.11593	0.0164371	NA	NA
Trmt61a	328162	NM_001099793_NM_177374_NM_001099792	1.78751	0.000196239	1.684	0.000170054
Trnp1	69539	NM_001081156	1.66851	0.0401268	1.62244	0.0593957
Trpm7	58800	NM_001164325_NM_021450	1.18558	0.00444055	NA	NA
Tspan7	21912	NM_019634	1.84589	0.00705259	1.42157	0.0293098
Ttc12	235330	NM_172770	NA	NA	1.05393	0.0158427
Ttc27	74196	NM_152817	1.12115	0.00459172	1.00014	0.0098021
Ttc39c	72747	NM_028341	NA	NA	1.82791	0.000516143
Tubb2b	73710	NM_023716	NA	NA	2.18501	0.0226021
Tubb6	67951	NM_026473	NA	NA	1.20087	0.00230356
Tulp4	68842	NM_001103181_NM_054040	NA	NA	1.11566	0.00104884
Txnl1	53382	NM_016792	NA	NA	1.30231	0.000145242
Txnrd1	50493	NM_001042523_NM_015762_NM_001042513_NM_001042514	NA	NA	3.09653	4.32539e-05
U2surp	67958	NM_001114977_NM_026476	1.01542	0.00455971	NA	NA
Uba3	22200	NM_011666_NM_001111106_NM_001301858_NM_001301857_NM_001301859	NA	NA	1.13717	0.00112495
Uba5	66663	NM_025692	NA	NA	1.07982	0.00303431
Uba6	231380	NM_172712	1.3586	0.0060182	NA	NA
Ube2e2	218793	NM_144839	NA	NA	1.54435	0.0023069
Ube2v2	70620	NM_001159351_NM_023585	1.8247	0.0075316	1.77584	0.0106529
Ube3a	22215	NM_173010_NM_011668_NM_001033962	1.13869	0.00548891	NA	NA
Ubr5	70790	NM_001081359_NM_001112721	NA	NA	1.09727	0.000486893
Ubtd1	226122	NM_145500	NA	NA	1.08408	0.00198301
Ubxn2a	217379	NM_145441	1.03377	0.0358302	NA	NA
Ubxn4	67812	NM_026390	NA	NA	1.33212	0.000109914
Uchl1	22223	NM_011670	NA	NA	1.80955	0.00172976
Ugcg	22234	NM_011673	NA	NA	1.28148	0.000972734
Ugdh	22235	NM_009466	NA	NA	1.2402	0.00104884
Uhmk1	16589	NM_010633	1.03108	0.1349	NA	NA
Uhrf1	18140	NM_010931_NM_001111079_NM_001111080_NM_001111078	2.1678	0.00546563	NA	NA
Uhrf1bp1l	75089	NM_029166	NA	NA	1.1273	0.00119657
Unc5b	107449	NM_029770	NA	NA	1.25	0.0204839
Ung	22256	NM_001040691_NM_011677	1.69657	0.0202378	1.11811	0.118185
Upf2	326622	NM_001081132	1.00159	0.0400101	NA	NA
Upf3b	68134	NM_026573	1.41177	0.00341752	NA	NA
Upp1	22271	NM_001159401_NM_009477_NM_001159402	1.52927	0.00242366	1.99432	0.000621403
Uso1	56041	NM_019490	NA	NA	1.25377	0.00326809
Usp18	24110	NM_011909	NA	NA	1.55986	0.0127484
Usp24	329908	NM_183225	1.0887	0.00865238	NA	NA
Utp20	70683	NM_175158	1.77662	0.000335773	1.19557	0.00214534
Utp6	216987	NM_144826	1.08493	0.00502369	1.162	0.00425159
Vat1	26949	NM_012037	1.16775	0.000629519	1.20067	0.000482559
Vcp	269523	NM_009503	NA	NA	1.04666	0.00109183
Vim	22352	NM_011701	NA	NA	1.06319	0.0041641
Vopp1	232023	NM_146168	NA	NA	1.02	0.00319581
Vps13a	271564	NM_173028	1.27964	0.00192385	NA	NA
Vps13c	320528	NM_177184	1.19821	0.0623853	NA	NA
Wdr7	104082	NM_001014981	1.14957	0.000951181	1.45071	0.000279015
Wdr75	73674	NM_028599	1.16393	0.0068156	1.08615	0.0116551
Wee1	22390	NM_009516	1.35283	0.00233282	1.30317	0.00307856
Wfs1	22393	NM_011716	NA	NA	1.26979	0.000384305
Whsc1	NA	NM_175231_NM_001081102_NM_001177884	1.14494	0.00226568	NA	NA
Wnk1	232341	NM_198703_NM_001199084_NM_001199083_NM_001185021_NM_001185020	1.08983	0.00247849	NA	NA
Wsb2	59043	NM_021539	NA	NA	1.06848	0.000770393
Xcr1	23832	NM_011798	NA	NA	2.32757	0.00253527
Yae1d1	67008	NM_025904	1.02302	0.00206728	NA	NA
Ybx3	56449	NM_011733_NM_139117	1.08697	0.00478432	NA	NA
Ywhag	22628	NM_018871	NA	NA	1.04806	0.00208326
Yy2	100073351	NM_001098723	1.21709	0.14117	NA	NA
Zbp1	58203	NM_021394_NM_001139519	NA	NA	1.07677	0.128028
Zbtb18	30928	NM_001012330_NM_013915	NA	NA	1.24179	0.0110138
Zbtb32	58206	NM_021397	NA	NA	1.67916	0.0127743
Zbtb38	245007	NM_175537	1.50117	0.0136972	1.12164	0.0596185
Zbtb41	226470	NM_172643	1.11115	0.0366188	NA	NA
Zc3h12c	244871	NM_001162921	NA	NA	2.05176	0.00085301
Zc3h13	67302	NM_026083	1.05593	0.0108571	NA	NA
Zc3h8	57432	NM_020594	1.16136	0.0025953	NA	NA
Zcchc2	227449	NM_001122675_NM_001122676	NA	NA	1.55465	0.00085985
Zcchc3	67917	NM_175126	1.15072	0.00817182	NA	NA
Zcchc7	319885	NM_138590	NA	NA	1.0307	0.00490544
Zdhhc18	503610	NM_001017968	NA	NA	2.05617	0.000149061
Zdhhc21	68268	NM_026647	1.30265	0.00173592	NA	NA
Zeb1	21417	NM_011546	NA	NA	1.16036	0.0926823
Zfand5	22682	NM_009551	NA	NA	1.96805	0.00028699
Zfp146	26465	NM_011980	1.52193	0.123107	2.06946	0.0622625
Zfp160	224585	NM_145483	1.82779	0.0206162	1.20725	0.118835
Zfp182	319535	NM_001111076_NM_001013387	1.04383	0.0305905	NA	NA
Zfp273	212569	NM_198322	1.35581	0.0614213	NA	NA
Zfp275	27081	NM_031494_NM_001160229	1.07531	0.00699465	1.11012	0.0073454
Zfp280c	208968	NM_001166649_NM_001166650_NM_001166648_NM_153532	1.11852	0.0226221	NA	NA
Zfp326	54367	NM_018759	1.30301	0.00586741	NA	NA
Zfp329	67230	NM_026046	2.19541	0.00872098	NA	NA
Zfp367	238673	NM_175494	1.09414	0.0154373	NA	NA
Zfp382	233060	NM_001081007	1.22483	0.0091819	2.02038	0.00085301
Zfp418	232854	NM_146179	1.34014	0.049149	NA	NA
Zfp438	240186	NM_178722	1.11549	0.0238723	NA	NA
Zfp449	78619	NM_030139	1.85732	0.0864929	NA	NA
Zfp451	98403	NM_133817_NM_001290699_NM_001290700	1.22456	0.00318397	1.27668	0.00294377
Zfp462	242466	NM_172867	1.97307	0.0828207	3.50728	0.0110949
Zfp493	72958	NM_028402	1.18739	0.0537765	NA	NA
Zfp503	218820	NM_145459	NA	NA	2.04383	0.00187954
Zfp518b	100515	NM_001177902_NM_001081144	1.56563	0.019843	NA	NA
Zfp54	22712	NM_011760	1.3424	0.0280122	1.04223	0.0919234
Zfp568	243905	NM_001167873_NM_001167872_NM_001033355	1.17507	0.00574189	NA	NA
Zfp59	22717	NM_011762	1.20448	0.0292797	NA	NA
Zfp595	218314	NM_177622	1.36728	0.0369242	NA	NA
Zfp597	71063	NM_001033159	1.3315	0.00567049	1.37254	0.00585533
Zfp605	675812	NM_001163996	2.3619	0.05387	NA	NA
Zfp607b	112415	NM_198417_NM_001112731	NA	NA	1.58386	0.00262432
Zfp619	70227	NM_001004139	1.74415	0.0517959	NA	NA
Zfp638	18139	NM_001166371_NM_008717	1.23574	0.00537133	NA	NA
Zfp763	73451	NM_028543	1.15235	0.0383275	NA	NA
Zfp800	627049	NM_001081678	1.30197	0.0143581	NA	NA
Zfp81	224694	NM_207541	1.10771	0.0932112	NA	NA
Zfp820	75424	NM_029281	1.37171	0.117441	NA	NA
Zfp85	22746	NM_001001130	1.7186	0.0877698	NA	NA
Zfp874a	238692	NM_177712	NA	NA	1.0672	0.00464081
Zfp9	22750	NM_011763	1.43403	0.00353688	1.61943	0.00213343
Zfp930	234358	NM_001013379	1.17069	0.113028	NA	NA
Zfp937	245174	NM_001142411	1.27013	0.0331254	NA	NA
Zfp948	381066	NM_001002008	1.17998	0.0390766	NA	NA
Zfp951	626391	NM_001039231	1.63945	0.0919836	NA	NA
Zfp955a	77652	NM_029952	1.30624	0.0180341	NA	NA
Zfp955b	100043468	NM_001142957	1.06133	0.0183965	NA	NA
Zfp960	449000	NM_001163919_NM_001005358	1.29516	0.112681	NA	NA
Zfp97	22759	NM_011765	1.11958	0.131672	NA	NA
Zik1	22775	NM_009577	1.64302	0.0104513	1.06742	0.0784027
Zmym6	100177	NM_177462_NM_001285888_NM_001285887_NM_001285885	1.07048	0.0419762	NA	NA
Znhit6	229937	NM_001081094	1.29864	0.000335773	NA	NA
Zranb1	360216	NM_207302	1.09355	0.0320528	NA	NA
Zranb3	226409	NM_001285945_NM_027678	1.5339	0.00573653	NA	NA

## Sheet: Abundance Downregulated
Table S1. List of host mRNAs downregulated via changes in abundance upon L. donovani infection. anota2seq analysis identified 914 host mRNAs downregulated via changes in abundance: Fold-change (log2) and FDR values are listed for each target and stage.
			Amastigote Vs Uninfected		Promastigote Vs Uninfected
Symbol	GeneID	refseq	Fold Change (Log2)	FDR	Fold Change (Log2)	FDR
0610011F06Rik	NA	NM_026686	NA	NA	-1.10057	0.00247675
1110032A03Rik	68721	NM_001311073_NM_023483	NA	NA	-1.27002	0.00122316
1600014C10Rik	72244	NM_001085385_NM_028166	-1.39433	0.000335773	-1.21157	0.000532817
1700025G04Rik	69399	NM_197990	NA	NA	-1.48709	0.00249078
1700112E06Rik	NA	NM_028275	-1.09324	0.00466294	NA	NA
1810011H11Rik	NA	NM_001163616	NA	NA	-1.39927	0.00418784
1810024B03Rik	329509	NM_198630	NA	NA	-1.52467	0.00740912
1810043G02Rik	67884	NM_026431	NA	NA	-1.65767	0.000368914
2310009A05Rik	66364	NM_001308425	NA	NA	-1.35586	0.000279015
2610008E11Rik	72128	NM_001004362	NA	NA	-1.26811	0.0430299
2900026A02Rik	243219	NM_172884	NA	NA	-1.81653	0.000742274
4930579G24Rik	75939	NM_029482	NA	NA	-1.11772	0.0103039
9030617O03Rik	NA	NM_145448	-1.5927	0.000829382	-2.51961	6.30224e-05
9430015G10Rik	230996	NM_145557_NM_177205	NA	NA	-1.10519	0.0105163
9930012K11Rik	268759	NM_001112735_NM_001004155	NA	NA	-1.30542	0.00108871
Aaas	223921	NM_153416	NA	NA	-1.05153	0.00156138
Aamdc	66273	NM_183251_NM_001177947_NM_001177946_NM_001177945	NA	NA	-1.20703	0.000977181
Aatk	11302	NM_007377_NM_001198785_NM_001198787	NA	NA	-1.38429	0.000761632
AB124611	382062	NM_206536_NM_001198794	-1.72688	0.000185363	-1.9237	6.20927e-05
Abca9	217262	NM_147220	NA	NA	-1.53205	0.0178394
Abcb9	56325	NM_019875	NA	NA	-1.77565	0.0158944
Abcc3	76408	NM_029600	NA	NA	-1.58311	8.38598e-05
Abcd2	26874	NM_011994	NA	NA	-1.05042	0.109194
Abhd14b	76491	NM_029631	NA	NA	-1.21974	0.000913343
Abhd15	67477	NM_026185	-1.70208	0.00206619	-3.69623	3.76367e-05
Abl1	11350	NM_001283047_NM_001283046_NM_001112703_NM_009594_NM_001283045	NA	NA	-1.31714	0.000416583
Abtb1	80283	NM_030251	-1.17539	0.000480889	-1.69781	5.44188e-05
Acad10	71985	NM_028037	NA	NA	-1.08399	0.00324631
Acad12	338350	NM_178799	NA	NA	-1.11461	0.0114338
Accs	329470	NM_183220_NM_001290782	NA	NA	-1.29991	0.0018898
Acot1	26897	NM_012006	-1.48374	0.000848516	-2.03427	0.000149061
Acot2	171210	NM_134188	NA	NA	-1.3739	0.00128965
Acp6	66659	NM_019800	NA	NA	-1.13634	0.00224336
Acpp	56318	NM_207668_NM_019807	-2.99139	0.00859828	NA	NA
Acsf2	264895	NM_153807	-1.44454	0.0915409	-1.88981	0.0487867
Acss1	68738	NM_080575	-1.04549	0.0038241	NA	NA
Acss2	60525	NM_019811	-1.23165	0.00796255	NA	NA
Acvr2b	11481	NM_007397_NM_001313757	NA	NA	-1.62709	0.000322433
Ada	11486	NM_001272052_NM_007398	NA	NA	-1.29128	0.0081008
Adam33	110751	NM_001163529_NM_033615	-1.40782	0.0783353	NA	NA
Adamts10	224697	NM_172619	NA	NA	-1.11817	0.00101775
Adgre4	52614	NM_139138	-3.03311	0.0068156	-1.54492	0.11977
Adipor1	72674	NM_028320_NM_001306069	-1.16048	0.000590851	-1.30251	0.000272053
Adrb2	11555	NM_007420	-1.16126	0.0261499	-2.48086	0.000782093
Adrbk1	NA	NM_130863_NM_001290818	NA	NA	-1.32675	7.59756e-05
Ahrr	11624	NM_009644_NM_001317351	-1.18115	0.0715457	NA	NA
Aif1	11629	NM_019467	-1.47665	0.000282288	NA	NA
Ajuba	16475	NM_010590	NA	NA	-1.90075	0.00560825
Akap7	432442	NM_018747	NA	NA	-1.07186	0.0441997
Akna	100182	NM_001045514_NM_001305432	NA	NA	-1.0372	0.00236283
Akr7a5	110198	NM_025337	NA	NA	-1.25321	0.000234218
Aldh4a1	212647	NM_175438	NA	NA	-1.06468	0.00268426
Alms1	236266	NM_145223	NA	NA	-2.92809	0.000560433
Alox5	11689	NM_009662	-2.2009	0.00553261	-1.39969	0.0510109
Alox5ap	11690	NM_009663_NM_001308462	-1.07515	0.000768506	-1.17884	0.000439633
Amz1	231842	NM_173405	-1.5749	0.00254586	NA	NA
Ankdd1b	271144	NM_001042714	NA	NA	-2.28322	0.00766426
Ankrd13d	68423	NM_026720	NA	NA	-2.19754	6.68061e-06
Ankrd44	329154	NM_001081433	NA	NA	-1.12546	0.0020947
Ap2a2	11772	NM_007459	NA	NA	-1.31397	0.000149061
Ap5s1	69596	NM_001291032_NM_001291031_NM_027129	-1.05554	0.000726772	NA	NA
Aph1b	208117	NM_177583	-1.0351	0.012836	NA	NA
Aph1c	68318	NM_026674	-1.04686	0.0105744	NA	NA
Apoc1	11812	NM_001110009_NM_007469	-3.65113	0.00149449	-1.84811	0.0428171
Apoe	11816	NM_009696_NM_001305844_NM_001305819_NM_001305843	NA	NA	-1.0105	0.0642758
Arap3	106952	NM_139206_NM_001205336	NA	NA	-1.62	0.000532231
Arhgap15	76117	NM_153820_NM_001301831_NM_001301832	-1.14364	0.0498905	-1.12045	0.0707239
Arhgap19	71085	NM_001163495_NM_027667	NA	NA	-1.09274	0.00620791
Arhgap26	71302	NM_175164	-1.01042	0.0241984	-1.65954	0.00291422
Arhgef18	102098	NM_133962	NA	NA	-1.85302	0.00880117
Arhgef39	230098	NM_001013377	-1.14526	0.0388224	NA	NA
Arid5a	214855	NM_001290727_NM_145996_NM_001172206_NM_001172205_NM_001290726	-1.23372	0.00174043	NA	NA
Arl5c	217151	NM_207231	-1.02836	0.0411192	NA	NA
Armc3	70882	NM_001271565_NM_001271564_NM_001271563_NM_001081083	NA	NA	-1.87289	0.000175307
Arrb2	216869	NM_001271359_NM_001271358_NM_001271360_NM_145429	NA	NA	-1.42436	0.000279015
Arrdc3	105171	NM_001042591	NA	NA	-2.39214	0.00085301
Asap3	230837	NM_001008232	NA	NA	-1.51374	0.0322127
Aspm	12316	NM_009791	-1.35053	0.112424	NA	NA
Asrgl1	66514	NM_025610	NA	NA	-1.4873	0.000722859
Atp13a2	74772	NM_029097_NM_001164366	NA	NA	-1.02054	0.000411276
Aurka	20878	NM_001291185_NM_011497	-1.25519	0.00382907	NA	NA
Aurkb	20877	NM_011496	-1.01523	0.00440878	NA	NA
Avpi1	69534	NM_027106	-1.23442	0.00258154	NA	NA
Axl	26362	NM_001190974_NM_001190975_NM_009465	-1.15006	0.018502	NA	NA
Azin2	242669	NM_001301841_NM_172875	NA	NA	-1.15436	0.0282172
B3galnt1	26879	NM_020026	NA	NA	-1.29276	0.00434628
B3gnt8	232984	NM_146184_NM_001036740	NA	NA	-1.68611	5.44188e-05
B4gat1	108902	NM_175383	NA	NA	-1.07813	0.000302137
B9d1	27078	NM_013717	NA	NA	-1.40352	0.00654896
Bahcc1	268515	NM_198423	NA	NA	-1.26425	0.0014587
Bbs1	52028	NM_001033128	NA	NA	-1.45055	0.00805718
Bbs2	67378	NM_026116	-1.1211	0.0505123	-1.24444	0.0457134
BC026585	NA	NM_001033284	NA	NA	-1.0584	0.00109031
BC028528	229600	NM_153513	-1.12281	0.00294742	NA	NA
BC037034	231807	NM_153161	NA	NA	-1.36259	0.0204382
BC147527	625360	NM_001037925	-1.47966	0.0171174	NA	NA
Bckdha	12039	NM_007533	-1.41551	0.000447113	-1.29688	0.000575989
Bcr	110279	NM_001081412	NA	NA	-1.09931	0.0101124
Birc5	11799	NM_009689_NM_001012273	-1.40919	0.0108435	NA	NA
Bmf	171543	NM_138313_NM_001311140	-1.23654	0.000447113	-1.2335	0.00035777
Bmp2	12156	NM_007553	-1.5656	0.0303154	NA	NA
Bmyc	107771	NM_023326	NA	NA	-2.50899	0.000403485
Borcs6	71923	NM_028005	NA	NA	-1.17445	0.000268587
Bphl	68021	NM_026512	NA	NA	-1.10939	0.000421599
Btbd11	74007	NM_028709_NM_001017525	NA	NA	-2.00168	0.00824647
Btbd2	208198	NM_145361	NA	NA	-1.1497	0.000640986
Btg2	12227	NM_007570	-1.02349	0.00160306	-1.14122	0.000925711
C130050O18Rik	319772	NM_177000	-1.8133	0.000185363	-1.96051	6.98172e-05
C1qa	12259	NM_007572	NA	NA	-1.4514	0.000512353
C1ra	50909	NM_023143	-1.44431	0.0092201	NA	NA
C1rb	667277	NM_001113356	-1.54287	0.0118352	NA	NA
C1rl	232371	NM_181344	-1.0532	0.0191541	-1.02669	0.0288194
C2cd3	277939	NM_001017985	NA	NA	-1.22521	0.000737096
C330006A16Rik	NA	NM_001256522_NM_001256521	NA	NA	-2.07455	0.00116485
C5ar1	12273	NM_007577_NM_001173550	NA	NA	-1.38248	0.00085301
C5ar2	319430	NM_176912_NM_001146005	NA	NA	-1.644	0.00118596
Cacna1f	54652	NM_019582	NA	NA	-1.26894	0.0070664
Cacnb4	12298	NM_146123_NM_001037099_NM_001285428_NM_001285427_NM_001285426	-1.1087	0.00930487	-1.13266	0.0109361
Calcoco1	67488	NM_026192	NA	NA	-1.14307	0.00546181
Camkmt	73582	NM_028576	NA	NA	-1.06876	0.00937383
Camsap3	69697	NM_027171_NM_001163749	NA	NA	-1.10917	0.0645958
Capn5	12337	NM_007602_NM_001301250	NA	NA	-1.24736	0.00120718
Caprin2	232560	NM_181541_NM_001301351	NA	NA	-1.22995	0.114032
Card11	108723	NM_175362	NA	NA	-1.12435	0.0785293
Card6	239319	NM_001163138	NA	NA	-1.70855	0.000764504
Card9	332579	NM_001037747	NA	NA	-1.37483	0.0265929
Casp2	12366	NM_007610	NA	NA	-1.16703	0.00168112
Casp6	12368	NM_009811	NA	NA	-1.3034	6.30224e-05
Cbx7	52609	NM_144811	NA	NA	-1.08453	0.00436381
Cbx8	30951	NM_013926	NA	NA	-1.21709	0.000482559
Ccdc114	211535	NM_001033243	NA	NA	-1.46913	0.00880117
Ccdc163	68394	NM_026714	-1.1088	0.000985244	-1.00175	0.00177734
Ccdc166	223648	NM_001163518_NM_146059	NA	NA	-1.18761	0.011566
Ccdc171	320226	NM_001081012	NA	NA	-1.45707	0.0476041
Ccdc28a	215814	NM_144820	-1.10226	0.00270186	-1.68408	0.000314167
Ccdc28b	66264	NM_025455	NA	NA	-1.26272	0.00012562
Ccdc34	68201	NM_026613	NA	NA	-1.31382	0.00168294
Ccl5	20304	NM_013653	-2.23606	0.0415587	NA	NA
Ccl6	20305	NM_009139	-1.46724	0.00156815	-1.20529	0.00469685
Ccnb1	268697	NM_172301	-1.38526	0.0385494	NA	NA
Ccnb2	12442	NM_007630	-2.21788	0.00587622	NA	NA
Ccr2	12772	NM_009915	NA	NA	-1.53221	0.00115212
Cd101	630146	NM_001167906	-1.20887	0.000335773	-1.75796	3.76367e-05
Cd14	12475	NM_009841	-1.81164	0.000256307	NA	NA
Cd209a	170786	NM_133238	-2.30013	0.0436064	NA	NA
Cd300a	217303	NM_170758	-1.19419	0.00148397	NA	NA
Cd300e	217306	NM_172050	-1.06561	0.0740494	NA	NA
Cd300ld	217305	NM_145437	-1.54235	0.000138173	NA	NA
Cd300lf	246746	NM_001169153_NM_145634	-1.02689	0.00251307	-1.41459	0.000482559
Cd302	66205	NM_025422_NM_001290660	-1.00487	0.00535206	NA	NA
Cd33	12489	NM_001111058_NM_021293	-1.00406	0.0177733	-1.15141	0.0125486
Cd52	23833	NM_013706	-1.33146	0.000781805	NA	NA
Cd74	16149	NM_010545_NM_001042605	-1.27092	0.00865238	NA	NA
Cd79b	15985	NM_008339_NM_001313939	-1.13954	0.0230038	-1.62468	0.00575462
Cd83	12522	NM_009856_NM_001289915	-1.38889	0.00255221	NA	NA
Cdc42ep3	260409	NM_026514	NA	NA	-1.60443	4.70997e-05
Cdc6	23834	NM_001025779_NM_011799	NA	NA	-1.5259	0.0349273
Cdca3	14793	NM_013538	-1.2087	0.0599908	NA	NA
Cdca5	67849	NM_026410	-1.09957	0.0153167	-1.23766	0.0116
Cdk15	271697	NM_001033373	NA	NA	-1.04474	0.0857382
Cdk2ap2	52004	NM_026373	-1.24816	0.00652622	NA	NA
Cdk5rap3	80280	NM_030248_NM_001308183	NA	NA	-1.03785	0.0007496
Cdkn1a	12575	NM_001111099_NM_007669	-1.1799	0.000829382	NA	NA
Cdkn1b	12576	NM_009875	NA	NA	-1.18003	0.00922306
Cdkn2c	12580	NM_007671_NM_001301368	NA	NA	-1.24461	0.000561707
Cdkn3	72391	NM_028222	-1.58049	0.0334856	NA	NA
Cdnf	227526	NM_177647	-1.40472	0.0495655	-1.30012	0.0847592
Cenpa	12615	NM_007681_NM_001302132_NM_001302131_NM_001302130_NM_001302129	-1.59155	0.00282563	NA	NA
Cenpm	66570	NM_001080158_NM_025639_NM_178269	NA	NA	-1.44921	0.00942295
Cers4	67260	NM_026058	-1.49777	0.00370789	-1.43333	0.00545743
Cfap126	75472	NM_001081275	-1.46998	0.0151654	-2.58421	0.00109838
Cfb	14962	NM_008198_NM_001142706	-1.66802	0.00751918	NA	NA
Cfh	12628	NM_009888	-1.04863	0.0258091	NA	NA
Cfp	18636	NM_008823	NA	NA	-1.18366	0.00373114
Chn2	69993	NM_001163640_NM_001311133_NM_001311134_NM_023543	NA	NA	-2.45557	0.00532338
Cib2	56506	NM_019686	-1.57087	0.00118934	-1.4625	0.0018227
Ciita	12265	NM_001243760_NM_001302619_NM_001302618_NM_007575_NM_001243761	-2.12637	0.102179	NA	NA
Cirbp	12696	NM_007705	-1.21376	0.0432763	-1.67327	0.0150166
Clasp2	76499	NM_001114347_NM_001286599_NM_001286603_NM_001286601_NM_001081960_NM_001286602_NM_029633_NM_001286600	NA	NA	-1.01414	0.00332451
Clcn5	12728	NM_001243762_NM_016691	NA	NA	-1.35605	0.0518932
Clec4a1	269799	NM_199311	-1.61933	0.00114103	-1.51172	0.00172774
Clec4a2	26888	NM_001170332_NM_001170333_NM_011999	-1.73194	8.79949e-05	-1.22327	0.000268499
Clec4a3	73149	NM_001204241_NM_153197	-1.63782	0.00756717	-1.27478	0.0300524
Clec4b1	69810	NM_027218_NM_001190310	-1.72789	0.000398424	-1.22729	0.0019812
Clec4n	56620	NM_001190321_NM_001190320_NM_020001	-1.64884	0.00102941	NA	NA
Cln6	76524	NM_001033175	NA	NA	-1.37951	0.000175307
Clybl	69634	NM_029556	NA	NA	-1.19776	0.00168257
Cmc2	66531	NM_026844	NA	NA	-1.23969	0.00203175
Cnnm2	94219	NM_033569_NM_001102471	-1.30076	0.0186289	-1.45182	0.0151456
Cnnm4	94220	NM_033570	NA	NA	-1.50553	0.00100852
Cnr2	12802	NM_009924_NM_001305278	NA	NA	-1.16517	8.38598e-05
Cnrip1	380686	NM_029861	NA	NA	-1.16117	0.0122021
Coro1a	12721	NM_009898_NM_001301374	NA	NA	-1.63297	3.76367e-05
Cox7a2l	20463	NM_001159529_NM_009187	-1.28579	0.000199342	NA	NA
Cpeb3	208922	NM_198300_NM_001290826_NM_001290829_NM_001290828_NM_001290827	NA	NA	-1.1242	0.00806352
Cracr2b	213573	NM_001025103	-1.23525	0.0180108	-2.13916	0.00150841
Cradd	12905	NM_009950	NA	NA	-1.08058	0.000285191
Csad	246277	NM_144942	-1.47063	0.000787781	-1.9012	0.000180775
Csf3r	12986	NM_007782_NM_001252651	-1.3268	0.0194887	NA	NA
Ctc1	68964	NM_001281465_NM_001013256_NM_001281464_NM_001143790	NA	NA	-1.7553	0.000288318
Ctdsp1	227292	NM_153088	NA	NA	-1.04229	0.000494875
Ctdsp2	52468	NM_001113470_NM_146012	NA	NA	-1.32412	6.30224e-05
Ctdspl	69274	NM_133710	NA	NA	-1.17112	0.0634492
Ctla2a	13024	NM_001145799_NM_007796	NA	NA	-1.14492	0.0103027
Ctla2b	13025	NM_007797_NM_001145801	NA	NA	-1.32796	0.00676738
Ctsc	13032	NM_009982_NM_001311790	NA	NA	-1.19635	0.00108726
Cx3cr1	13051	NM_009987	NA	NA	-1.28586	0.0117275
Cxcl1	14825	NM_008176	-1.20222	0.0930569	NA	NA
Cxcl14	57266	NM_019568	NA	NA	-1.45815	0.0100935
Cxcr3	12766	NM_009910	-1.30593	0.0347254	-3.4986	0.000338801
Cxx1c	NA	NM_028375	NA	NA	-1.09555	0.00150841
Cyb5rl	230582	NM_175471	NA	NA	-1.3766	0.004081
Cyp27a1	104086	NM_024264	-1.73499	0.00144563	-2.31299	0.000318421
Cyp4f14	64385	NM_001204336_NM_001204335_NM_001204334_NM_001204333_NM_022434	NA	NA	-1.52789	0.0414276
Cyp4f16	70101	NM_024442	-1.13074	0.00166174	-1.56322	0.000306371
Cyp4f18	72054	NM_024444	-1.6583	0.000335773	NA	NA
Cyp4f37	677156	NM_001100187	-1.23799	0.00761024	-1.69489	0.001835
D2hgdh	98314	NM_001310767_NM_178882	NA	NA	-1.11325	0.0056322
Dab2	13132	NM_001008702_NM_001102400_NM_001037905_NM_023118_NM_001310446	NA	NA	-1.48123	0.0156012
Dcakd	68087	NM_026551	NA	NA	-1.13049	0.00366908
Dchs1	233651	NM_001162943	-1.45966	0.00746114	-1.96282	0.00196394
Dcp1b	319618	NM_001033379	NA	NA	-1.01378	0.000764504
Ddx11	320209	NM_001003919	NA	NA	-1.39977	0.0329108
Dennd1c	70785	NM_153551	NA	NA	-1.19237	0.000827303
Deptor	97998	NM_145470_NM_001037937	NA	NA	-2.44166	4.32539e-05
Dfna5	NA	NM_018769	NA	NA	-1.31588	0.00803829
Dhrs3	20148	NM_001172424_NM_011303	NA	NA	-1.04135	0.00228957
Dhrs7	66375	NM_025522	NA	NA	-1.05254	0.000339713
Dirc2	224132	NM_153550	-1.01779	0.000447113	NA	NA
Dmpk	13400	NM_032418_NM_001190490_NM_001190491	-1.50196	0.1311	-2.56363	0.0282732
Dnaaf3	436022	NM_001033548	NA	NA	-1.61381	0.00806352
Dnaja4	58233	NM_021422	NA	NA	-1.41218	0.0933685
Dnajb13	69387	NM_153527	-1.69887	0.000980869	-1.04366	0.0127773
Dock1	330662	NM_001033420	NA	NA	-1.20148	0.000612113
Dock4	238130	NM_172803	NA	NA	-1.42906	0.0300282
Dock8	76088	NM_028785	NA	NA	-1.25666	0.000318421
Dok2	13449	NM_010071	NA	NA	-2.03993	0.00524421
Dpep2	319446	NM_176913_NM_001301204_NM_001301205	-1.21887	0.000795498	NA	NA
Dpysl2	12934	NM_009955	NA	NA	-1.16041	0.0280493
Dtd1	66044	NM_025314	NA	NA	-1.01174	0.00161477
Dusp6	67603	NM_026268	NA	NA	-1.53993	0.0267325
Dusp7	235584	NM_153459	NA	NA	-1.30379	0.000797303
Dync2li1	213575	NM_172256	NA	NA	-1.30453	0.0123835
Dynlt1b	21648	NM_009342	NA	NA	-1.09127	0.00125902
Dyrk1b	13549	NM_001037957_NM_010092_NM_001271370	NA	NA	-1.53001	0.00435485
Edaradd	171211	NM_133643	NA	NA	-1.48766	0.028674
Eef2k	13631	NM_007908_NM_001267710_NM_001267711	NA	NA	-1.54056	0.00316429
Eid2	386655	NM_198425	NA	NA	-1.49404	0.0123215
Emb	13723	NM_010330	-1.56422	0.000339626	NA	NA
Enc1	13803	NM_007930	NA	NA	-2.301	7.59756e-05
Engase	217364	NM_172573	-1.22536	0.000980869	-2.27558	3.77272e-05
Eno1b	433182	NM_001025388	-1.09502	0.0718997	NA	NA
Enpp4	224794	NM_199016	-1.42485	0.0495281	NA	NA
Entpd1	12495	NM_001304721_NM_009848	-1.65168	0.000529061	-2.24087	7.99701e-05
Ephb6	13848	NM_001146351_NM_007680	NA	NA	-3.08962	0.00676935
Ephx1	13849	NM_010145_NM_001312918	-1.8588	0.000478475	NA	NA
Esr1	13982	NM_007956_NM_001302532_NM_001302533_NM_001302531	-1.3319	0.0182209	NA	NA
Eva1b	230752	NM_172145	-1.66997	0.0191235	NA	NA
Extl3	54616	NM_018788	NA	NA	-1.15443	0.00230786
F11r	16456	NM_172647	-1.60562	0.00884082	-1.33961	0.0263992
F8a	14070	NM_007978	NA	NA	-1.02436	0.000388601
Fam105a	NA	NM_198301_NM_001242424_NM_001242423	-1.12355	0.00101435	-1.6081	0.000145242
Fam110b	242297	NM_173426	NA	NA	-1.30534	0.000439409
Fam120c	207375	NM_198105	NA	NA	-1.50089	0.00273126
Fam122b	78755	NM_030167_NM_001166365_NM_001166583	NA	NA	-1.5601	0.128759
Fam129a	63913	NM_022018	NA	NA	-1.77659	0.000972734
Fam135a	68187	NM_026604	NA	NA	-1.13233	0.0839037
Fam187b	76415	NM_175240_NM_001242647	-2.05392	0.00135208	-2.31318	0.000743887
Fam189b	68521	NM_001014995	NA	NA	-1.58836	0.000972734
Fam213b	66469	NM_025582	NA	NA	-1.60495	0.000790221
Fam214a	235493	NM_001113283_NM_153584	NA	NA	-1.35802	0.00439206
Fam229b	66337	NM_183254	NA	NA	-1.37057	0.0148095
Fam234b	74525	NM_028982	NA	NA	-1.55872	0.000403485
Fam26f	NA	NM_175449	-1.53245	0.00677733	NA	NA
Fam43a	224093	NM_177632	-1.49424	0.00550984	-2.82214	0.000219872
Fam64a	NA	NM_144526	-1.17192	0.054694	NA	NA
Fam83h	105732	NM_134087_NM_001168253	-1.35828	0.0916858	NA	NA
Fancg	60534	NM_053081_NM_001163233	NA	NA	-1.76666	0.000868777
Fbxo36	66153	NM_025386	-1.40162	0.000183859	-1.4523	8.35449e-05
Fcgr2b	14130	NM_001077189_NM_010187	-1.17121	0.000183859	-1.47498	3.76367e-05
Fcgr3	14131	NM_010188	-1.46312	0.00264925	-2.07708	0.000446259
Fcgr4	246256	NM_144559	-2.36595	0.000282288	-1.26527	0.00576504
Fcgrt	14132	NM_010189	-1.75877	0.000313829	-1.61966	0.000347575
Fcna	14133	NM_007995	-1.15014	0.00748944	NA	NA
Fcrls	80891	NM_030707	NA	NA	-1.02676	0.000809756
Fdps	110196	NM_001253751_NM_134469	-1.00929	0.00237717	NA	NA
Fer1l5	100534273	NM_001277076	NA	NA	-1.23849	0.117834
Fgd2	26382	NM_013710_NM_001159538	-1.31476	0.00249647	-2.41677	9.27122e-05
Fgf11	14166	NM_010198_NM_001291104	-1.02238	0.00247548	-1.36016	0.000568164
Fhl3	14201	NM_010213	NA	NA	-1.20799	0.106878
Fhod1	234686	NM_177699	NA	NA	-1.26707	0.00300344
Filip1l	78749	NM_001040397_NM_001177871	-1.22153	0.103054	NA	NA
Fkbp7	14231	NM_010222	NA	NA	-1.25789	0.021964
Flot1	14251	NM_008027	-1.0501	0.000621426	NA	NA
Flywch2	76917	NM_029798	-1.61868	0.0119497	NA	NA
Fmnl1	57778	NM_001077698_NM_019679	NA	NA	-1.35982	0.00055225
Fmo5	14263	NM_001161763_NM_010232_NM_001161765	NA	NA	-1.53896	0.00097399
Fn1	14268	NM_001276413_NM_010233_NM_001276412_NM_001276408_NM_001276411_NM_001276410_NM_001276409	-1.97993	0.0941858	-1.87251	0.139974
Folr1	14275	NM_008034_NM_001252554_NM_001252553_NM_001252552	-1.12411	0.0175335	NA	NA
Fosl2	14284	NM_008037	NA	NA	-1.08059	0.000809756
Fpr1	14293	NM_013521	-1.89966	0.0100032	-1.18656	0.0863582
Fpr2	14289	NM_008039	-1.60484	0.0894305	NA	NA
Frat1	14296	NM_008043	-1.47594	0.00140668	-2.56215	6.80208e-05
Frat2	212398	NM_177603	-1.72874	0.00164398	-2.91173	9.3873e-05
Fry	320365	NM_172887	NA	NA	-2.12343	0.0128838
Fuca1	71665	NM_024243	-1.15955	0.000621426	-1.02269	0.00109518
Fut7	14347	NM_001289454_NM_001289456_NM_001289453_NM_001177367_NM_001289455_NM_013524_NM_001177366	NA	NA	-1.47469	0.000132886
Fxyd2	11936	NM_052823_NM_007503	-2.12	0.000609922	NA	NA
Fzd1	14362	NM_021457	-1.37219	0.0904634	NA	NA
Gab1	14388	NM_001301298_NM_021356	-1.95525	0.00916781	-3.02906	0.00117762
Gab3	210710	NM_181584	NA	NA	-1.5785	0.000403796
Gal3st4	330217	NM_001033416	NA	NA	-1.46104	0.00611986
Galnt9	231605	NM_198306_NM_001122639	-1.03577	0.00149449	NA	NA
Gcnt1	14537	NM_001136484_NM_010265_NM_173442	NA	NA	-1.09994	0.0106051
Gdpd5	233552	NM_201352	NA	NA	-1.57393	0.000485361
Ggn	243897	NM_182694_NM_182696	NA	NA	-1.91237	0.0045273
Glipr2	384009	NM_027450	-1.22896	0.0064405	NA	NA
Glis3	226075	NM_175459_NM_001305671	NA	NA	-1.14244	0.148642
Gltscr2	NA	NM_133831	-1.29465	0.000263432	-1.24284	0.000229768
Glyctk	235582	NM_174846_NM_001039586	NA	NA	-2.01405	0.00562692
Gm12942	NA	NM_001099319	NA	NA	-1.45447	0.000441161
Gm1673	381633	NM_001033458_NM_001310547_NM_001310546	-1.23184	0.00437061	-1.03539	0.0122371
Gm21188	100861753	NM_001302966	-1.36085	0.0022293	NA	NA
Gm4788	214403	NM_001160304_NM_001160303_NM_001029977	-1.15747	0.132231	-1.44282	0.0905439
Gm6904	628693	NM_001164329	-1.00966	0.136966	NA	NA
Gm8909	667977	NM_001081032	-1.87465	0.106723	NA	NA
Gmfg	63986	NM_022024_NM_001290550_NM_001039192	-1.08283	0.00133413	-1.0353	0.00176606
Gmpr	66355	NM_025508	NA	NA	-1.34391	0.000149061
Gna12	14673	NM_010302	NA	NA	-1.64443	0.00032629
Gng2	14702	NM_001285911_NM_010315_NM_001285909_NM_001285910_NM_001285908_NM_001038637	-1.14998	0.000890765	-1.09042	0.00117762
Gng7	14708	NM_010319_NM_001038655	NA	NA	-1.09768	0.0462243
Gpr141	353346	NM_181754	-1.67963	0.00766163	NA	NA
Gpr162	14788	NM_013533	NA	NA	-1.13294	0.0531949
Gpr183	321019	NM_183031	NA	NA	-1.9517	0.000443629
Gpr35	64095	NM_001104529_NM_001271766_NM_022320	-1.02098	0.104353	-1.00718	0.137831
Gpr65	14744	NM_008152	-1.00423	0.0121225	-2.24566	0.000232951
Gprc5c	70355	NM_001110337_NM_001110338_NM_147217	-2.23866	0.000245054	-2.07923	0.000251632
Gpsm3	106512	NM_134116	NA	NA	-1.07956	0.00109838
Gpx1	14775	NM_008160	NA	NA	-1.26616	0.00100938
Gpx3	14778	NM_008161	-1.77896	0.000809366	NA	NA
Gramd1a	52857	NM_027898	NA	NA	-1.04743	0.00097399
Grap	71520	NM_027817	-1.04886	0.00688625	NA	NA
Grk4	14772	NM_019497_NM_001080743	NA	NA	-1.92783	0.00277784
Gstt2	14872	NM_010361	-1.06315	0.00442105	-1.05624	0.00543444
Gstt3	103140	NM_133994	NA	NA	-1.47163	0.00130503
Gtf2i	14886	NM_001080746_NM_001080747_NM_001080749_NM_001080748_NM_010365	NA	NA	-1.25415	0.000217019
Gtse1	29870	NM_001168672_NM_013882	-1.03999	0.0219356	NA	NA
Guk1	14923	NM_001159410_NM_008193	NA	NA	-1.26146	0.000856612
H1f0	14958	NM_008197	NA	NA	-1.21612	0.0534292
H2-Aa	14960	NM_010378	-1.16845	0.00404021	NA	NA
H2-Ab1	14961	NM_207105	-1.47124	0.00699465	NA	NA
H2afv	77605	NM_029938	-1.27066	0.00101435	-1.97275	8.82696e-05
H2-DMa	14998	NM_010386	-1.59096	0.000980869	-1.14958	0.00572116
H2-DMb1	14999	NM_010387	-1.35109	0.00148005	-1.01981	0.00681564
H2-DMb2	15000	NM_010388	-1.46141	0.00102677	-1.11304	0.00463401
H2-Eb1	14969	NM_010382	-1.21562	0.00765971	NA	NA
H2-Q2	15013	NM_010392	-1.14196	0.016259	NA	NA
Haao	107766	NM_025325	-2.44945	0.0300474	-1.73095	0.127131
Hacd4	66775	NM_025760	-1.14504	0.00275642	-1.45438	0.00085301
Hacl1	56794	NM_019975	-1.40309	0.000185363	NA	NA
Hadh	15107	NM_008212	NA	NA	-1.04011	0.00160057
Haus4	219072	NM_145462	NA	NA	-1.05851	0.00217693
Haus5	71909	NM_027999	NA	NA	-1.57058	0.000621403
Hdac5	15184	NM_010412_NM_001284249_NM_001284250_NM_001284248_NM_001077696	NA	NA	-1.24394	0.00156694
Hddc3	68695	NM_026812	NA	NA	-1.46214	0.00815958
Hemk1	69536	NM_133984	NA	NA	-1.02378	0.00282543
Hes1	15205	NM_008235	-2.1405	0.00338666	NA	NA
Hexim2	71059	NM_001130516_NM_001130515_NM_027658	NA	NA	-1.0555	0.04384
Hfe	15216	NM_010424	-1.57084	0.000196239	-2.26994	2.41637e-05
Hhex	15242	NM_008245	NA	NA	-1.13939	0.00385447
Hint2	68917	NM_026871	NA	NA	-1.05978	0.00338558
Hist1h1c	50708	NM_015786	NA	NA	-1.08684	0.0668921
Hist1h2ag	319167	NM_178186	NA	NA	-1.03891	0.0153002
Hist1h2bc	68024	NM_023422_NM_001290380	NA	NA	-1.49002	0.00334061
Hist1h2be	319179	NM_178194_NM_001177653_NM_001290530	NA	NA	-1.19496	0.00855444
Hist1h2bj	319183	NM_178198	NA	NA	-2.16193	0.0016103
Hist1h2bl	319185	NM_178199	NA	NA	-1.08307	0.019268
Hist1h2bm	319186	NM_178200	-1.16748	0.116737	NA	NA
Hist1h2bp	319188	NM_001290466_NM_178202	NA	NA	-1.35425	0.0870626
Hist1h3d	319149	NM_178204	NA	NA	-1.32494	0.05551
Hist1h4k	319160	NM_178211	-1.14643	0.0604497	NA	NA
Hist3h2a	319162	NM_178218	NA	NA	-1.06636	0.00227928
Hmha1	NA	NM_001142701_NM_027521	NA	NA	-1.38044	0.000484222
Hpn	15451	NM_008281_NM_001276269_NM_001110252	-1.09183	0.00814512	-1.50873	0.00187954
Hspa1a	193740	NM_010479	-1.58473	0.0281207	NA	NA
Hspa1b	15511	NM_010478	-1.15981	0.0826027	NA	NA
Hspa1l	15482	NM_013558	-1.06385	0.114448	NA	NA
Hspa2	15512	NM_001002012_NM_008301	NA	NA	-1.1444	0.00292936
Ica1	15893	NM_010492_NM_001252266	NA	NA	-1.49314	0.0139908
Icam1	15894	NM_010493	-1.13101	0.0145449	NA	NA
Icosl	50723	NM_015790	-1.74304	0.00072701	-1.64702	0.000902097
Id1	15901	NM_010495	NA	NA	-1.85035	0.0319954
Id3	15903	NM_008321	NA	NA	-1.22343	0.00181737
Idh1	15926	NM_001111320_NM_010497	-1.00009	0.00482633	NA	NA
Ifitm2	80876	NM_030694	-1.45917	0.000702865	-1.17014	0.00207365
Ifitm3	66141	NM_025378	-1.07448	0.0106271	NA	NA
Ifitm6	213002	NM_001033632	-1.92778	0.00175394	-1.04544	0.0368841
Ifngr1	15979	NM_010511	NA	NA	-1.59601	0.000205074
Ift122	81896	NM_031177_NM_001167763	NA	NA	-1.10241	0.0257172
Ift140	106633	NM_134126	NA	NA	-1.33047	0.00502432
Ift88	21821	NM_009376	NA	NA	-1.14443	0.00777427
Igf1r	16001	NM_010513	NA	NA	-1.31813	0.00247209
Igfbp4	16010	NM_010517	NA	NA	-2.27114	8.38598e-05
Il16	16170	NM_010551	NA	NA	-2.93468	2.97309e-05
Il18bp	16068	NM_010531	-1.49215	0.00916781	NA	NA
Impa2	114663	NM_053261	-1.06751	0.00444328	-1.28177	0.00199548
Inca1	103844	NM_213729_NM_001252484_NM_001252483_NM_001252482_NM_001252485	-1.23823	0.0308054	-2.05706	0.00378652
Inpp4b	234515	NM_001297596_NM_001297593_NM_001297591_NM_001024617	NA	NA	-2.36534	0.10395
Inpp5d	16331	NM_001110192_NM_001110193_NM_010566	NA	NA	-1.37678	9.56097e-05
Inpp5j	170835	NM_172439	-1.05017	0.0581172	-2.12481	0.00325846
Inpp5k	19062	NM_008916	NA	NA	-1.02994	0.000359869
Ip6k2	76500	NM_029634	NA	NA	-1.00551	0.0120897
Iqgap2	544963	NM_027711	NA	NA	-1.14768	0.00541089
Irf7	54123	NM_001252601_NM_001252600_NM_016850	-1.98464	0.0025519	NA	NA
Isoc2b	67441	NM_026158	NA	NA	-1.28722	0.000424568
Itga6	16403	NM_001277970_NM_008397	NA	NA	-2.18174	0.00369387
Itgal	16408	NM_001253874_NM_001253873_NM_001253872_NM_008400	-2.7239	0.000447113	-1.16975	0.0279411
Itgb5	16419	NM_010580_NM_001145884	NA	NA	-1.88444	7.59756e-05
Itgb7	16421	NM_013566	-1.01828	0.0177554	NA	NA
Itpripl1	73338	NM_001163527_NM_001163528	NA	NA	-1.2673	0.00260974
Ivns1abp	117198	NM_054102_NM_001039512_NM_001039511	NA	NA	-1.31178	0.00324985
Izumo4	71564	NM_027829	NA	NA	-1.65996	0.001234
Jade2	76901	NM_199299	NA	NA	-1.18388	0.00111232
Jarid2	16468	NM_021878_NM_001205044_NM_001205043	NA	NA	-1.18573	0.00136892
Kazald1	107250	NM_178929	-1.48671	0.0014575	-1.43643	0.0018227
Kcnk12	210741	NM_199251	NA	NA	-2.17227	0.0496731
Kdm2b	30841	NM_013910_NM_001003953	NA	NA	-1.30014	0.000486893
Kdm6b	216850	NM_001017426	-1.26208	0.00463809	NA	NA
Khk	16548	NM_001310524_NM_001310525_NM_008439	-1.01147	0.000447113	-1.12297	0.000205074
Kif18b	70218	NM_197959	-1.62547	0.0316129	NA	NA
Kif22	110033	NM_145588	-1.02778	0.0218322	NA	NA
Kif2c	73804	NM_001290662_NM_134471	-1.67256	0.0112186	NA	NA
Kif5c	16574	NM_008449	NA	NA	-1.16005	0.00686622
Kif9	16578	NM_010628_NM_001163569	NA	NA	-3.54532	5.25715e-05
Klf11	194655	NM_178357	-1.04054	0.00249647	-1.01852	0.00305769
Klf2	16598	NM_008452	NA	NA	-1.03883	0.0130351
Klhl35	72184	NM_028145	NA	NA	-1.59558	0.0217837
Klk1b1	16623	NM_010645	-1.92419	0.0123967	NA	NA
Knstrn	51944	NM_026412	-1.47944	0.00929592	NA	NA
Kxd1	75620	NM_029366	-1.13645	0.000450718	-1.49463	8.10711e-05
Kyat1	70266	NM_172404	NA	NA	-1.32465	0.00560825
Lamtor4	66096	NM_001081108	NA	NA	-1.37758	0.00181426
Lbh	77889	NM_029999	NA	NA	-2.74765	0.00108032
Lcp2	16822	NM_010696	-1.30394	0.000412202	-1.03184	0.00113452
Ldhb	16832	NM_008492_NM_001302765_NM_001316322	-2.29902	0.000282288	-1.93578	0.000494512
Ldlrad3	241576	NM_178886_NM_001290784	NA	NA	-1.39907	0.00321293
Ldlrad4	52662	NM_172631	-1.0397	0.0224173	NA	NA
Letm2	270035	NM_173012	NA	NA	-1.58123	0.0111918
Lman2l	214895	NM_001013374_NM_001310517	NA	NA	-1.41143	0.000788748
LOC100038947	100038947	NM_001173459	-1.71291	8.79949e-05	-1.58191	6.20927e-05
Lpar5	381810	NM_001163269_NM_001163268	NA	NA	-1.45447	0.00323616
Lpar6	67168	NM_175116	NA	NA	-1.20932	0.0011391
Lpcat2	270084	NM_173014	-1.61495	5.25514e-05	-1.45634	3.76367e-05
Lrch4	231798	NM_146164_NM_001168652	NA	NA	-1.04652	0.00122284
Lrp5	16973	NM_008513	NA	NA	-1.14093	0.117613
Lrrc29	234684	NM_177449	-1.34454	0.0268681	-1.87421	0.0078398
Lrrc8a	241296	NM_177725	NA	NA	-1.1062	0.00618285
Lrwd1	71735	NM_027891	NA	NA	-1.07151	0.00170668
Lsp1	16985	NM_001136071_NM_001271510_NM_001271509_NM_001271508_NM_019391_NM_001271523	NA	NA	-1.03174	0.00203175
Lsr	54135	NM_001164184_NM_017405_NM_001164185	-2.62003	0.000809638	-1.67429	0.00855444
Lst1	16988	NM_010734	-1.00174	0.00306462	-1.066	0.00251957
Ltb4r1	16995	NM_008519	-2.03335	0.021316	-2.12752	0.0236724
Ltbp2	16997	NM_013589	-1.17174	0.0167392	NA	NA
Ltc4s	17001	NM_008521_NM_001313968	NA	NA	-1.18545	0.0205693
Ly6a	110454	NM_001271446_NM_010738_NM_001271419_NM_001271418_NM_001271417_NM_001271416	-2.40013	0.00425651	NA	NA
Ly6c1	17067	NM_001252056_NM_001252055_NM_010741_NM_001252058_NM_001252057	-2.18364	0.00338666	NA	NA
Ly6c2	100041546	NM_001099217	-1.74344	0.0440763	NA	NA
Ly6e	17069	NM_001164039_NM_001164038_NM_001164037_NM_001164036_NM_008529_NM_001164040	-1.80799	0.00552602	NA	NA
Ly86	17084	NM_010745	-1.59476	8.79949e-05	NA	NA
Lyz1	17110	NM_013590	-1.32337	0.000113073	NA	NA
Lyz2	17105	NM_017372	-1.35531	8.79949e-05	NA	NA
Lyzl4	69032	NM_026915	NA	NA	-2.13682	0.00920502
M1ap	110958	NM_033079	NA	NA	-1.6072	0.000318421
Madd	228355	NM_145527_NM_001177719_NM_001177720	NA	NA	-1.06444	0.00097399
Maf	17132	NM_001025577	NA	NA	-1.90777	0.000397328
Maml3	433586	NM_001004176	NA	NA	-2.18437	0.00217693
Mansc1	67729	NM_026345	NA	NA	-1.35021	0.0615616
Map3k5	26408	NM_008580	NA	NA	-2.90821	4.15348e-05
Mapk14	26416	NM_001168514_NM_001168508_NM_011951_NM_001168513	NA	NA	-1.22366	0.000175307
Mapk1ip1	69546	NM_001045483_NM_027115	NA	NA	-1.01991	0.00719582
Mapk3	26417	NM_011952	NA	NA	-1.07182	0.000788685
March1	72925	NM_001293784_NM_001166372_NM_175188_NM_001166375	NA	NA	-1.60507	0.00654346
Marcksl1	17357	NM_010807	-1.49743	0.00180019	-1.05244	0.0119106
Marveld1	277010	NM_183195	-1.00786	0.016608	-1.70748	0.00152197
Mast3	546071	NM_199308	NA	NA	-1.16514	0.000439633
Mblac1	330216	NM_177878	NA	NA	-1.06279	0.00555108
Mcpt8	17231	NM_008572	-1.43916	0.110101	NA	NA
Mdga1	74762	NM_001081160	NA	NA	-1.509	0.0232744
Med22	20933	NM_001033908_NM_011513	NA	NA	-1.32517	0.000218945
Mef2c	17260	NM_025282_NM_001170537	NA	NA	-1.31796	0.00342798
Megf8	269878	NM_001160400	NA	NA	-1.02933	0.00525438
Meis1	17268	NM_010789_NM_001193271	NA	NA	-2.45945	0.0365103
Mertk	17289	NM_008587	NA	NA	-2.08924	0.00036552
Mfsd9	211798	NM_172499	NA	NA	-1.13894	0.0365261
Mgst1	56615	NM_019946	-1.29004	0.00683009	NA	NA
Mgst2	211666	NM_174995_NM_001310482	-3.268	0.000199342	-1.50857	0.00833805
Mib2	76580	NM_001256107_NM_145124_NM_001256108	NA	NA	-1.01427	0.010769
Mis18a	66578	NM_025642	NA	NA	-1.27441	0.000396161
Mmd	67468	NM_026178	NA	NA	-1.41236	0.00271908
Mmgt2	216829	NM_175002	NA	NA	-1.11844	0.00222225
Mms22l	212377	NM_199467	NA	NA	-1.26482	0.0194116
Mok	26448	NM_011973	-2.10587	0.00192385	-1.04054	0.0571572
Mpo	17523	NM_010824	-1.02874	0.143984	NA	NA
Ms4a4a	666907	NM_001310331	-1.8832	0.00638294	-1.53916	0.0205516
Ms4a4b	60361	NM_021718	-2.13912	0.016907	NA	NA
Ms4a4c	64380	NM_029499	-2.27906	0.00293688	NA	NA
Ms4a6b	69774	NM_027209	-2.24197	8.79949e-05	-1.4491	0.000462753
Ms4a6c	73656	NM_028595_NM_001166376	-1.51836	0.000590851	-1.24109	0.00150841
Msrb2	76467	NM_029619	NA	NA	-1.451	0.00199112
Mtl5	NA	NM_001039657_NM_001039658_NM_001286558_NM_001286557	-1.26465	0.00612067	-1.09269	0.0151489
Mturn	68235	NM_001289741_NM_001289740	-1.21438	0.0136433	NA	NA
Mtus1	102103	NM_001286413_NM_001005865_NM_001005864_NM_001005863	NA	NA	-1.65643	0.00168294
Mvb12b	72543	NM_175184	NA	NA	-1.45214	0.00454738
Mxd4	17122	NM_010753	-1.70352	0.00170628	-2.23021	0.000417297
Mycbp	56309	NM_019660	NA	NA	-1.08939	0.00880117
Myo7a	17921	NM_001256082_NM_001256083_NM_001256081_NM_008663	NA	NA	-1.4583	0.0164447
Mzf1	109889	NM_145819_NM_001290452_NM_001290453	NA	NA	-2.09351	0.0237266
Mzt2	72083	NM_029354	NA	NA	-1.23223	0.000156135
N4bp2l1	100637	NM_133898	-1.4496	0.000138173	-1.46523	6.20927e-05
Naa10	56292	NM_019870_NM_001177965_NM_001310538	NA	NA	-1.01798	0.00100339
Naaa	67111	NM_001163687_NM_025972	-1.35631	0.00251307	NA	NA
Naprt	223646	NM_172607	NA	NA	-1.41967	0.00109876
Napsa	16541	NM_008437	-1.61607	0.00109284	NA	NA
Narf	67608	NM_026272	-1.91289	0.000301657	NA	NA
Nat8f1	66116	NM_023160	NA	NA	-1.69809	0.00212212
Nbeal2	235627	NM_183276	NA	NA	-1.52225	8.9139e-05
Ncapd2	68298	NM_146171	-1.04099	0.0881689	NA	NA
Ncapg2	76044	NM_133762	NA	NA	-1.21979	0.0143636
Nckipsd	80987	NM_030729	NA	NA	-1.34718	0.000172408
Ncoa1	17977	NM_010881	NA	NA	-1.09642	0.000546532
Nectin2	19294	NM_008990_NM_001159724	-1.10114	0.00442105	NA	NA
Nedd9	18003	NM_017464_NM_001111324	NA	NA	-3.24035	0.0092215
Neil2	382913	NM_201610	-1.31443	0.0594369	NA	NA
Nek2	18005	NM_010892	-1.51056	0.0158875	NA	NA
Nek8	140859	NM_080849	-1.36689	0.00929388	-2.47677	0.000512353
Neurl3	214854	NM_153408	NA	NA	-1.03055	0.00100193
Nfam1	74039	NM_028728_NM_001271413_NM_001271412_NM_001271411_NM_001271414	NA	NA	-1.4523	0.000355943
Nfatc2	18019	NM_001291178_NM_001291170_NM_010899_NM_001291168_NM_001291171_NM_001291169_NM_001291177_NM_001291176_NM_001291175_NM_001291174_NM_001291173_NM_001136073_NM_001291179_NM_001291172_NM_001037178_NM_001037177	NA	NA	-2.2159	0.000320951
Nfe2	18022	NM_008685_NM_001302341_NM_001302343_NM_001302340_NM_001302339_NM_001302338	-2.67101	0.00101435	-2.93686	0.000631553
Nfia	18027	NM_001122952_NM_001122953_NM_010905	NA	NA	-2.94878	5.44188e-05
Nfil3	18030	NM_017373	-1.40466	0.00161995	NA	NA
Nhej1	75570	NM_029342	NA	NA	-1.00321	0.00166783
Nhsl2	100042480	NM_001163610	NA	NA	-2.87707	0.00113452
Nipal3	74552	NM_028995	NA	NA	-1.50156	0.000974297
Nlrp1a	195046	NM_001004142	NA	NA	-1.20754	0.000269261
Nlrx1	270151	NM_001163743_NM_001163742_NM_178420	NA	NA	-1.14832	0.00464696
Nme4	56520	NM_019731	NA	NA	-1.17117	0.00198465
Notch1	18128	NM_008714	NA	NA	-1.15466	0.00226518
Notch4	18132	NM_010929	NA	NA	-1.27252	0.0862858
Noxo1	71893	NM_027988	-1.04482	0.0253694	-1.5181	0.00587693
Npc2	67963	NM_023409	-1.10971	0.000181003	NA	NA
Npl	74091	NM_028749	-1.00848	0.00810838	NA	NA
Nr4a1	15370	NM_010444	-1.19998	0.0200187	-2.65204	0.000452583
Nrm	106582	NM_134122	NA	NA	-1.71065	0.00220215
Nrros	224109	NM_146069	NA	NA	-1.63044	8.60692e-05
Nsmce1	67711	NM_026330	NA	NA	-1.01998	0.00325296
Nsun4	72181	NM_028142	NA	NA	-1.04619	0.00114165
Ntpcr	66566	NM_025636_NM_001310688	NA	NA	-1.37897	0.000403485
Nuak1	77976	NM_001004363	NA	NA	-2.76123	5.44188e-05
Nudt1	17766	NM_008637	NA	NA	-1.21544	0.00085301
Nudt14	66174	NM_001316724_NM_025399	-1.31701	0.000447113	-1.23031	0.000529007
Nudt16	75686	NM_029385	NA	NA	-1.13145	0.00181802
Nudt6	229228	NM_001291044_NM_153561	NA	NA	-1.25938	0.00281337
Nudt7	67528	NM_024446_NM_024437_NM_001290180_NM_001290182_NM_001290181	NA	NA	-1.00164	0.000482559
Nupr1	56312	NM_019738	-1.43507	0.00516369	NA	NA
Nxpe4	244853	NM_172921	-1.87625	0.0684957	NA	NA
Nxpe5	381680	NM_001013773	-1.70363	0.019843	-3.39936	0.000790221
Olfml3	99543	NM_133859	NA	NA	-1.35283	0.00253617
Ophn1	94190	NM_001313754_NM_001313755_NM_052976_NM_001313756	NA	NA	-2.31308	0.000166298
Orai1	109305	NM_175423	-1.05553	0.000866441	-1.28005	0.000314167
Otud1	71198	NM_027715	NA	NA	-1.33941	0.00725313
Oxld1	66431	NM_025560	NA	NA	-1.75048	7.59756e-05
P2rx7	18439	NM_011027_NM_001038839_NM_001038887_NM_001038845_NM_001284402	NA	NA	-1.27698	0.000156485
P3h3	14789	NM_013534	NA	NA	-1.08175	0.0227765
Pacs1	107975	NM_153129	NA	NA	-1.36844	0.000482559
Pak1	18479	NM_011035	NA	NA	-1.34642	0.000608518
Palb2	233826	NM_001081238_NM_001289845_NM_001289844_NM_001289842_NM_001289843	NA	NA	-1.174	0.033372
Pald1	27355	NM_013753	NA	NA	-4.31957	8.40326e-05
Palld	72333	NM_001293774_NM_001293773_NM_001293772_NM_001081390	NA	NA	-1.50239	0.0183045
Paox	212503	NM_153783	NA	NA	-1.06368	0.00189488
Pard6a	56513	NM_001047436_NM_001286344_NM_019695_NM_001047435_NM_001286345	NA	NA	-1.00026	0.000672357
Park2	NA	NM_016694_NM_001317726	NA	NA	-1.38608	0.0154551
Pcbp3	59093	NM_021568	-1.02369	0.064773	NA	NA
Pck2	74551	NM_028994	-1.26231	0.00417105	-1.50103	0.00194347
Pcyox1l	240334	NM_172832	NA	NA	-1.25171	0.00184391
Pde3b	18576	NM_011055	-1.59806	0.0748694	-4.49837	0.000843844
Pde4b	18578	NM_001177983_NM_019840_NM_001177980_NM_001177982_NM_001177981	-1.03223	0.032979	NA	NA
Pdk2	18604	NM_133667	NA	NA	-1.56517	0.00012562
Pdlim2	213019	NM_001253736_NM_145978	NA	NA	-1.27298	0.00113825
Pecr	111175	NM_023523	NA	NA	-1.25133	0.00173877
Peli2	93834	NM_033602	-1.19973	0.000301657	-1.71004	3.76367e-05
Penk	18619	NM_001002927	-1.68279	0.00851841	NA	NA
Per3	18628	NM_001289878_NM_001289877_NM_011067	NA	NA	-1.15399	0.000234218
Pex6	224824	NM_145488	NA	NA	-1.61058	0.000164154
Pfkl	18641	NM_008826	-1.12064	0.000313829	NA	NA
Pfkm	18642	NM_001163488_NM_001163487_NM_021514	NA	NA	-1.12964	0.00227445
Pgm2l1	70974	NM_027629	NA	NA	-1.07296	0.0752507
Phf19	74016	NM_028716	NA	NA	-1.31462	0.00047518
Phlda3	27280	NM_013750	-1.76571	0.00230423	-1.06068	0.0303915
Pigx	72084	NM_024464_NM_001111025	NA	NA	-1.11182	0.000657677
Pigz	239827	NM_172822	-1.11682	0.00633612	-1.42633	0.00212817
Pik3r6	104709	NM_001081566_NM_001004435	-1.19784	0.00138629	NA	NA
Pim2	18715	NM_138606	NA	NA	-1.26757	0.00140253
Pink1	68943	NM_026880	-1.0416	0.00091592	NA	NA
Pkd1l2	76645	NM_029686	-1.0676	0.0202578	NA	NA
Pkig	18769	NM_001039391_NM_001039390_NM_001164055_NM_001277096_NM_001164053_NM_011106	-1.09922	0.00080832	-1.23935	0.000403796
Pkp3	56460	NM_001162924_NM_019762	-1.83278	0.0438622	NA	NA
Pla2g7	27226	NM_013737	-1.47943	0.000335773	NA	NA
Plcd1	18799	NM_001293648_NM_019676	-1.38495	0.0852406	-2.97607	0.00448572
Pld4	104759	NM_178911	-1.21545	0.0029062	NA	NA
Plekhf1	72287	NM_024413	-1.34287	0.0067935	-1.61884	0.00312497
Plekhg3	263406	NM_153804	NA	NA	-1.77808	6.20927e-05
Plk1	18817	NM_011121	-1.60916	0.042094	NA	NA
Plxdc2	67448	NM_026162	-1.64343	0.000473989	NA	NA
Plxnb2	140570	NM_001284506_NM_001159521_NM_138749	NA	NA	-1.11623	0.000729041
Plxnb3	140571	NM_019587	-1.75654	0.0292061	-2.18193	0.0152384
Pmf1	67037	NM_025928_NM_001310605	NA	NA	-1.1228	0.00239259
Pole2	18974	NM_011133	NA	NA	-1.22733	0.0131217
Poli	26447	NM_001136090_NM_001289516_NM_001289515_NM_011972	NA	NA	-1.05044	0.0240396
Polr3gl	69870	NM_027241_NM_001293701	NA	NA	-1.29756	0.000452583
Porcn	53627	NM_145907_NM_145908_NM_023638_NM_016913_NM_001308474	NA	NA	-1.20928	0.00085301
Pot1b	72836	NM_028370	NA	NA	-1.58039	0.0007496
Pou2f2	18987	NM_001163556_NM_001163555_NM_011138_NM_001163554	NA	NA	-1.33127	0.00259333
Pou6f1	19009	NM_010127_NM_001304965	NA	NA	-1.32655	0.000913343
Ppard	19015	NM_011145	-1.11823	0.004526	NA	NA
Ppfia4	68507	NM_001144855	NA	NA	-1.99439	0.000674774
Ppp1r18	76448	NM_001146711_NM_001146710_NM_175242	NA	NA	-1.09078	0.00142134
Pram1	378460	NM_001002842	NA	NA	-2.88837	0.000484222
Prdm9	213389	NM_144809	NA	NA	-2.01783	0.0225213
Prkag1	19082	NM_016781	NA	NA	-1.12975	0.00198986
Prkag2	108099	NM_145401_NM_001170556_NM_001170555_NM_001310480	NA	NA	-1.56431	0.000893662
Prkce	18754	NM_011104	-1.00339	0.0306693	-1.49325	0.00670468
Prkra	23992	NM_011871	NA	NA	-1.35755	8.60692e-05
Prodh	19125	NM_011172	NA	NA	-1.03829	0.0604502
Prss34	328780	NM_178372	-1.8285	0.00131544	NA	NA
Prune2	353211	NM_181348	NA	NA	-1.85435	0.00813553
Ptger2	19217	NM_008964	-1.35442	0.000485641	NA	NA
Ptger3	19218	NM_011196	-2.78365	0.0176494	-2.13909	0.0664333
Ptgfrn	19221	NM_011197	-1.1491	0.0321099	-1.74471	0.00647682
Ptgs1	19224	NM_008969	-1.28195	0.00547329	-2.39774	0.000233215
Ptpn18	19253	NM_011206	NA	NA	-1.7367	4.42009e-05
Ptpn6	15170	NM_013545_NM_001077705	NA	NA	-1.00976	0.000800204
Ptpro	19277	NM_011216_NM_001164401_NM_001164403_NM_001164402	-1.38755	0.000529061	-1.59185	0.000212352
Pts	19286	NM_011220	NA	NA	-1.1593	0.000336479
Purg	75029	NM_001098233_NM_152821	NA	NA	-1.52268	0.00281337
Pxmp4	59038	NM_021534	NA	NA	-1.09562	0.00277784
Pygl	110095	NM_133198	-1.15832	0.000450718	NA	NA
Rab19	19331	NM_011226	-1.02363	0.0133994	NA	NA
Rab27a	11891	NM_023635_NM_001301230_NM_001301232	NA	NA	-2.06993	0.00554018
Rab29	226422	NM_144875	-1.02207	0.00091592	-1.09118	0.000666376
Rab3d	19340	NM_001324531_NM_031874	NA	NA	-1.07871	0.000423427
Rab3il1	74760	NM_144538	NA	NA	-1.86122	0.000490263
Rab42	242681	NM_001081651	NA	NA	-1.71987	0.0282587
Rab6b	270192	NM_173781	NA	NA	-1.69667	0.00032629
Rac2	19354	NM_009008	-1.14008	0.000597702	NA	NA
Ralgps2	78255	NM_001159968_NM_001159965_NM_023884_NM_001159966_NM_001159967	NA	NA	-1.8486	0.00471523
Ramp1	51801	NM_001168392_NM_016894_NM_178401	-1.42325	0.000809638	-1.13122	0.00272612
Rasa1	218397	NM_145452	NA	NA	-1.09039	0.0322915
Rasgrp3	240168	NM_001166493_NM_207246	NA	NA	-1.5531	0.0006172
Rassf2	215653	NM_175445	NA	NA	-1.43168	0.000279015
Rassf5	54354	NM_018750_NM_001313731_NM_001311094	NA	NA	-1.3174	8.38598e-05
Rbfa	68731	NM_199197	NA	NA	-1.13447	0.000296587
Rbpms	19663	NM_019733_NM_001286168_NM_001042674_NM_001042675	-1.81903	0.003119	NA	NA
Rcbtb2	105670	NM_001170694_NM_134083	NA	NA	-1.03889	0.0034553
Rcn3	52377	NM_026555	-1.97754	0.00247548	-2.00342	0.00250644
Rcsd1	226594	NM_001038846_NM_178593	-1.0721	0.000856068	-2.2524	2.41637e-05
Rdh10	98711	NM_133832	NA	NA	-1.57366	0.00464696
Rdm1	66599	NM_025654	-1.12508	0.00337566	-1.54282	0.000722717
Relt	320100	NM_177073	-1.1892	0.0115444	NA	NA
Rftn2	74013	NM_028713	NA	NA	-1.56414	0.00267105
Rfx3	19726	NM_001166414_NM_011265	NA	NA	-1.36635	0.0881208
Rgag4	NA	NM_001278534	NA	NA	-1.83243	0.000350024
Rgl3	71746	NM_023622	NA	NA	-1.89	0.00134012
Rgs10	67865	NM_026418	NA	NA	-1.27514	0.000533114
Rgs14	51791	NM_016758	NA	NA	-1.34795	0.0006172
Rgs18	64214	NM_022881	NA	NA	-1.22014	0.11583
Rhobtb2	246710	NM_153514	NA	NA	-1.00503	0.00142494
Rhoh	74734	NM_001081105	NA	NA	-1.12004	0.00110666
Rin3	217835	NM_177620_NM_001161365	NA	NA	-1.5715	0.000214
Rinl	320435	NM_177158	NA	NA	-1.0538	0.00669329
Rnase6	78416	NM_030098	-1.57604	0.00479645	-1.49239	0.00761469
Rnf150	330812	NM_177378	NA	NA	-3.00278	0.000197144
Rnf167	70510	NM_001316728_NM_027445	NA	NA	-1.08847	0.000972734
Rnpep	215615	NM_145417_NM_001159624	NA	NA	-1.08403	0.000384735
Rogdi	66049	NM_133185	-1.25248	0.00143543	-1.7144	0.000274333
Ropn1l	252967	NM_145852	-1.59638	0.00279092	-1.32631	0.00835469
Rpa2	19891	NM_011284	NA	NA	-1.07113	0.021396
Rpa3	68240	NM_026632	NA	NA	-1.19576	0.000735605
Rpgr	19893	NM_001177950_NM_001177952_NM_011285_NM_001177951_NM_001177953_NM_001177954	NA	NA	-1.84137	0.0783017
Rps6ka5	73086	NM_153587	NA	NA	-2.25677	0.00404133
Rras	20130	NM_009101	-1.28308	0.000335773	-1.21322	0.000328428
Rtn1	104001	NM_153457_NM_001286448_NM_001007596	-2.26437	0.00561674	-2.77278	0.00232292
Rttn	246102	NM_175542	NA	NA	-1.69364	0.0040088
Rwdd2a	69519	NM_001145969_NM_027100_NM_001145968	NA	NA	-2.32581	0.00326438
Rxra	20181	NM_011305_NM_001290481_NM_001290482	-1.34136	0.000398424	NA	NA
S1pr1	13609	NM_007901	NA	NA	-1.00579	0.00232209
Saa3	20210	NM_011315	-2.11544	0.085273	NA	NA
Sarm1	237868	NM_001168521_NM_172795	NA	NA	-3.39014	0.000561306
Sash3	74131	NM_028773_NM_001313749	NA	NA	-1.69943	3.76367e-05
Sbsn	282619	NM_172205_NM_001083903	NA	NA	-1.59281	0.00425984
Scamp5	56807	NM_020270_NM_001301634_NM_001301635	NA	NA	-1.24478	0.00134145
Scrn2	217140	NM_146027	NA	NA	-1.01576	0.0171056
Sdhaf4	68002	NM_026503	NA	NA	-1.16546	0.000523091
Selenbp1	20341	NM_009150	-1.22998	0.00261673	-1.88194	0.000298568
Selenbp2	20342	NM_019414	-1.20628	0.00254586	-1.87757	0.000268499
Sema4a	20351	NM_001163491_NM_001163490_NM_001163489_NM_013658	-1.86764	0.000181003	-1.42036	0.000417297
Senp8	71599	NM_001172071_NM_001172069_NM_001172070_NM_001172068_NM_027838	NA	NA	-1.2639	0.0105482
Serpini1	20713	NM_009250	-1.99136	0.103419	NA	NA
Sesn1	140742	NM_001162908_NM_001013370	NA	NA	-1.84462	9.7309e-06
Sesn2	230784	NM_144907	-1.16277	0.0042992	-1.06163	0.00810243
Sfxn4	94281	NM_053198	NA	NA	-1.28067	0.0463946
Sfxn5	94282	NM_178639	NA	NA	-1.13098	0.0297299
Sgsm2	97761	NM_197943	NA	NA	-1.59789	0.0103379
Sh2d1b1	26904	NM_012009	-1.22382	0.00298699	NA	NA
Sh3pxd2a	14218	NM_008018_NM_001164717	NA	NA	-1.37417	0.0160818
Sh3rf1	59009	NM_021506	NA	NA	-1.1189	0.0405604
Shb	230126	NM_001033306	NA	NA	-1.19583	0.0339372
Sidt2	214597	NM_001289668_NM_172257	-1.08531	0.000356602	NA	NA
Sigirr	24058	NM_023059	-1.35596	0.0400842	-1.39602	0.0479336
Siglec1	20612	NM_011426	-1.47208	0.00442105	NA	NA
Siglece	83382	NM_031181	-1.19479	0.00342503	-1.18886	0.004081
Sipa1l1	217692	NM_001167983_NM_172579	NA	NA	-1.25021	0.00491087
Sipa1l2	244668	NM_001081337	NA	NA	-1.10743	0.00328813
Sirpb1a	320832	NM_001002898	-1.72224	0.000185363	-1.52445	0.000234218
Sirpb1b	668101	NM_001173460	-1.70094	6.96535e-05	-1.38415	6.45917e-05
Sla	20491	NM_001029841_NM_009192	NA	NA	-1.03395	0.00160381
Slc16a3	80879	NM_030696_NM_001038653_NM_001038654	-1.09597	0.00091592	NA	NA
Slc18a2	214084	NM_172523	NA	NA	-1.33574	0.00141749
Slc25a23	66972	NM_025877	-1.06656	0.0652884	-1.83694	0.00911691
Slc25a42	73095	NM_001007570	NA	NA	-2.35414	0.00232888
Slc25a45	107375	NM_134154	NA	NA	-1.13169	0.00164814
Slc26a11	268512	NM_178743	NA	NA	-2.03696	3.76367e-05
Slc2a6	227659	NM_172659_NM_001177627	-1.35996	0.0308783	NA	NA
Slc2a8	56017	NM_019488	NA	NA	-1.62132	0.000643092
Slc2a9	117591	NM_145559_NM_001102415_NM_001102414_NM_001012363	NA	NA	-1.33715	0.00614198
Slc36a2	246049	NM_153170	-1.70849	0.00598225	-1.87821	0.00444631
Slc37a1	224674	NM_153062_NM_001242427	NA	NA	-1.83718	0.0013709
Slc41a3	71699	NM_027868_NM_001037493	NA	NA	-1.08706	0.00235538
Slc45a4	106068	NM_001168255_NM_001033219	NA	NA	-1.08786	0.00725388
Slc46a3	71706	NM_027872	-1.99375	0.00054003	-2.84988	6.20927e-05
Slc9a7	236727	NM_177353	-1.46386	0.00583342	NA	NA
Slc9a9	331004	NM_177909	NA	NA	-1.10427	0.0101128
Slfn1	20555	NM_011407	-1.03448	0.0104206	NA	NA
Slpi	20568	NM_011414	-1.30471	0.0227678	NA	NA
Smagp	207818	NM_174992_NM_001033872_NM_001285414_NM_001285413	-1.02107	0.0492624	-2.40919	0.00109838
Smim24	72273	NM_001099917	-1.18728	0.00249647	-1.85921	0.000242552
Smim8	66291	NM_025471	NA	NA	-1.0768	0.00474643
Smpdl3b	100340	NM_133888	-1.71826	0.000363514	-1.01023	0.00499591
Snta1	20648	NM_009228	-1.43523	0.00865238	-1.66572	0.00523079
Socs3	12702	NM_007707	-1.03822	0.100646	NA	NA
Sorbs3	20410	NM_001271407_NM_011366_NM_001271408_NM_001271409	NA	NA	-1.41596	0.00325846
Sorl1	20660	NM_011436	-1.56442	0.00558551	NA	NA
Sort1	20661	NM_019972_NM_001271599	-1.42615	0.00156815	NA	NA
Spaca9	69987	NM_027283	NA	NA	-1.32881	0.00319875
Spice1	212514	NM_144550	NA	NA	-1.70911	0.0774167
Spn	20737	NM_001037810_NM_009259	-1.12681	0.0903567	NA	NA
Srgap3	259302	NM_080448	NA	NA	-2.59404	0.00556324
Ssbp4	76900	NM_133772	NA	NA	-1.25669	0.00470236
Ssh2	237860	NM_177710_NM_001291190	NA	NA	-3.08657	0.000117086
St3gal4	20443	NM_009178	-1.1028	0.00163295	NA	NA
St3gal5	20454	NM_011375_NM_001035228	-1.37562	0.000447113	-1.59349	0.000161529
St6gal1	20440	NM_145933_NM_001252505_NM_001252506	NA	NA	-1.38428	0.00225567
Stard8	236920	NM_199018	NA	NA	-1.00484	0.0021639
Stat4	20849	NM_001308266_NM_011487	NA	NA	-1.95626	0.0807825
Stbd1	52331	NM_175096	NA	NA	-1.1358	0.136765
Stk36	269209	NM_175031	NA	NA	-1.56269	0.0385772
Stom	13830	NM_013515	-1.11917	0.00817182	NA	NA
Stxbp4	20913	NM_011505	NA	NA	-1.57102	0.0015671
Sugct	192136	NM_138654	-1.84197	0.00605152	-1.99457	0.00487159
Sulf2	72043	NM_028072_NM_001252578_NM_001252579	NA	NA	-1.41841	0.00160222
Sult1a1	20887	NM_133670	-1.88928	0.00364373	-1.85808	0.00464696
Susd3	66329	NM_028340_NM_025491	NA	NA	-1.75803	0.000344454
Suv420h2	NA	NM_001115018_NM_146177	NA	NA	-1.6732	0.0006172
Sv2a	64051	NM_022030	-2.16896	0.120463	NA	NA
Svip	75744	NM_001160345	NA	NA	-1.09883	0.00287213
Syn3	27204	NM_013722_NM_001164495	NA	NA	-1.66267	0.132712
Syt11	229521	NM_018804	NA	NA	-1.04853	0.00247885
Taf8	63856	NM_022015	NA	NA	-1.0015	0.00271908
Tbc1d16	207592	NM_172443	NA	NA	-1.50767	0.000720409
Tbc1d4	210789	NM_001081278	NA	NA	-1.76702	0.0335982
Tceanc	245695	NM_001007577	NA	NA	-1.03742	0.00351963
Tcf19	106795	NM_001163763_NM_025674_NM_001163764	NA	NA	-1.83615	0.027038
Tcf4	21413	NM_013685_NM_001083967	NA	NA	-1.38148	0.000179687
Tcf7l2	21416	NM_009333_NM_001142922_NM_001142921_NM_001142919_NM_001142923_NM_001142920_NM_001142918_NM_001142924	NA	NA	-1.26084	0.00100229
Tcp11l2	216198	NM_146008	-1.95999	8.79949e-05	-1.09897	0.000805145
Tcta	102791	NM_133986_NM_001311156	NA	NA	-1.26218	0.000395838
Tctn3	67590	NM_026260	NA	NA	-1.37128	0.000439633
Tep1	21745	NM_009351	NA	NA	-1.09526	8.38598e-05
Tfap4	83383	NM_031182	NA	NA	-1.49099	0.000461966
Tfdp2	211586	NM_178667_NM_001184708_NM_001184706_NM_001184711_NM_001184709_NM_001184710	NA	NA	-1.0419	0.0307909
Tgfbi	21810	NM_009369	NA	NA	-1.01591	0.00211589
Thap3	69876	NM_001145929_NM_175152	NA	NA	-1.08835	0.000633913
Thbs1	21825	NM_001313914_NM_011580	-3.57591	0.000450121	-2.67586	0.0018227
Them6	223626	NM_198607	NA	NA	-1.04221	0.00109183
Tifab	212937	NM_001168615_NM_145976	-1.34901	0.0108307	NA	NA
Timm10b	14356	NM_019502	NA	NA	-1.01802	0.00239887
Tk2	57813	NM_021028	NA	NA	-1.55418	0.000318421
Tle1	21885	NM_011599_NM_001285529_NM_001285530_NM_001285532_NM_001285531	NA	NA	-1.5318	0.000499742
Tle3	21887	NM_009389_NM_001083928_NM_001083927	-1.14294	0.00102941	-1.79002	8.6824e-05
Tle6	114606	NM_053254	NA	NA	-1.61993	0.00065749
Tm2d2	69742	NM_027194	NA	NA	-1.01126	0.00100938
Tmc8	217356	NM_181856_NM_001195090_NM_001195089_NM_001195088	-1.75087	0.0524438	NA	NA
Tmem106c	380967	NM_201359_NM_001252153	NA	NA	-1.04335	0.000419985
Tmem143	70209	NM_144801	NA	NA	-1.12523	0.00260974
Tmem173	72512	NM_001289592_NM_001289591_NM_028261	NA	NA	-1.41513	0.000722859
Tmem176b	65963	NM_001286652_NM_001286651_NM_001164209_NM_023056_NM_001164208_NM_001164207	-1.03681	0.00677733	NA	NA
Tmem216	68642	NM_001277861_NM_001277860_NM_026798	NA	NA	-1.23139	0.00387954
Tmem218	66279	NM_025464_NM_001310096	NA	NA	-1.09525	0.00561228
Tmem221	434325	NM_001100462	NA	NA	-1.08138	0.00452077
Tmem231	234740	NM_001033321	NA	NA	-1.46548	0.00813553
Tmem260	218989	NM_001310584_NM_172600	NA	NA	-1.11627	0.00343493
Tmem37	170706	NM_019432	-1.48751	0.000447113	-2.57912	2.46998e-05
Tmem38a	74166	NM_144534	-1.32026	0.000781805	-1.1798	0.0013519
Tmem50b	77975	NM_030018	NA	NA	-1.1133	0.000619849
Tmem71	213068	NM_172514	-1.62569	0.00343354	NA	NA
Tmem8	60455	NM_021793	NA	NA	-1.2232	0.000450354
Tmem86b	68255	NM_023440	NA	NA	-1.3453	0.0420286
Tmem94	71947	NM_028014	NA	NA	-1.04051	0.00138381
Tnfaip2	21928	NM_009396	-1.00043	0.00734954	NA	NA
Tnfrsf13b	57916	NM_021349	NA	NA	-1.63677	0.00218104
Tnfrsf14	230979	NM_178931	-1.2797	0.0363413	NA	NA
Tnfsf13b	24099	NM_033622	-1.32841	0.00696117	-2.11006	0.000741486
Tnni2	21953	NM_009405	NA	NA	-1.26852	0.00146907
Tnnt1	21955	NM_011618_NM_001277904_NM_001277903	NA	NA	-1.11898	0.107035
Tob1	22057	NM_009427	NA	NA	-1.32004	0.00187096
Tonsl	72749	NM_183091	NA	NA	-1.10927	0.0175371
Tor4a	227612	NM_146115	NA	NA	-1.43345	0.000389387
Tpbgl	100503386	NM_001195529	NA	NA	-2.67244	0.00132584
Tpcn1	252972	NM_145853	NA	NA	-1.27536	0.000122937
Trf	22041	NM_133977	-1.40494	0.00076034	-1.32034	0.000996554
Trib3	228775	NM_175093	-1.56113	0.0178936	NA	NA
Trim16	94092	NM_053169	-1.00959	0.00452287	NA	NA
Trim24	21848	NM_145076_NM_001272064_NM_001272076	NA	NA	-1.44805	0.00359701
Trim45	229644	NM_001165953_NM_001165952_NM_194343	NA	NA	-1.0625	0.00475763
Trim47	217333	NM_001205081_NM_172570	NA	NA	-2.23858	5.03482e-05
Trim65	338364	NM_178802	NA	NA	-1.25939	0.00032629
Trp53i13	216964	NM_001024920	NA	NA	-1.7637	0.000827303
Trp53inp2	68728	NM_178111	NA	NA	-1.1152	0.00249078
Trpm2	28240	NM_138301	-1.10238	0.0914631	-2.23639	0.00677109
Trpv4	63873	NM_022017	-1.38839	0.000547641	NA	NA
Tsacc	76927	NM_029801	NA	NA	-1.05534	0.0137247
Tsc22d3	14605	NM_010286_NM_001077364	-1.02839	0.000809638	-1.19632	0.0003492
Tsku	244152	NM_001168539_NM_001168540_NM_001168541_NM_001024619	-1.68462	0.0124862	NA	NA
Tspan32	27027	NM_001128080_NM_001128082_NM_001128081_NM_020286	NA	NA	-1.72537	0.000863655
Ttc30a1	78802	NM_030188	NA	NA	-1.44592	0.0237276
Ttc30a2	620631	NM_001081228	NA	NA	-1.30723	0.0636893
Ttc30b	72421	NM_028235	NA	NA	-1.20606	0.0470113
Ttc38	239570	NM_001033337	NA	NA	-1.40762	0.0003492
Ttc39b	69863	NM_027238	-1.06635	0.0091251	NA	NA
Txnip	56338	NM_023719_NM_001009935	-1.53318	0.000980869	-1.52282	0.00103946
Tyms	22171	NM_021288	NA	NA	-1.13399	0.00418975
Ubald2	319370	NM_176902	NA	NA	-1.07555	0.00164814
Ube2c	68612	NM_026785	-1.32781	0.0645185	NA	NA
Ubxn11	67586	NM_026257	NA	NA	-1.33508	0.00973304
Ulk1	22241	NM_009469	NA	NA	-1.111	0.000120164
Unc13a	382018	NM_001029873	NA	NA	-1.0116	0.0116883
Unc93b1	54445	NM_019449_NM_001161428	-1.034	0.000748532	NA	NA
Usp11	236733	NM_145628	NA	NA	-2.21188	0.023225
Usp2	53376	NM_198092_NM_016808_NM_198091	NA	NA	-1.67759	4.70997e-05
Usp21	30941	NM_013919	NA	NA	-1.07454	0.000657677
Usp49	224836	NM_198421	NA	NA	-1.88317	0.0556209
Vamp2	22318	NM_009497	NA	NA	-1.09992	0.00935552
Vamp5	53620	NM_001080742_NM_016872	NA	NA	-1.0373	0.00370957
Vcan	13003	NM_001134474_NM_001134475_NM_019389_NM_001081249_NM_172955	-2.61095	0.00677733	-2.23682	0.0173691
Vgll4	232334	NM_177683	NA	NA	-1.59955	0.000301576
Vill	22351	NM_011700_NM_001164567	-1.0722	0.00106	NA	NA
Vmac	106639	NM_001166474_NM_178926	-1.01746	0.00116514	-1.90806	4.04866e-05
Vsig10	231668	NM_001033311	NA	NA	-1.06903	0.0512637
Vsir	74048	NM_001159572_NM_028732	NA	NA	-1.25673	0.000279015
Wars2	70560	NM_027462	NA	NA	-1.0627	0.00573678
Was	22376	NM_009515	NA	NA	-1.43564	0.000827303
Wdfy3	72145	NM_172882	NA	NA	-1.08493	0.000680964
Wdpcp	216560	NM_145425	NA	NA	-1.37448	0.0319599
Wdr35	74682	NM_172470_NM_001159527	NA	NA	-1.44313	0.0422231
Wdr45	54636	NM_172372_NM_001290795_NM_001290792_NM_001290794	-1.09919	0.000587916	-1.1408	0.000403485
Xylt2	217119	NM_145828	NA	NA	-1.64297	0.000722859
Ypel3	66090	NM_026875_NM_025347	-1.41376	0.000356602	-2.35674	2.41637e-05
Zbtb8a	73680	NM_028603	NA	NA	-1.03618	0.0235418
Zc3h6	78751	NM_178404	NA	NA	-1.39794	0.0402504
Zcchc24	71918	NM_001101433	NA	NA	-1.90796	0.0018887
Zdhhc14	224454	NM_146073	-1.08934	0.00305818	-2.19253	7.59756e-05
Zer1	227693	NM_178694_NM_001290503	NA	NA	-1.12573	0.000915509
Zfhx3	11906	NM_007496	NA	NA	-1.5255	0.00115767
Zfp119a	104349	NM_144546	NA	NA	-1.58215	0.0159313
Zfp119b	240120	NM_146249_NM_001310337	NA	NA	-1.68303	0.0781429
Zfp157	72154	NM_028130	NA	NA	-1.03804	0.00933201
Zfp235	56525	NM_019941	NA	NA	-1.0817	0.00468238
Zfp36l1	12192	NM_007564	NA	NA	-2.93878	2.41637e-05
Zfp395	380912	NM_199029	NA	NA	-1.76088	4.42009e-05
Zfp398	272347	NM_027477_NM_173034	NA	NA	-1.45273	0.011301
Zfp414	328801	NM_026712	-1.24025	0.00188393	-1.43725	0.000913343
Zfp428	232969	NM_001290461_NM_146183_NM_175142	NA	NA	-1.14251	0.00334437
Zfp467	68910	NM_001085417_NM_001085416_NM_001085415_NM_020589	NA	NA	-1.51865	0.000568164
Zfp493	72958	NM_028402	NA	NA	-2.57212	0.00202083
Zfp647	239546	NM_172817_NM_001168276	NA	NA	-1.47839	0.0210312
Zfp658	210104	NM_001008549	NA	NA	-2.77976	0.0365949
Zfp688	69234	NM_026999	NA	NA	-1.01193	0.00252716
Zfp691	195522	NM_001145936_NM_001145935_NM_183140	NA	NA	-1.26531	0.0252004
Zfp710	209225	NM_001146000_NM_001145999_NM_175433	NA	NA	-1.01941	0.00247885
Zfp712	78251	NM_001166218	NA	NA	-1.33311	0.105522
Zfp772	232855	NM_145577	NA	NA	-1.40153	0.00935021
Zfp784	654801	NM_001039532	NA	NA	-1.42606	0.00125091
Zfp788	67607	NM_023363	NA	NA	-1.62512	0.144459
Zfp799	240064	NM_177359_NM_001293229	NA	NA	-1.01756	0.0913268
Zfp810	235050	NM_145612	NA	NA	-1.02493	0.0724179
Zfp821	75871	NM_001167946_NM_001286393_NM_001286391_NM_029468	-1.01536	0.0153892	-1.1732	0.0102906
Zfp865	319748	NM_001290426_NM_001033383	NA	NA	-1.04924	0.0021639
Zfp963	620419	NM_001200023	NA	NA	-1.30543	0.026257
Zfp982	195531	NM_001039209	NA	NA	-1.05669	0.0479168
Zfp983	73229	NM_001166497	NA	NA	-1.37793	0.00238605
Zfyve28	231125	NM_001015039	-1.09527	0.00399362	-1.87352	0.000268587
Zkscan14	67235	NM_023322	NA	NA	-1.02818	0.00109838
Zkscan4	544922	NM_001039115	NA	NA	-1.16853	0.0864031
Zmat1	215693	NM_175446	NA	NA	-2.54022	0.00465931

## Sheet: Buffered mRNA Up
Table S1. List of host mRNAs upregulated via changes in translational buffering upon L. donovani infection. anota2seq analysis identified 369 host mRNAs upregulated via changes in translational buffering: Fold-change (log2) and FDR values are listed for each target and stage.
			Amastigote Vs Uninfected		Promastigote Vs Uninfected
Symbol	GeneID	refseq	Fold Change (Log2)	FDR	Fold Change (Log2)	FDR
0610010F05Rik	71675	NM_027860	2.07224	0.0434073	1.0916	0.0624789
2810021J22Rik	69944	NM_172403	1.2852	0.0913581	NA	NA
3110043O21Rik	NA	NM_001081343	NA	NA	1.14144	0.0123018
6720489N17Rik	211378	NM_001324406_NM_173381	NA	NA	1.61805	0.0647587
9430020K01Rik	NA	NM_001081963	1.25349	0.119237	1.72752	0.036268
A630033H20Rik	NA	NM_001122596_NM_001122595_NM_175442	NA	NA	1.78422	0.0240653
AA467197	433470	NM_001004174	NA	NA	1.16504	0.0116957
Abracl	73112	NM_028440	1.17263	0.0585643	1.39082	0.0112935
Acbd3	170760	NM_133225	NA	NA	1.12575	0.0622007
Acbd5	74159	NM_001102436_NM_028793_NM_001102438_NM_001102437	1.39702	0.096856	NA	NA
Acot4	171282	NM_134247	2.52795	0.0255955	2.75015	0.00959378
Actr2	66713	NM_146243	1.04819	0.0598302	NA	NA
Afg3l2	69597	NM_027130	NA	NA	2.57161	0.00734131
Afp	11576	NM_007423	1.20455	0.0856554	NA	NA
AI607873	NA	NM_001204910	NA	NA	1.21955	0.0235025
Aida	108909	NM_181732	NA	NA	1.51297	0.0329588
Angpt2	11601	NM_007426	1.24432	0.0578382	NA	NA
Ankrd33b	67434	NM_001164441_NM_027496_NM_026153	NA	NA	1.19902	0.0109534
Anxa1	16952	NM_010730	1.27184	0.028687	1.13808	0.043345
Anxa3	11745	NM_013470	NA	NA	1.45713	0.0159397
Ap1ar	211556	NM_145964	1.0594	0.0831247	NA	NA
Ap3m1	55946	NM_018829	1.08249	0.0299457	1.05526	0.0157421
Ap3s1	11777	NM_009681_NM_001303015	NA	NA	1.40858	0.0166711
Arl1	104303	NM_025859	NA	NA	1.35624	0.00893863
Arl8b	67166	NM_026011	NA	NA	1.15712	0.0286113
Armcx2	67416	NM_001166397_NM_001166398_NM_026139	2.04763	0.106436	NA	NA
Atf1	11908	NM_007497	NA	NA	1.79388	0.00793461
Atp6ap2	70495	NM_027439	NA	NA	1.07822	0.0133888
Atp6v0d2	242341	NM_175406	1.74381	0.0313841	NA	NA
Atp6v1c1	66335	NM_025494	NA	NA	1.02115	0.0104819
AU041133	216177	NM_001163064	2.69827	0.028687	1.27267	0.119182
Azin1	54375	NM_018745_NM_001102458_NM_001301688	1.31704	0.028687	1.95841	0.00797029
BC030336	NA	NM_001164580	1.24016	0.0436861	NA	NA
BC094916	NA	NM_001024721	NA	NA	2.17034	0.0513493
Bcap29	12033	NM_007530_NM_001164090	1.15222	0.0968558	NA	NA
Bcar3	29815	NM_013867	NA	NA	1.09785	0.0665352
Bcl2a1b	12045	NM_007534	1.27178	0.0975759	NA	NA
Bdh2	69772	NM_027208_NM_001172055	2.12459	0.0304577	NA	NA
Blzf1	66352	NM_001160209_NM_001160208_NM_025505	NA	NA	1.38736	0.00959378
Bnip3	12176	NM_009760	NA	NA	1.09383	0.0182767
Bzw1	66882	NM_025824	NA	NA	1.52151	0.00392168
C330007P06Rik	77644	NM_029951	1.51696	0.0386703	1.22051	0.0407977
Cacybp	12301	NM_009786	1.36455	0.0436861	1.31297	0.0150668
Canx	12330	NM_001110500_NM_001110499_NM_007597	1.0514	0.028687	NA	NA
Car13	71934	NM_024495	NA	NA	1.53926	0.0440175
Cav1	12389	NM_007616_NM_001243064	NA	NA	1.52421	0.0331916
Cav2	12390	NM_001277756_NM_016900	NA	NA	1.23173	0.00994095
Cbx3	12417	NM_007624	1.89941	0.0322899	NA	NA
Ccdc77	67200	NM_026028	1.44142	0.101835	1.23649	0.115017
Ccl2	20296	NM_011333	1.65785	0.075364	NA	NA
Ccnyl1	227210	NM_001097644	1.12739	0.0384244	NA	NA
Cct6a	12466	NM_009838	NA	NA	1.01521	0.0315949
Cd244	NA	NM_018729	NA	NA	1.02746	0.043345
Cd86	12524	NM_019388	NA	NA	1.63266	0.0733093
Cdv3	321022	NM_001134427_NM_001134426_NM_175833_NM_175565	1.14068	0.0600665	1.43561	0.0414433
Cdyl	12593	NM_009881_NM_001123386	NA	NA	1.05191	0.0199415
Cep76	225659	NM_001081073	NA	NA	1.0007	0.129825
Chordc1	66917	NM_025844	1.105	0.0699515	NA	NA
Cipc	217732	NM_001289430_NM_001289431_NM_001289429_NM_173735_NM_001289432	NA	NA	1.14034	0.0437481
Clec5a	23845	NM_021364_NM_001038604	NA	NA	1.29685	0.0503056
Cln5	211286	NM_001033242	NA	NA	1.49261	0.00830867
Cmpk1	66588	NM_025647	NA	NA	1.09224	0.0175967
Cnot6	104625	NM_001290741_NM_212484	1.25444	0.0665423	NA	NA
Cog3	338337	NM_177381	NA	NA	1.40818	0.00893863
Col4a5	12830	NM_001163155_NM_007736	NA	NA	2.0229	0.119182
Coq10b	67876	NM_001039710_NM_026424	NA	NA	1.75206	0.00666464
Cpsf6	432508	NM_001310609_NM_001013391	NA	NA	1.05785	0.0104819
Csprs	114564	NM_033616	NA	NA	1.28137	0.123781
Cttn	13043	NM_001252572_NM_007803	1.92027	0.099829	NA	NA
Cwc27	67285	NM_026072	NA	NA	1.08053	0.0416247
Cyb5a	109672	NM_025797	NA	NA	1.02366	0.0445902
D10Wsu102e	28109	NM_026579	NA	NA	1.37648	0.00939846
Dck	13178	NM_007832	NA	NA	1.42585	0.0127725
Ddx5	13207	NM_007840	NA	NA	1.05968	0.00893863
Dennd2a	209773	NM_172477	1.35108	0.035675	NA	NA
Dennd2c	329727	NM_177857	1.816	0.123033	NA	NA
Dhrs13	70451	NM_183286	1.14891	0.135388	NA	NA
Dhx29	218629	NM_172594	NA	NA	1.0559	0.0215299
Dnaja2	56445	NM_019794	NA	NA	1.39389	0.00959378
Dnajb11	67838	NM_001190805_NM_026400_NM_001190804	NA	NA	1.3453	0.0120519
Dnajb4	67035	NM_025926_NM_027287	1.36156	0.0699515	1.92354	0.0306791
Dusp1	19252	NM_013642	NA	NA	1.05378	0.0530906
Dusp18	75219	NM_173745	NA	NA	1.06768	0.0323128
Dusp5	240672	NM_001085390	1.65852	0.131738	2.22708	0.0434017
Eaf1	74427	NM_028932	NA	NA	1.92781	0.00793461
Eef1e1	66143	NM_025380	1.11762	0.028687	1.18828	0.0138796
Eif1a	13664	NM_010120	1.22035	0.0435528	1.71814	0.00893863
Eif4e	13684	NM_007917_NM_001313980	NA	NA	1.39245	0.0125962
Eif4g2	13690	NM_001040131_NM_013507	1.1997	0.0255316	1.25192	0.0265555
Emp1	13730	NM_001288628_NM_010128_NM_001288627	1.63678	0.0255316	NA	NA
Ero1l	50527	NM_015774	NA	NA	1.98152	0.00830867
Etaa1	68145	NM_026576	1.16284	0.111953	NA	NA
Etv3	27049	NM_012051_NM_001083318_NM_001286844	NA	NA	1.09424	0.0153696
Eya4	14051	NM_010167	NA	NA	2.83822	0.115691
Fabp7	12140	NM_021272	NA	NA	1.6473	0.0249201
Fam114a1	68303	NM_026667	NA	NA	1.13856	0.020986
Fam118a	73225	NM_133750	NA	NA	1.08717	0.0450612
Fam126b	213056	NM_172513_NM_001310599_NM_001310598	1.49024	0.114939	NA	NA
Fam178a	NA	NM_001081225	1.06703	0.0281619	NA	NA
Fam60a	NA	NM_019643	1.54774	0.0522617	NA	NA
Far1	67420	NM_001285831_NM_027379	1.39125	0.071935	1.29494	0.0321044
Fas	14102	NM_001146708_NM_007987	NA	NA	1.63542	0.130754
Fbxl17	50758	NM_015794	NA	NA	1.41053	0.00874722
Fbxo5	67141	NM_025995	1.25549	0.0838757	NA	NA
Fem1b	14155	NM_010193	NA	NA	1.06138	0.0213344
Fignl1	60530	NM_021891_NM_001163360_NM_001163359	1.87036	0.0774949	NA	NA
Folr2	14276	NM_008035_NM_001303239_NM_001303231	1.06412	0.0825666	NA	NA
Fyttd1	69823	NM_001159349_NM_027226	NA	NA	1.12823	0.015345	0610010F05Rik
Gabarapl1	57436	NM_020590	NA	NA	1.16059	0.043345	6720489N17Rik
Gadd45a	13197	NM_007836	NA	NA	1.09778	0.0697256	9430020K01Rik
Gar1	68147	NM_026578	1.03788	0.0769223	NA	NA	A630033H20Rik
Gas2l3	237436	NM_001284344_NM_001033331_NM_001079876	1.17504	0.0344177	1.24715	0.0368979	A830080D01Rik
Gbe1	74185	NM_028803	1.48906	0.0854196	NA	NA	AA467197
Gbp2	14469	NM_010260	NA	NA	1.99517	0.130527	Aatf
Gca	227960	NM_145523	NA	NA	1.53199	0.0674667	Abracl
Gch1	14528	NM_008102	NA	NA	1.83429	0.0136443	Acot4
Gde1	56209	NM_019580	NA	NA	1.88318	0.00258199	Aftph
Ggct	110175	NM_026637	NA	NA	1.39884	0.0283461	Aida
Gk	14933	NM_212444_NM_008194_NM_001294140_NM_001294138	1.16379	0.0436861	1.33299	0.0215299	Ankrd33b
Gm5141	380850	NM_001256065	1.39588	0.131738	NA	NA	Anxa3
Gm7609	665378	NM_001081746	NA	NA	1.09947	0.130373	Ap3m1
Gnai3	14679	NM_010306	NA	NA	1.30345	0.0988192	Ap3s1
Gng11	66066	NM_025331	1.01553	0.0457413	NA	NA	Arl8b
Golga3	269682	NM_008146	NA	NA	1.19869	0.0354238	Asun
Gsap	212167	NM_175437	NA	NA	1.45173	0.0283461	Atf1
Gstm2	14863	NM_008183	NA	NA	1.4813	0.0157978	Atg3
Gtdc1	227835	NM_172662	NA	NA	1.16803	0.0696372	Atp6ap2
Gtf2a1	83602	NM_031391_NM_175335	1.31417	0.0259992	1.47852	0.0125962	Atp6v1c1
Gtf2h1	14884	NM_008186_NM_001291075	NA	NA	1.38584	0.011117	Azin1
Gtpbp4	69237	NM_027000	NA	NA	1.264	0.0708331	BC094916
Hccs	15159	NM_008222	NA	NA	1.18161	0.0344429	Bcar3
Hilpda	69573	NM_001190461_NM_023516	NA	NA	1.20854	0.00830867	Bnip3
Hmgcr	15357	NM_008255	NA	NA	1.08877	0.0244288	C330007P06Rik
Hmgcs1	208715	NM_001291439_NM_145942	NA	NA	1.18219	0.0289284	Cav1
Hmox1	15368	NM_010442	1.49085	0.100817	NA	NA	Cav2
Hnrnpf	98758	NM_001166432_NM_001166431_NM_001166430_NM_133834_NM_001166429_NM_001166428_NM_001166427	NA	NA	1.05056	0.00893863	Ccdc77
Hnrnph1	59013	NM_021510	1.32546	0.0255316	1.12278	0.0157725	Cct6a
Hnrnph2	56258	NM_001313716_NM_001313717_NM_019868	1.1306	0.0255316	1.07702	0.0138796	Cd244
Hpf1	72612	NM_028299	NA	NA	1.5177	0.0171704	Cdv3
Hsd17b12	56348	NM_019657	1.03237	0.0310671	1.44299	0.0109534	Cdyl
Hsd17b7	15490	NM_010476	NA	NA	1.90677	0.016281	Cep192
Hspd1	15510	NM_010477	NA	NA	1.0157	0.0383444	Cfl2
Htr2b	15559	NM_008311	2.29464	0.028687	1.57744	0.0329588	Clec5a
Id1	15901	NM_010495	1.71505	0.12376	NA	NA	Cln5
Idi1	319554	NM_145360	NA	NA	1.31908	0.0614994	Cmpk1
Ifit1bl2	112419	NM_053217	NA	NA	3.04076	0.0171704	Cog3
Igsf6	80719	NM_030691	NA	NA	1.34888	0.0338561	Col4a5
Il12rb2	16162	NM_008354_NM_001311141	NA	NA	1.20907	0.149944	Coq10b
Il13ra1	16164	NM_133990	NA	NA	1.21092	0.049236	Csprs
Il20rb	213208	NM_001033543	NA	NA	1.16036	0.0415324	Cstf3
Impact	16210	NM_008378	NA	NA	1.68541	0.00893863	Cwc27
Ipo7	233726	NM_181517	NA	NA	1.11061	0.0717475	Cyb5a
Katnbl1	72425	NM_024254	NA	NA	1.53229	0.00734131	D10Wsu102e
Kctd9	105440	NM_001111028_NM_134073_NM_001285933	1.1348	0.0872519	1.33415	0.0538462	Dck
Klc2	16594	NM_008451	1.62682	0.035675	NA	NA	Ddx5
Klhl7	52323	NM_026448_NM_001161800	NA	NA	1.1271	0.0232371
Kpna1	16646	NM_008465	NA	NA	1.32243	0.0114769	Dnaja2
Krcc1	57896	NM_145568	1.39154	0.0322899	NA	NA	Dnajb4
L2hgdh	217666	NM_145443	1.70608	0.0769223	NA	NA	Dusp1
Lacc1	210808	NM_172488	NA	NA	1.05106	0.0696585	Dusp18
Lat2	56743	NM_022964_NM_020044	NA	NA	1.08205	0.0171704	Dusp5
Ldha	16828	NM_010699_NM_001136069	NA	NA	1.40806	0.00830867	Dyrk1a
Lrp12	239393	NM_172814	NA	NA	1.23981	0.00893863	Eif2s1
Lrrc58	320184	NM_177093	1.28456	0.0611801	NA	NA	Eif4a1
Lysmd3	80289	NM_030257	1.61107	0.119237	NA	NA	Eif4e
Maoa	17161	NM_173740	1.11284	0.0522617	1.02684	0.0376248	Eif4g2
Map2k1	26395	NM_008927	NA	NA	1.16617	0.0150668	Ero1l
Mast4	328329	NM_175171	NA	NA	1.00102	0.0350343	Etfa
Mat2a	232087	NM_145569	1.46397	0.035675	1.62862	0.0280213	Etv3
Mcm10	70024	NM_027290_NM_001305259	NA	NA	1.17772	0.128541	Eya4
Mcm6	17219	NM_008567_NM_001313695	1.08308	0.103153	NA	NA	Fabp7
Mctp1	78771	NM_030174	1.39654	0.0598302	NA	NA	Fam114a1
Mdm2	17246	NM_010786_NM_001288586	1.11081	0.0259992	1.85065	0.00793461	Fam118a
Me1	17436	NM_001198933_NM_008615	1.69394	0.0838757	NA	NA	Far1
Mettl16	67493	NM_026197	1.31041	0.0339804	1.42876	0.0125141	Fbxl17
Mettl4	76781	NM_176917	1.15924	0.0935714	NA	NA	Fbxo28
Mmgt1	236792	NM_146234	1.37396	0.0384244	NA	NA	Fem1b
Mob1a	232157	NM_145571	1.04585	0.0808928	1.36855	0.0296865	Fem1c
Morf4l1b	627352	NM_001326287	NA	NA	1.91422	0.106305	Fyttd1
Mospd2	76763	NM_001290524_NM_001290523_NM_029730	NA	NA	1.25647	0.0104819	Gabarapl1
Mrgbp	73247	NM_028479	NA	NA	1.4014	0.0961471	Gca
Msantd2	235184	NM_146222	NA	NA	1.36758	0.0515576	Gch1
Mtf2	17765	NM_001253877_NM_001253879_NM_013827_NM_001253880_NM_001253878	1.31222	0.0509823	1.18928	0.0372083	Gde1
Mthfd1l	270685	NM_001170785_NM_001170786_NM_172308	NA	NA	1.15196	0.0382263	Gk
Mtm1	17772	NM_001164190_NM_001164192_NM_001164191_NM_001164193_NM_019926	1.31137	0.0443924	1.39724	0.0363457	Gm7609
Mx1	17857	NM_010846	NA	NA	1.95234	0.091227	Gnai3
Myc	17869	NM_001177354_NM_001177353_NM_001177352_NM_010849	2.88322	0.0250083	NA	NA	Golga3
Naa50	72117	NM_028108	NA	NA	1.2993	0.0197884	Gsap
Nae1	234664	NM_144931	1.18899	0.0679276	1.19638	0.02249	Gtdc1
Nampt	59027	NM_021524	NA	NA	1.39622	0.0141236	Gtf2a1
Napepld	242864	NM_178728	1.10458	0.0957629	NA	NA	Gtf2h1
Napg	108123	NM_028017	NA	NA	1.08204	0.0152366	Gtpbp4
Nbn	27354	NM_013752	NA	NA	1.3078	0.0129717	Gtpbp8
Ncoa4	27057	NM_001033988_NM_001284319_NM_019744	NA	NA	1.13386	0.0401893	Hccs
Ndufaf4	68493	NM_026742	1.10721	0.028687	NA	NA	Hmgcr
Nek7	59125	NM_021605_NM_001311148	1.19743	0.0647336	1.02272	0.113051	Hmgcs1
Net1	56349	NM_019671_NM_001047159	NA	NA	1.65128	0.137027	Hnrnph1
Nfyb	18045	NM_010914	1.0723	0.0559453	NA	NA	Hnrnph2
Ninj1	18081	NM_013610	NA	NA	1.33977	0.0293441	Hpf1
Npas2	18143	NM_008719	NA	NA	1.42149	0.139066	Hsd17b12
Nt5c3	107569	NM_026004_NM_001252374	1.01296	0.126674	1.63052	0.0558502	Hsd17b7
Oaf	102644	NM_178644	NA	NA	1.76844	0.0588136	Hspd1
Oasl1	231655	NM_145209	NA	NA	1.9273	0.0295446	Htr2b
Odc1	18263	NM_013614	NA	NA	1.04891	0.0175608	Idi1
Oit3	18302	NM_010959	NA	NA	1.20337	0.00793461
Osgin2	209212	NM_145950	1.3168	0.0255955	1.66189	0.0100828	Igsf6
Oxct1	67041	NM_024188	1.14068	0.13758	NA	NA	Il12rb2
P2ry1	18441	NM_001282016_NM_008772	1.14035	0.0459897	NA	NA	Il20rb
Papd4	NA	NM_133905	NA	NA	1.16	0.0178494	Impact
Pbx3	18516	NM_001290576_NM_016768	1.09286	0.135055	NA	NA	Ipo7
Pcgf3	69587	NM_172716	NA	NA	1.10256	0.0578353	Katnbl1
Pcna	18538	NM_011045	1.0827	0.028687	1.28138	0.011117	Kctd9
Pde12	211948	NM_178668	NA	NA	1.08951	0.0181801	Kif2a
Pdia3	14827	NM_007952	NA	NA	1.30174	0.0310312	Klhl7
Pf4	56744	NM_019932	1.17468	0.116661	NA	NA	Kpna1
Pgam1	18648	NM_023418	NA	NA	1.6418	0.0197201	Lat2
Phf11d	219132	NM_199015	NA	NA	1.2216	0.0697499	Lats1
Phf6	70998	NM_027642_NM_001290546	1.02696	0.0947009	NA	NA	Ldha
Phtf2	68770	NM_172992	1.98056	0.0872519	2.11964	0.0624789	Lrp12
Pi4k2b	67073	NM_028744_NM_025951	NA	NA	2.35373	0.113957	Maoa
Pla2g2e	26970	NM_012044	1.58741	0.0319215	NA	NA	Map2k1
Pla2g5	18784	NM_001122954_NM_011110	NA	NA	1.4661	0.119776	Mast4
Plaa	18786	NM_172695	NA	NA	1.09285	0.111301	Mat2a
Plekha1	101476	NM_133942	NA	NA	1.30039	0.0104819	Mcm10
Plekha5	109135	NM_144920	NA	NA	1.90218	0.0248999	Mdm2
Plk2	20620	NM_152804	1.06904	0.028687	NA	NA	Morf4l1b
Pls3	102866	NM_001166454_NM_001166453_NM_145629	NA	NA	1.17069	0.0627578	Mospd2
Pmaip1	58801	NM_021451	NA	NA	1.32819	0.120436	Msantd2
Pnn	18949	NM_008891	NA	NA	1.15412	0.0590125	Mtf2
Pnpt1	71701	NM_027869	1.29632	0.0838757	1.08592	0.0947252	Mthfd1l
Polr3f	70408	NM_029763	1.2931	0.028687	1.01436	0.0280213	Mtm1
Ppa1	67895	NM_026438	1.37889	0.028687	NA	NA	Nae1
Ppbp	57349	NM_023785	3.40064	0.0255316	2.63041	0.0280213	Naip1
Ppid	67738	NM_026352	1.22998	0.0359658	NA	NA	Nampt
Ppip5k2	227399	NM_173760	1.04822	0.0947019	1.31853	0.0365808	Napg
Ppp1cb	19046	NM_172707	1.22986	0.0415622	NA	NA	Nbn
Ppp1r2	66849	NM_025800	NA	NA	1.00761	0.0136443	Net1
Prdm15	114604	NM_144789	1.36592	0.125054	NA	NA	Nmi
Prkab2	108097	NM_182997	1.57442	0.0386703	NA	NA	Nt5dc1
Prkg1	19091	NM_001013833_NM_011160	NA	NA	1.76682	0.107331	Nufip1
Prmt3	71974	NM_133740	1.36589	0.077714	1.14618	0.0530906	Oaf
Prr11	270906	NM_175563	NA	NA	1.3351	0.0777351	Oasl1
Prss46	74306	NM_183103	1.6552	0.0339597	1.44031	0.0329588	Ociad2
Psma3	19167	NM_011184_NM_001310595_NM_001310596	NA	NA	1.05719	0.011117	Odc1
Psmd11	69077	NM_178616	NA	NA	1.33307	0.00793461	Oit3
Psmd14	59029	NM_021526	NA	NA	1.26587	0.00921192	Osbpl8
Pstpip2	19201	NM_013831	NA	NA	1.47238	0.0310312	Osgin2
Ptp4a1	19243	NM_011200	NA	NA	1.9099	0.00893863	Pcgf3
Ptrf	NA	NM_008986	1.03381	0.0519409	NA	NA	Pcmtd1
Qk	19317	NM_001159517_NM_001159516_NM_021881	1.24614	0.137812	NA	NA	Pcna
Qpct	70536	NM_001316729_NM_027455	1.61754	0.0377527	NA	NA	Pdia3
Rab1a	19324	NM_008996	NA	NA	1.11232	0.00988166	Pgam1
Ranbp6	240614	NM_177721	NA	NA	1.6944	0.0941639	Phf11d
Rapgef3	223864	NM_001177810_NM_001177811_NM_144850	NA	NA	2.24541	0.0171704	Pi4k2b
Rars	104458	NM_025936	NA	NA	1.0987	0.0166711	Pla2g5
Rbbp8	225182	NM_001252495_NM_001081223	1.42828	0.0386703	NA	NA	Plekha1
Rdh13	108841	NM_001290409_NM_001290411_NM_175372	NA	NA	1.40975	0.0105801	Plekha5
Rhoc	11853	NM_007484_NM_001291859	NA	NA	1.36963	0.0162987	Pls3
Rilpl2	80291	NM_030259	NA	NA	1.03066	0.0389062	Pmaip1
Riok3	66878	NM_024182	NA	NA	1.73648	0.0100828	Pnn
Rmdn2	381110	NM_201361	1.6642	0.0938311	NA	NA	Pnpt1
Rnf115	67845	NM_026406	NA	NA	1.10196	0.0107963	Polr3f
Rngtt	24018	NM_001305273_NM_011884	NA	NA	1.15165	0.0105801	Ppbp
Rps6kb1	72508	NM_001114334_NM_028259	NA	NA	1.24541	0.0415823	Ppip5k2
Rps6kc1	320119	NM_178775	NA	NA	2.12913	0.00893863	Prmt3
Rragd	52187	NM_027491	1.38277	0.0344177	NA	NA	Prss46
Rrs1	59014	NM_021511	NA	NA	1.28541	0.0372952	Psma3
Rybp	56353	NM_019743	1.2563	0.0833341	NA	NA	Psmd11
S1pr2	14739	NM_010333	NA	NA	1.15055	0.0176567	Psmd14
Sc5d	235293	NM_172769	NA	NA	1.11743	0.0545587	Ptp4a1
Scfd1	76983	NM_001306178_NM_029825	1.21192	0.0386703	NA	NA	Pum2
Scoc	56367	NM_001039137_NM_019708_NM_001285992	1.33141	0.0915754	NA	NA	Ranbp6
Sdcbp	53378	NM_001098227_NM_016807	NA	NA	1.106	0.0125962	Rapgef3
Serinc2	230779	NM_001253386_NM_172702	2.30148	0.110676	3.9687	0.0262185	Rdh13
Serpinb1a	66222	NM_025429	NA	NA	2.47458	0.054201	Rhoc
Serpinb6c	97848	NM_148942	NA	NA	2.65548	0.114731	Rilpl2
Sfxn1	14057	NM_027324	1.63007	0.0322899	NA	NA	Riok3
Sgk1	20393	NM_001161845_NM_001161847_NM_001161848_NM_001161849_NM_001161850_NM_011361	NA	NA	1.74267	0.00893863	Rnf115
Sh3bgrl	56726	NM_019989	1.26314	0.028687	NA	NA	Rngtt
Sirt1	93759	NM_001159589_NM_019812	1.63069	0.0259992	1.51687	0.0120079	Rnmt
Slc11a2	18174	NM_008732_NM_001146161	NA	NA	1.20355	0.020006	Rora
Slc16a1	20501	NM_009196	1.64038	0.0422198	1.5087	0.0344855	Rps6kb1
Slc25a24	229731	NM_172685	1.01225	0.135055	NA	NA	Rrs1
Slc25a32	69906	NM_172402	NA	NA	1.31614	0.0171704	Sacm1l
Slc25a33	70556	NM_027460	NA	NA	1.09595	0.0540191	Sdcbp
Slc25a37	67712	NM_026331	NA	NA	1.79333	0.032205	Serpinb6c
Slc30a4	22785	NM_011774_NM_001290993	2.36441	0.0250083	2.70466	0.00893863	Sgk1
Slc35e3	215436	NM_029875	1.00276	0.0915754	NA	NA	Sirt1
Slc39a8	67547	NM_026228_NM_001135149_NM_001135150	1.11423	0.0794902	NA	NA	Slc11a2
Slc40a1	53945	NM_016917	NA	NA	1.30942	0.0206617	Slc16a1
Slc41a2	338365	NM_177388	NA	NA	1.2335	0.0150668	Slc25a32
Slfn3	20557	NM_011409	NA	NA	1.12853	0.0157421	Slc25a33
Slmap	83997	NM_032008_NM_001310445	1.49206	0.101185	NA	NA	Slc25a37
Slmo1	NA	NM_144867	NA	NA	1.09075	0.103719	Slc30a4
Slpi	20568	NM_011414	NA	NA	1.17723	0.118192	Slfn3
Sms	20603	NM_009214	1.46065	0.0307879	NA	NA	Slmo1
Snx16	74718	NM_029068_NM_001127191	1.21057	0.0522617	NA	NA	Slpi
Snx25	102141	NM_207213	NA	NA	1.75859	0.0584124	Snx25
Snx7	76561	NM_001190156_NM_029655	NA	NA	1.53458	0.0125962	Socs4
Socs4	67296	NM_080843	NA	NA	1.3543	0.0382263	Spdl1
Spp1	20750	NM_001204203_NM_001204201_NM_009263_NM_001204202_NM_001204233	1.50839	0.0255316	NA	NA	Sprtn
Spryd7	66674	NM_001310603_NM_025697	1.13796	0.0522617	NA	NA	Sptlc2
Spty2d1	101685	NM_175318	NA	NA	1.00101	0.0175608	Srfbp1
Srfbp1	67222	NM_026040	NA	NA	1.39699	0.0215299	Srsf3
Srsf1	110809	NM_001078167_NM_173374	1.00644	0.0985329	NA	NA	Ssr3
Srsf10	14105	NM_001284196_NM_001284195_NM_001080387_NM_010178	1.11622	0.044958	NA	NA	St7
Srsf3	20383	NM_013663	1.12497	0.0310671	1.02796	0.0215299	Stau2
Ssr3	67437	NM_026155	NA	NA	1.04837	0.0166711	Strap
Stap1	56792	NM_019992_NM_001310639	NA	NA	1.14174	0.0249201	Strn
Stau2	29819	NM_025303_NM_001111272	NA	NA	1.76576	0.0270389	Tank
Stk3	56274	NM_019635	1.64808	0.0436861	1.45523	0.0295446	Tbc1d9
Strap	20901	NM_011499	NA	NA	1.04033	0.0100828	Thumpd1
Stx11	74732	NM_029075_NM_001163591_NM_001163590	NA	NA	2.82169	0.00324257	Tlr13
Taf4b	72504	NM_001100449	NA	NA	1.69705	0.0603954	Tmed5
Taf9b	407786	NM_001167988_NM_001001176	1.72871	0.0322899	NA	NA	Tmem87b
Tank	21353	NM_011529_NM_001164072_NM_001164071	NA	NA	1.5792	0.0143443	Tmx4
Tbc1d9	71310	NM_001111304_NM_027758	NA	NA	1.33905	0.0276941	Tnfaip3
Tcaim	382117	NM_001013405	1.51813	0.112743	NA	NA	Tpst1
Thumpd1	233802	NM_145585	NA	NA	1.14309	0.0348002	Tpx2
Tm9sf3	107358	NM_133352	1.15697	0.028687	NA	NA	Trappc8
Tmed5	73130	NM_028876	1.51312	0.0938103	1.07309	0.118173	Trim13
Tmem184c	234463	NM_145599	1.11336	0.0259992	NA	NA
Tmem38b	52076	NM_028053	NA	NA	1.15084	0.0244169	Ttc27
Tmem87b	72477	NM_028248	NA	NA	1.08377	0.0831984	Ttc39c
Tmx4	52837	NM_029148	NA	NA	1.15283	0.0504661	Tubb2a
Tnfaip3	21929	NM_001166402_NM_009397	NA	NA	NA	NA	Tubb6
Tnfrsf26	244237	NM_175649	NA	NA	1.43647	0.00893863	Txnrd3
Tpst1	22021	NM_013837_NM_001130476	NA	NA	NA	NA	Uba3
Tra2a	101214	NM_198102	1.0746	0.0423771	NA	NA	Ugcg
Trim13	66597	NM_001164220_NM_023233	NA	NA	NA	NA	Usp18
Trim34a	94094	NM_030684	NA	NA	1.09145	0.0440175	Vopp1
Trim34b	434218	NM_001243916	NA	NA	1.14185	0.0270389	Zbtb32
Trim5	667823	NM_001310602	1.2609	0.138781	NA	NA	Zfp146
Trip4	56404	NM_019797_NM_001170907	1.06961	0.0410239	NA	NA	Zfp451
Trmt5	76357	NM_029580	1.14879	0.0820694	NA	NA	Zfp597
Tspan7	21912	NM_019634	2.22849	0.0492209	NA	NA	Zfp607b
Ttc27	74196	NM_152817	NA	NA	NA	NA	Zfp874a
Ttc39c	72747	NM_028341	NA	NA	NA	NA	Zfp955a
Tubb6	67951	NM_026473	NA	NA	NA	NA	Zufsp
Tulp4	68842	NM_001103181_NM_054040	NA	NA	1.33101	0.0125091
Txnl1	53382	NM_016792	NA	NA	1.32417	0.00959378
Uba3	22200	NM_011666_NM_001111106_NM_001301858_NM_001301857_NM_001301859	1.02532	0.0482903	NA	NA
Ugcg	22234	NM_011673	NA	NA	NA	NA
Ugdh	22235	NM_009466	NA	NA	1.23291	0.0141236
Ung	22256	NM_001040691_NM_011677	1.70909	0.101185	NA	NA
Upp1	22271	NM_001159401_NM_009477_NM_001159402	1.56322	0.0344177	2.02376	0.0105801
Usp18	24110	NM_011909	NA	NA	NA	NA
Vopp1	232023	NM_146168	NA	NA	NA	NA
Wee1	22390	NM_009516	1.35901	0.0322899	1.43237	0.0215299
Zbtb32	58206	NM_021397	NA	NA	NA	NA
Zfp146	26465	NM_011980	NA	NA	NA	NA
Zfp160	224585	NM_145483	1.81313	0.108138	NA	NA
Zfp182	319535	NM_001111076_NM_001013387	1.21318	0.102786	NA	NA
Zfp275	27081	NM_031494_NM_001160229	1.02325	0.12062	NA	NA
Zfp280c	208968	NM_001166649_NM_001166650_NM_001166648_NM_153532	1.15864	0.106239	NA	NA
Zfp329	67230	NM_026046	2.70203	0.0679276	NA	NA
Zfp382	233060	NM_001081007	1.22833	0.0836965	NA	NA
Zfp418	232854	NM_146179	1.44412	0.14844	NA	NA
Zfp438	240186	NM_178722	1.53159	0.0678616	NA	NA
Zfp451	98403	NM_133817_NM_001290699_NM_001290700	1.57309	0.0538439	NA	NA
Zfp493	72958	NM_028402	1.29828	0.126324	NA	NA
Zfp54	22712	NM_011760	1.32331	0.119669	NA	NA
Zfp595	218314	NM_177622	1.6	0.143753	NA	NA
Zfp597	71063	NM_001033159	1.32586	0.0578382	NA	NA
Zfp607b	112415	NM_198417_NM_001112731	NA	NA	NA	NA
Zfp763	73451	NM_028543	1.17382	0.129402	NA	NA
Zfp874a	238692	NM_177712	NA	NA	NA	NA
Zik1	22775	NM_009577	1.72897	0.071935	NA	NA
Zmym6	100177	NM_177462_NM_001285888_NM_001285887_NM_001285885	1.09773	0.104598	NA	NA

## Sheet: Buffered mRNA Down
Table S1. List of host mRNAs downregulated via changes in translational buffering upon L. donovani infection. anota2seq analysis identified 258 host mRNAs downregulated via changes in translational buffering: Fold-change (log2) and FDR values are listed for each target and stage.
			Amastigote Vs Uninfected		Promastigote Vs Uninfected
Symbol	GeneID	refseq	Fold Change (Log2)	FDR	Fold Change (Log2)	FDR
1700025G04Rik	69399	NM_197990	NA	NA	-1.56665	0.0181801
1810024B03Rik	329509	NM_198630	NA	NA	-1.20665	0.0579489
2610008E11Rik	72128	NM_001004362	NA	NA	-1.25511	0.115547
2900026A02Rik	243219	NM_172884	NA	NA	-1.89553	0.0181801
9030617O03Rik	NA	NM_145448	-1.00011	0.147288	NA	NA
Acot2	171210	NM_134188	NA	NA	-1.42642	0.0154399
Acsf2	264895	NM_153807	NA	NA	-2.02392	0.116708
Acss1	68738	NM_080575	-1.63735	0.028687	NA	NA
Acvr2b	11481	NM_007397_NM_001313757	NA	NA	-1.62956	0.00921192
Adrbk1	NA	NM_130863_NM_001290818	NA	NA	-1.33124	0.00734131
Akap7	432442	NM_018747	NA	NA	-1.07573	0.114144
Aldh4a1	212647	NM_175438	NA	NA	-1.09201	0.0248999
Alms1	236266	NM_145223	NA	NA	-2.92547	0.0105801
Ankdd1b	271144	NM_001042714	NA	NA	-2.10419	0.0434017
Ap2a2	11772	NM_007459	NA	NA	-1.11589	0.019412
Apoc1	11812	NM_001110009_NM_007469	NA	NA	-1.87988	0.0988626
Arap3	106952	NM_139206_NM_001205336	NA	NA	-1.59604	0.0218623
Armc3	70882	NM_001271565_NM_001271564_NM_001271563_NM_001081083	NA	NA	-1.84179	0.00797029
Arrb2	216869	NM_001271359_NM_001271358_NM_001271360_NM_145429	NA	NA	-1.30893	0.00893863
Asrgl1	66514	NM_025610	NA	NA	-1.27412	0.0372952
Azin2	242669	NM_001301841_NM_172875	NA	NA	-1.14285	0.0908389
B9d1	27078	NM_013717	NA	NA	-1.39225	0.0409762
Bahcc1	268515	NM_198423	NA	NA	-1.2599	0.0171704
Bbs1	52028	NM_001033128	NA	NA	-1.41634	0.0740636
Bbs2	67378	NM_026116	-1.67229	0.075364	NA	NA
BC037034	231807	NM_153161	NA	NA	-1.36242	0.0472903
Bckdha	12039	NM_007533	-1.04701	0.0538439	NA	NA
Bcr	110279	NM_001081412	NA	NA	-1.14918	0.0324014
Borcs6	71923	NM_028005	NA	NA	-1.09724	0.011103
Btbd2	208198	NM_145361	NA	NA	-1.10128	0.0125141
C1rl	232371	NM_181344	-1.08402	0.102885	-1.08968	0.0954136
C2cd3	277939	NM_001017985	NA	NA	-1.30767	0.0171704
Cacna1f	54652	NM_019582	NA	NA	-1.14788	0.0594664
Cacnb4	12298	NM_146123_NM_001037099_NM_001285428_NM_001285427_NM_001285426	NA	NA	-1.13212	0.0492379
Camsap3	69697	NM_027171_NM_001163749	NA	NA	-1.09777	0.0968266
Capn5	12337	NM_007602_NM_001301250	NA	NA	-1.19206	0.0175608
Card11	108723	NM_175362	NA	NA	-1.20983	0.133581
Card6	239319	NM_001163138	NA	NA	-1.78777	0.0106263
Card9	332579	NM_001037747	NA	NA	-1.25218	0.109537
Ccdc163	68394	NM_026714	-1.32197	0.0255316	-1.12305	0.0125141
Ccdc171	320226	NM_001081012	NA	NA	-1.44999	0.119575
Ccdc28b	66264	NM_025455	NA	NA	-1.25969	0.00797029
Ccdc34	68201	NM_026613	NA	NA	-1.36528	0.0125962
Cd52	23833	NM_013706	-1.26091	0.0482903	NA	NA
Cd79b	15985	NM_008339_NM_001313939	-1.28799	0.101185	NA	NA
Cdca5	67849	NM_026410	-1.10534	0.0957629	-1.26393	0.0825666
Cers4	67260	NM_026058	-1.15689	0.110385	NA	NA
Cfh	12628	NM_009888	-1.10071	0.0918343	NA	NA
Cfp	18636	NM_008823	NA	NA	-1.2489	0.0588136
Clec4a2	26888	NM_001170332_NM_001170333_NM_011999	NA	NA	-1.34524	0.0137495
Clec4b1	69810	NM_027218_NM_001190310	NA	NA	-1.20223	0.0281045
Cln6	76524	NM_001033175	NA	NA	-1.2441	0.0215299
Cmc2	66531	NM_026844	NA	NA	-1.31875	0.0265555
Coro1a	12721	NM_009898_NM_001301374	NA	NA	-1.30822	0.014972
Cox7a2l	20463	NM_001159529_NM_009187	-1.15728	0.0872519	NA	NA
Cpeb3	208922	NM_198300_NM_001290826_NM_001290829_NM_001290828_NM_001290827	NA	NA	-1.16303	0.043345
Csad	246277	NM_144942	-1.3234	0.0434073	NA	NA
Ctc1	68964	NM_001281465_NM_001013256_NM_001281464_NM_001143790	NA	NA	-1.88302	0.00830867
Ctdspl	69274	NM_133710	NA	NA	-1.29732	0.115547
Cxcl14	57266	NM_019568	NA	NA	-1.74549	0.0368547
Cxx1c	NA	NM_028375	NA	NA	-1.22743	0.0168924
Cyp4f14	64385	NM_001204336_NM_001204335_NM_001204334_NM_001204333_NM_022434	NA	NA	-1.64755	0.0819759
Cyp4f16	70101	NM_024442	-1.33869	0.07007	-1.79627	0.0206617
Dcakd	68087	NM_026551	NA	NA	-1.08391	0.0651757
Dchs1	233651	NM_001162943	-1.57666	0.0965954	NA	NA
Ddx11	320209	NM_001003919	NA	NA	-1.6448	0.0687147
Dmpk	13400	NM_032418_NM_001190490_NM_001190491	NA	NA	-2.44886	0.12521
Dnajb13	69387	NM_153527	NA	NA	-1.08645	0.0537864
Dock8	76088	NM_028785	NA	NA	-1.19024	0.101641
Dusp7	235584	NM_153459	NA	NA	-1.29417	0.0129717
Eid2	386655	NM_198425	NA	NA	-1.62159	0.02561
Engase	217364	NM_172573	-1.28724	0.0295066	NA	NA
Ephb6	13848	NM_001146351_NM_007680	NA	NA	-3.13644	0.0321044
Esr1	13982	NM_007956_NM_001302532_NM_001302533_NM_001302531	-1.33741	0.103153	NA	NA
Extl3	54616	NM_018788	NA	NA	-1.26016	0.0225654
Fam189b	68521	NM_001014995	NA	NA	-1.35518	0.0104819
Fam229b	66337	NM_183254	NA	NA	-1.39099	0.0597468
Fam234b	74525	NM_028982	NA	NA	-1.2461	0.0298684
Fam26f	NA	NM_175449	-1.55383	0.0611579	NA	NA
Fer1l5	100534273	NM_001277076	NA	NA	-1.64784	0.0702821
Fgf11	14166	NM_010198_NM_001291104	-1.04505	0.0434073	-1.39442	0.0128437
Fhod1	234686	NM_177699	NA	NA	-1.27414	0.0280712
Fmnl1	57778	NM_001077698_NM_019679	NA	NA	-1.32802	0.0208434
Fmo5	14263	NM_001161763_NM_010232_NM_001161765	NA	NA	-1.46597	0.0225654
Folr1	14275	NM_008034_NM_001252554_NM_001252553_NM_001252552	-1.0119	0.141971	NA	NA
Fosl2	14284	NM_008037	NA	NA	-1.05251	0.0169566
Ggn	243897	NM_182694_NM_182696	NA	NA	-1.93021	0.0292559
Gltscr2	NA	NM_133831	-1.287	0.0250083	-1.23681	0.00906576
Gm1673	381633	NM_001033458_NM_001310547_NM_001310546	-1.22848	0.0519409	-1.02941	0.0594664
Gm4788	214403	NM_001160304_NM_001160303_NM_001029977	NA	NA	-1.60208	0.143082
Gng7	14708	NM_010319_NM_001038655	NA	NA	-1.05461	0.127439
Gpr162	14788	NM_013533	NA	NA	-1.13548	0.119289
Gramd1a	52857	NM_027898	NA	NA	-1.10751	0.0150668
Grap	71520	NM_027817	-1.20354	0.0701447	NA	NA
Gstt2	14872	NM_010361	-1.24125	0.0559453	-1.03135	0.0329588
Gtf2i	14886	NM_001080746_NM_001080747_NM_001080749_NM_001080748_NM_010365	NA	NA	-1.25914	0.0106508
Gtse1	29870	NM_001168672_NM_013882	-1.09884	0.101185	NA	NA
Haus5	71909	NM_027999	NA	NA	-1.49547	0.0157421
Hddc3	68695	NM_026812	NA	NA	-1.25646	0.0498212
Hes1	15205	NM_008235	-2.13939	0.0386703	NA	NA
Hexim2	71059	NM_001130516_NM_001130515_NM_027658	NA	NA	-1.08362	0.144246
Hist1h2ag	319167	NM_178186	NA	NA	-1.06224	0.0584521
Hist1h3d	319149	NM_178204	NA	NA	-1.35671	0.105285
Hmha1	NA	NM_001142701_NM_027521	NA	NA	-1.39068	0.0127725
Hpn	15451	NM_008281_NM_001276269_NM_001110252	NA	NA	-1.59631	0.0168924
Icam1	15894	NM_010493	-1.1453	0.118135	NA	NA
Icosl	50723	NM_015790	NA	NA	-1.40991	0.0168924
Ift88	21821	NM_009376	NA	NA	-1.13231	0.042374
Igf1r	16001	NM_010513	NA	NA	-1.29984	0.0227724
Inca1	103844	NM_213729_NM_001252484_NM_001252483_NM_001252482_NM_001252485	NA	NA	-1.96612	0.0206617
Inpp5d	16331	NM_001110192_NM_001110193_NM_010566	NA	NA	-1.02195	0.111547
Iqgap2	544963	NM_027711	NA	NA	-1.148	0.0331916
Irf7	54123	NM_001252601_NM_001252600_NM_016850	-1.98197	0.035675	NA	NA
Itgal	16408	NM_001253874_NM_001253873_NM_001253872_NM_008400	NA	NA	-1.34575	0.0764678
Jade2	76901	NM_199299	NA	NA	-1.11723	0.0293441
Jarid2	16468	NM_021878_NM_001205044_NM_001205043	NA	NA	-1.19699	0.0157421
Kcnk12	210741	NM_199251	NA	NA	-2.11473	0.130754
Kdm6b	216850	NM_001017426	-1.31435	0.0440242	NA	NA
Khk	16548	NM_001310524_NM_001310525_NM_008439	NA	NA	-1.0478	0.010664
Kif22	110033	NM_145588	-1.00103	0.138093	NA	NA
Klf2	16598	NM_008452	NA	NA	-1.09633	0.0687147
Klhl35	72184	NM_028145	NA	NA	-1.02375	0.140024
Klk1b1	16623	NM_010645	-1.97885	0.0704321	NA	NA
Letm2	270035	NM_173012	NA	NA	-1.21039	0.0971907
Lrp5	16973	NM_008513	NA	NA	-1.33694	0.0578353
Lst1	16988	NM_010734	-1.10133	0.0415622	-1.12049	0.0191885
Ltb4r1	16995	NM_008519	-2.01436	0.110008	-2.08221	0.0961726
Ltbp2	16997	NM_013589	-1.26502	0.0847016	NA	NA
Maf	17132	NM_001025577	NA	NA	-1.74678	0.0100828
Mapk14	26416	NM_001168514_NM_001168508_NM_011951_NM_001168513	NA	NA	-1.21438	0.0150668
Marveld1	277010	NM_183195	NA	NA	-1.41581	0.0693017
Mast3	546071	NM_199308	NA	NA	-1.16917	0.0105801
Mdga1	74762	NM_001081160	NA	NA	-1.69896	0.066416
Mef2c	17260	NM_025282_NM_001170537	NA	NA	-1.12168	0.0614964
Meis1	17268	NM_010789_NM_001193271	NA	NA	-2.49609	0.0106263
Mms22l	212377	NM_199467	NA	NA	-1.09945	0.0877999
Mtl5	NA	NM_001039657_NM_001039658_NM_001286558_NM_001286557	-1.25014	0.0585643	-1.01266	0.083632
Mtus1	102103	NM_001286413_NM_001005865_NM_001005864_NM_001005863	NA	NA	-2.13955	0.0229366
Mvb12b	72543	NM_175184	NA	NA	-1.06087	0.110485
Mxd4	17122	NM_010753	-1.68282	0.035675	NA	NA
Myo7a	17921	NM_001256082_NM_001256083_NM_001256081_NM_008663	NA	NA	-1.25087	0.101165
Mzt2	72083	NM_029354	NA	NA	-1.14426	0.00893863
Naa10	56292	NM_019870_NM_001177965_NM_001310538	NA	NA	-1.04708	0.0166711
Naprt	223646	NM_172607	NA	NA	-1.39345	0.0166711
Nbeal2	235627	NM_183276	NA	NA	-1.99913	0.00324257
Ncoa1	17977	NM_010881	NA	NA	-1.14483	0.0138796
Nectin2	19294	NM_008990_NM_001159724	-1.32424	0.0701447	NA	NA
Nipal3	74552	NM_028995	NA	NA	-1.28788	0.0234314
Nlrp1a	195046	NM_001004142	NA	NA	-1.1388	0.0105801
Nlrx1	270151	NM_001163743_NM_001163742_NM_178420	NA	NA	-1.00603	0.0587384
Notch1	18128	NM_008714	NA	NA	-1.11071	0.0265555
Noxo1	71893	NM_027988	NA	NA	-1.36188	0.0520616
Nsun4	72181	NM_028142	NA	NA	-1.15049	0.0293049
P3h3	14789	NM_013534	NA	NA	-1.2064	0.061269
Palb2	233826	NM_001081238_NM_001289845_NM_001289844_NM_001289842_NM_001289843	NA	NA	-1.31803	0.104638
Palld	72333	NM_001293774_NM_001293773_NM_001293772_NM_001081390	NA	NA	-1.43199	0.064135
Pcyox1l	240334	NM_172832	NA	NA	-1.17957	0.0266851
Peli2	93834	NM_033602	-1.15052	0.0255316	-1.62056	0.00734131
Pex6	224824	NM_145488	NA	NA	-1.63025	0.00734131
Pfkl	18641	NM_008826	-1.00393	0.0509823	NA	NA
Pfkm	18642	NM_001163488_NM_001163487_NM_021514	NA	NA	-1.07768	0.0847823
Pgm2l1	70974	NM_027629	NA	NA	-1.11935	0.107212
Phf19	74016	NM_028716	NA	NA	-1.35428	0.0105801
Pik3r6	104709	NM_001081566_NM_001004435	-1.32995	0.0439847	NA	NA
Pld4	104759	NM_178911	-1.185	0.0540316	NA	NA
Plekhg3	263406	NM_153804	NA	NA	-1.5289	0.0154124
Plxdc2	67448	NM_026162	-1.34591	0.0675249	NA	NA
Pole2	18974	NM_011133	NA	NA	-1.49955	0.033612
Poli	26447	NM_001136090_NM_001289516_NM_001289515_NM_011972	NA	NA	-1.09345	0.0614994
Pou2f2	18987	NM_001163556_NM_001163555_NM_011138_NM_001163554	NA	NA	-1.37861	0.0331916
Pou6f1	19009	NM_010127_NM_001304965	NA	NA	-1.03902	0.0404959
Ppard	19015	NM_011145	-1.12604	0.0522617	NA	NA
Ppp1r18	76448	NM_001146711_NM_001146710_NM_175242	NA	NA	-1.06324	0.05542
Prdm9	213389	NM_144809	NA	NA	-1.66775	0.110586
Ptgfrn	19221	NM_011197	-1.08282	0.123061	-1.68214	0.0292559
Purg	75029	NM_001098233_NM_152821	NA	NA	-1.44419	0.0295446
Pygl	110095	NM_133198	-1.23826	0.028687	NA	NA
Rab42	242681	NM_001081651	NA	NA	-1.68663	0.0880948
Rab6b	270192	NM_173781	NA	NA	-1.71523	0.0105801
Rasgrp3	240168	NM_001166493_NM_207246	NA	NA	-1.45568	0.016281
Rcn3	52377	NM_026555	-1.96665	0.0436861	-1.99281	0.0262282
Rftn2	74013	NM_028713	NA	NA	-1.65122	0.0318402
Rgag4	NA	NM_001278534	NA	NA	-1.75098	0.0129717
Rgl3	71746	NM_023622	NA	NA	-1.90315	0.0162865
Rhobtb2	246710	NM_153514	NA	NA	-1.01455	0.0181801
Rin3	217835	NM_177620_NM_001161365	NA	NA	-1.28699	0.0215299
Ropn1l	252967	NM_145852	-1.71543	0.0470482	-1.41967	0.0429794
Rras	20130	NM_009101	-1.25834	0.0255316	-1.22719	0.00959378
Rtn1	104001	NM_153457_NM_001286448_NM_001007596	NA	NA	-3.13595	0.0141236
Rttn	246102	NM_175542	NA	NA	-1.81475	0.0125962
Rxra	20181	NM_011305_NM_001290481_NM_001290482	-1.15664	0.0255316	NA	NA
Sarm1	237868	NM_001168521_NM_172795	NA	NA	-3.38683	0.0105801
Sbsn	282619	NM_172205_NM_001083903	NA	NA	-1.87897	0.0127725
Senp8	71599	NM_001172071_NM_001172069_NM_001172070_NM_001172068_NM_027838	NA	NA	-1.74281	0.0622007
Sfxn4	94281	NM_053198	NA	NA	-1.48959	0.0480703
Sh3pxd2a	14218	NM_008018_NM_001164717	NA	NA	-1.36214	0.06683
Shb	230126	NM_001033306	NA	NA	-1.44446	0.0404959
Siglec1	20612	NM_011426	-1.36752	0.0559703	NA	NA
Sipa1l1	217692	NM_001167983_NM_172579	NA	NA	-1.22032	0.0330097
Slc18a2	214084	NM_172523	NA	NA	-1.26172	0.0181801
Slc25a23	66972	NM_025877	NA	NA	-1.83614	0.0407977
Slc36a2	246049	NM_153170	NA	NA	-1.6195	0.0520616
Smpdl3b	100340	NM_133888	NA	NA	-1.0673	0.0377988
Snta1	20648	NM_009228	-1.58382	0.0838757	-1.85974	0.0450612
Sorl1	20660	NM_011436	-1.61584	0.0688119	NA	NA
Sort1	20661	NM_019972_NM_001271599	-1.32904	0.0250083	NA	NA
Spaca9	69987	NM_027283	NA	NA	-1.18279	0.0249159
Srgap3	259302	NM_080448	NA	NA	-1.94946	0.043345
Ssbp4	76900	NM_133772	NA	NA	-1.2014	0.0339264
St3gal5	20454	NM_011375_NM_001035228	-1.14835	0.0384244	-1.31329	0.0171704
Stk36	269209	NM_175031	NA	NA	-1.98595	0.0349123
Stxbp4	20913	NM_011505	NA	NA	-1.57626	0.0176567
Sugct	192136	NM_138654	-1.90207	0.058948	NA	NA
Sulf2	72043	NM_028072_NM_001252578_NM_001252579	NA	NA	-1.41995	0.097724
Tbc1d16	207592	NM_172443	NA	NA	-1.59136	0.0150668
Tcf4	21413	NM_013685_NM_001083967	NA	NA	-1.3624	0.00793461
Tcf7l2	21416	NM_009333_NM_001142922_NM_001142921_NM_001142919_NM_001142923_NM_001142920_NM_001142918_NM_001142924	NA	NA	-1.16411	0.0150668
Tep1	21745	NM_009351	NA	NA	-1.22032	0.0141236
Thap3	69876	NM_001145929_NM_175152	NA	NA	-1.02686	0.0171704
Them6	223626	NM_198607	NA	NA	-1.08608	0.0176567
Tle1	21885	NM_011599_NM_001285529_NM_001285530_NM_001285532_NM_001285531	NA	NA	-1.46212	0.0105801
Tle3	21887	NM_009389_NM_001083928_NM_001083927	-1.14251	0.028687	-1.78496	0.011117
Tle6	114606	NM_053254	NA	NA	-1.53825	0.0138796
Tmem173	72512	NM_001289592_NM_001289591_NM_028261	NA	NA	-1.17069	0.0375414
Tmem260	218989	NM_001310584_NM_172600	NA	NA	-1.02102	0.0900743
Tmem8	60455	NM_021793	NA	NA	-1.11825	0.0138796
Tnfrsf14	230979	NM_178931	-1.34541	0.109204	NA	NA
Tnni2	21953	NM_009405	NA	NA	-1.27847	0.0162987
Tonsl	72749	NM_183091	NA	NA	-1.16517	0.0266336
Tpcn1	252972	NM_145853	NA	NA	-1.27022	0.00830867
Trim24	21848	NM_145076_NM_001272064_NM_001272076	NA	NA	-1.17525	0.0516961
Trpv4	63873	NM_022017	-1.38328	0.0255316	NA	NA
Ttc38	239570	NM_001033337	NA	NA	-1.32696	0.011117
Tyms	22171	NM_021288	NA	NA	-1.11464	0.0295622
Ubald2	319370	NM_176902	NA	NA	-1.10285	0.0306791
Ulk1	22241	NM_009469	NA	NA	-1.13618	0.00893863
Usp11	236733	NM_145628	NA	NA	-1.91148	0.117909
Usp49	224836	NM_198421	NA	NA	-1.93274	0.128702
Vcan	13003	NM_001134474_NM_001134475_NM_019389_NM_001081249_NM_172955	-2.4094	0.0813912	-2.09568	0.0764948
Wars2	70560	NM_027462	NA	NA	-1.17045	0.0687147
Was	22376	NM_009515	NA	NA	-1.33014	0.0429794
Wdfy3	72145	NM_172882	NA	NA	-1.05935	0.0354074
Xylt2	217119	NM_145828	NA	NA	-1.43836	0.02249
Ypel3	66090	NM_026875_NM_025347	-1.393	0.0255316	NA	NA
Zc3h6	78751	NM_178404	NA	NA	-1.4305	0.08062
Zdhhc14	224454	NM_146073	-1.08649	0.0436861	-1.89502	0.0407609
Zer1	227693	NM_178694_NM_001290503	NA	NA	-1.1396	0.00959378
Zfhx3	11906	NM_007496	NA	NA	-1.44048	0.0180452
Zfp157	72154	NM_028130	NA	NA	-1.04332	0.0466844
Zfp428	232969	NM_001290461_NM_146183_NM_175142	NA	NA	-1.16864	0.0125962
Zfp493	72958	NM_028402	NA	NA	-2.60098	0.0147732
Zfp691	195522	NM_001145936_NM_001145935_NM_183140	NA	NA	-1.31238	0.0601048
Zfp772	232855	NM_145577	NA	NA	-1.5726	0.0276319
Zfp821	75871	NM_001167946_NM_001286393_NM_001286391_NM_029468	-1.66618	0.122403	NA	NA
Zfp865	319748	NM_001290426_NM_001033383	NA	NA	-1.08645	0.0138505
Zfp982	195531	NM_001039209	NA	NA	-1.15838	0.0265555
Zfp983	73229	NM_001166497	NA	NA	-1.53532	0.0125141
Zmat1	215693	NM_175446	NA	NA	-2.02084	0.0493872

## Sheet: Promastigote Vs Amastigote
Table S1. List of host mRNAs differentially regulated between the amastigote- and promastigote-infected datasets via changes in translation, abundance or buffering upon L. donovani infection. anota2seq analysis identified 137 host mRNAs regulated via changes in translation, 768 host mRNAs regulated via changes in abundance and 71 host mRNAs regulated via changes in buffering : Fold-change (log2) …
Translation					Abundance					Buffering
Symbol	GeneID	refseq	Fold Change (Log2)	FDR	Symbol	GeneID	refseq	Fold Change (Log2)	FDR	Symbol	GeneID	refseq	Fold Change (Log2)	FDR
Aatk	11302	NM_007377_NM_001198785_NM_001198787	-2.23304	0.0606966	1810011H11Rik	NA	NM_001163616	-1.17617	0.00872693	Acvr2b	11481	NM_007397_NM_001313757	-1.61966	0.0136617
Abhd3	106861	NM_134130	2.44028	0.122051	2610008E11Rik	72128	NM_001004362	-1.87431	0.0064503	Alms1	236266	NM_145223	-3.48029	0.0151409
Add3	27360	NM_001164099_NM_001164101_NM_001164100_NM_001277100_NM_013758	-1.50497	0.0923732	2900026A02Rik	243219	NM_172884	-1.72333	0.00100967	Ankdd1b	271144	NM_001042714	-2.48568	0.0453907
Afp	11576	NM_007423	2.81392	0.11242	3110043O21Rik	NA	NM_001081343	1.11686	0.000530636	Arap3	106952	NM_139206_NM_001205336	-1.16946	0.0652501
Arl5c	217151	NM_207231	1.74365	0.116672	9930012K11Rik	268759	NM_001112735_NM_001004155	-1.03858	0.00333231	Armc3	70882	NM_001271565_NM_001271564_NM_001271563_NM_001081083	-1.18585	0.0342672
Atad2	70472	NM_027435	-1.79323	0.0923732	A430033K04Rik	243308	NM_183025	-2.06107	0.0154874	AU041133	216177	NM_001163064	-1.42561	0.0657205
BC147527	625360	NM_001037925	2.21326	0.120423	A530064D06Rik	328830	NM_178796_NM_001113556	1.33107	0.0161227	BC094916	NA	NM_001024721	1.83036	0.0688472
Brms1l	52592	NM_001037756	-1.06219	0.116672	Abca9	217262	NM_147220	-1.62786	0.011559	Cacna1f	54652	NM_019582	-1.22982	0.0456608
Casp8ap2	26885	NM_011997_NM_001122978	-1.25276	0.129408	Abcb9	56325	NM_019875	-1.23271	0.0592347	Card6	239319	NM_001163138	-1.33918	0.030264
Cbx1	12412	NM_007622	-1.18624	0.142197	Abcc1	17250	NM_008576	1.17475	0.00213086	Ccdc34	68201	NM_026613	-1.10721	0.041605
Ccl25	20300	NM_009138	-2.5011	0.117981	Abcc5	27416	NM_013790_NM_176839	2.04836	0.000312846	Ccl2	20296	NM_011333	-1.35428	0.0861162
Ccl3	20302	NM_011337	1.79791	0.0688498	Abhd15	67477	NM_026185	-1.99415	0.00098535	Col4a5	12830	NM_001163155_NM_007736	1.51758	0.102845
Cd300ld3	382551	NM_199201	-1.01673	0.117587	Acod1	16365	NM_008392	4.71133	0.00602649	Cpeb3	208922	NM_198300_NM_001290826_NM_001290829_NM_001290828_NM_001290827	-1.54623	0.0274437
Cd302	66205	NM_025422_NM_001290660	1.78027	0.117981	Acpp	56318	NM_207668_NM_019807	2.17028	0.0370542	Cyp4f14	64385	NM_001204336_NM_001204335_NM_001204334_NM_001204333_NM_022434	-1.283	0.133736
Clec2d	93694	NM_053109	-1.41802	0.100996	Acss2	60525	NM_019811	3.3537	4.33691e-05	Dcakd	68087	NM_026551	-1.22808	0.0432577
Clec4d	17474	NM_010819_NM_001163161	2.06023	0.120423	Acvr2b	11481	NM_007397_NM_001313757	-1.62669	0.000322007	Eid2	386655	NM_198425	-2.08495	0.0183086
Clmp	71566	NM_133733	3.85932	0.0696263	Adam19	11492	NM_001291890_NM_009616_NM_001291891_NM_001311209	-1.97075	0.077137	Ephb6	13848	NM_001146351_NM_007680	-2.01131	0.104938
Clspn	269582	NM_175554	-1.57388	0.0615864	Adamts10	224697	NM_172619	-1.01463	0.00170217	Ero1l	50527	NM_015774	1.70429	0.0197496
Cnep1r1	382030	NM_029074	1.24597	0.130466	Adgre4	52614	NM_139138	1.48818	0.114727	Fam126b	213056	NM_172513_NM_001310599_NM_001310598	-1.10345	0.10084
Crebl2	232430	NM_177687	-2.34615	0.106434	Adrb2	11555	NM_007420	-1.3196	0.0169149	Fam189b	68521	NM_001014995	-1.16946	0.0181955
Cstb	13014	NM_007793	1.74534	0.137547	Afg3l2	69597	NM_027130	1.92231	0.00031763	Fam60a	NA	NM_019643	-1.3145	0.0509838
Dand5	23863	NM_201227	-1.66776	0.0606966	Afp	11576	NM_007423	1.66426	0.00304681	Fer1l5	100534273	NM_001277076	-1.17364	0.134579
Ddx26b	NA	NM_172779	-1.59259	0.101799	Ahr	11622	NM_013464_NM_001314027	2.94928	0.0367073	Fhod1	234686	NM_177699	-1.63059	0.0187727
Dync2li1	213575	NM_172256	-1.24508	0.101611	Ajuba	16475	NM_010590	-2.14984	0.00268237	Fignl1	60530	NM_021891_NM_001163360_NM_001163359	-1.43953	0.129706
Ets1	23871	NM_001038642_NM_011808	-2.19414	0.14718	Akap17b	338351	NM_001081956	-1.64842	0.0125921	Folr2	14276	NM_008035_NM_001303239_NM_001303231	-1.1247	0.0522815
Ezh2	14056	NM_001146689_NM_007971	-1.86868	0.0492881	Akr7a5	110198	NM_025337	-1.09926	0.000479256	Ggn	243897	NM_182694_NM_182696	-1.60416	0.053204
Fads3	60527	NM_021890	1.69512	0.116672	Alas1	11655	NM_020559_NM_001291835	2.52845	0.000286181	Haus5	71909	NM_027999	-1.13825	0.0320169
Fancm	104806	NM_178912	-1.86761	0.117981	Alms1	236266	NM_145223	-3.46334	0.000226828	Hes1	15205	NM_008235	1.39706	0.089658
Fastkd3	69577	NM_027123	1.7349	0.130466	Amot	27494	NM_153319_NM_001290274	-1.14033	0.0934516	Ifit1bl2	112419	NM_053217	2.03311	0.0597066
Fcf1	73736	NM_028632	1.14526	0.0598515	Ampd3	11717	NM_001276301_NM_009667	1.85756	6.08004e-05	Igf1r	16001	NM_010513	-1.1323	0.0627613
Fkbp9	27055	NM_012056	-1.65686	0.117587	Amz1	231842	NM_173405	1.23797	0.00843922	Jarid2	16468	NM_021878_NM_001205044_NM_001205043	-1.28549	0.0423544
Foxo3	56484	NM_019740	-1.52866	0.0791525	Ankdd1b	271144	NM_001042714	-2.86373	0.00219636	Mast3	546071	NM_199308	-1.04025	0.0344544
G2e3	217558	NM_001167963_NM_001167964_NM_001015099	-1.33156	0.0882831	Ankrd13d	68423	NM_026720	-1.73902	3.3412e-05	Mcm6	17219	NM_008567_NM_001313695	-1.06511	0.0931779
Gch1	14528	NM_008102	3.87299	0.104173	Ankrd26	232339	NM_001081112	-1.29697	0.104879	Meis1	17268	NM_010789_NM_001193271	-3.90577	0.0064641
Gpi1	14751	NM_008155	1.25698	0.0492881	Ankrd33b	67434	NM_001164441_NM_027496_NM_026153	1.80564	7.50302e-05	Mms22l	212377	NM_199467	-1.3485	0.0493242
Gpr85	64450	NM_145066	-2.21645	0.106434	Anp32a	11737	NM_009672	-1.41844	0.00099508	Phf19	74016	NM_028716	-1.09976	0.0214349
Gsg2	NA	NM_010353	-1.61971	0.0606966	Aph1c	68318	NM_026674	1.01016	0.0138847	Plxdc2	67448	NM_026162	1.31714	0.0578775
Gspt2	14853	NM_008179	-1.90822	0.123924	Apoc1	11812	NM_001110009_NM_007469	1.80302	0.038939	Poli	26447	NM_001136090_NM_001289516_NM_001289515_NM_011972	-1.39656	0.0367372
Gsr	14782	NM_010344	1.91359	0.14718	Apol9b	71898	NM_173743_NM_001168660	3.40825	0.0140672	Ppp1r18	76448	NM_001146711_NM_001146710_NM_175242	-1.16959	0.0297506
Gstcd	67553	NM_026231	-2.25785	0.0398961	Arap3	106952	NM_139206_NM_001205336	-1.19545	0.00256417	Pstpip2	19201	NM_013831	1.84973	0.0292294
Gstm1	14862	NM_010358	1.7684	0.109138	Arfgef3	215821	NM_001033258	1.57647	0.0137316	Purg	75029	NM_001098233_NM_152821	-1.16527	0.0624054
Hgf	15234	NM_010427_NM_001289460_NM_001289458_NM_001289459_NM_001289461	-2.30218	0.123924	Arhgef18	102098	NM_133962	-1.72316	0.0107605	Rab6b	270192	NM_173781	-1.04416	0.0432577
Hist1h1b	56702	NM_020034	-1.95288	0.130983	Arid5a	214855	NM_001290727_NM_145996_NM_001172206_NM_001172205_NM_001290726	1.4347	0.000855613	Rapgef3	223864	NM_001177810_NM_001177811_NM_144850	1.61825	0.0466559
Hist1h1c	50708	NM_015786	-2.37007	0.0825228	Arl5c	217151	NM_207231	1.31488	0.0168056	Rftn2	74013	NM_028713	-1.35925	0.0592803
Hist1h1e	50709	NM_015787	-2.19386	0.111238	Armc3	70882	NM_001271565_NM_001271564_NM_001271563_NM_001081083	-1.05309	0.00355044	Rgl3	71746	NM_023622	-1.88657	0.0197496
Hist1h2bn	319187	NM_178201	-1.84746	0.0701337	Arrdc3	105171	NM_001042591	-1.5718	0.00702264	Rhobtb2	246710	NM_153514	-1.08149	0.0263566
Hist1h3c	319148	NM_175653	-1.38932	0.14718	Asap3	230837	NM_001008232	-1.00172	0.11258	Rmdn2	381110	NM_201361	-1.13887	0.0956856
Hist1h3e	319151	NM_178205	-1.88273	0.0802757	Asns	27053	NM_012055	1.58907	0.000338274	Rragd	52187	NM_027491	1.01299	0.0487499
Hist1h3f	260423	NM_013548	-1.97099	0.0802757	Ass1	11898	NM_007494	2.09915	0.00774789	S1pr2	14739	NM_010333	1.07747	0.0717139
Hist1h4b	326620	NM_178193	-1.70506	0.0501877	Atad5	237877	NM_001029856	-2.50696	0.0102299	Sarm1	237868	NM_001168521_NM_172795	-2.60748	0.0258181
Hist1h4d	319156	NM_175654	-1.33607	0.0770641	Atf3	11910	NM_007498	1.06008	0.00102151	Sbsn	282619	NM_172205_NM_001083903	-1.31431	0.0306539
Hist1h4f	319157	NM_175655	-1.42026	0.0492881	Atm	11920	NM_007499	-1.15074	0.00172464	Scoc	56367	NM_001039137_NM_019708_NM_001285992	-1.19934	0.110298
Hist1h4h	69386	NM_153173	-1.10646	0.0923732	Atp6v1h	108664	NM_133826_NM_001310442	1.02337	0.00114846	Senp8	71599	NM_001172071_NM_001172069_NM_001172070_NM_001172068_NM_027838	-1.82423	0.0553442
Hist1h4j	319159	NM_178210	-1.5992	0.0732573	AU041133	216177	NM_001163064	-1.34192	0.0479628	Sfxn4	94281	NM_053198	-2.74257	0.0197496
Hist2h3b	319154	NM_178215	-1.13074	0.133764	B3galnt1	26879	NM_020026	-1.45087	0.00219636	Slc18a2	214084	NM_172523	-1.39152	0.0190644
Hsf2	15500	NM_008297	1.42794	0.0802757	B430306N03Rik	320148	NM_177083	1.10686	0.0208018	Slc25a33	70556	NM_027460	1.22003	0.052741
Ifitm6	213002	NM_001033632	1.56582	0.12103	Bag2	213539	NM_145392	1.25046	0.00219485	Snx7	76561	NM_001190156_NM_029655	1.24479	0.0255502
Il18bp	16068	NM_010531	3.74751	0.0696263	BC037034	231807	NM_153161	-1.18453	0.0306244	Stk36	269209	NM_175031	-1.53572	0.0687912
Ino80b	70020	NM_023547	-1.6104	0.117981	BC094916	NA	NM_001024721	1.83837	0.0230193	Tbc1d16	207592	NM_172443	-1.32749	0.0378689
Isg15	100038882	NM_015783	1.85613	0.0696263	BC147527	625360	NM_001037925	1.38224	0.0255183	Tle1	21885	NM_011599_NM_001285529_NM_001285530_NM_001285532_NM_001285531	-1.14174	0.0306539
Isg20	57444	NM_001291221_NM_001291220_NM_020583_NM_001113527	2.32258	0.117981	Bcl2a1b	12045	NM_007534	1.26112	0.0159791	Tnfaip3	21929	NM_001166402_NM_009397	1.13559	0.0151409
Itga9	104099	NM_133721_NM_001113514	-1.77283	0.116672	Bcr	110279	NM_001081412	-2.12985	0.000311692	Tnfrsf14	230979	NM_178931	1.08293	0.134579
Jag1	16449	NM_013822	1.69503	0.100996	Birc5	11799	NM_009689_NM_001012273	1.12879	0.031363	Trim24	21848	NM_145076_NM_001272064_NM_001272076	-1.05326	0.133941
Jmjd1c	108829	NM_207221_NM_001242396	-1.87952	0.0906642	Bmyc	107771	NM_023326	-2.05163	0.00120397	Ttc39c	72747	NM_028341	1.37324	0.0134709
Jmjd6	107817	NM_033398	1.47913	0.142197	Bnip3	12176	NM_009760	1.8964	3.3412e-05	Usp11	236733	NM_145628	-1.76048	0.116704
Kbtbd7	211255	NM_001024135	-1.19292	0.117587	Brwd3	382236	NM_001081477	-1.11906	0.149097	Was	22376	NM_009515	-1.15834	0.0566262
Lpar5	381810	NM_001163269_NM_001163268	-1.62547	0.0492881	Btbd11	74007	NM_028709_NM_001017525	-1.69534	0.0153769	Zfp329	67230	NM_026046	-2.55598	0.0561781
Lrp5	16973	NM_008513	-1.33015	0.130466	C1qa	12259	NM_007572	-1.83751	0.000144686	Zfp428	232969	NM_001290461_NM_146183_NM_175142	-1.16483	0.0180889
Ly6c2	100041546	NM_001099217	3.19561	0.0866182	C1ra	50909	NM_023143	1.23588	0.0205043	Zfp493	72958	NM_028402	-3.89926	0.0064641
Ly86	17084	NM_010745	3.28672	0.122051	C1rb	667277	NM_001113356	1.45263	0.0171597	Zfp772	232855	NM_145577	-1.09713	0.0645593
Lyrm5	NA	NM_001163628_NM_133688	1.30677	0.123924	C330006A16Rik	NA	NM_001256522_NM_001256521	-1.5491	0.00495171	Zmym6	100177	NM_177462_NM_001285888_NM_001285887_NM_001285885	-1.56867	0.0344544
Mat2b	108645	NM_134017_NM_001199274	-1.14259	0.106434	C5ar1	12273	NM_007577_NM_001173550	-1.18778	0.001913
Med8	80509	NM_001290688_NM_173719_NM_020000	1.78836	0.130466	C5ar2	319430	NM_176912_NM_001146005	-1.60391	0.00134548
Megf9	230316	NM_172694	-1.32996	0.141634	Cacna1f	54652	NM_019582	-1.30006	0.0055006
Metrn	70083	NM_133719	-2.24433	0.0791525	Cad	69719	NM_001289522_NM_001289523_NM_023525	-1.17225	0.00336517
Mgst1	56615	NM_019946	1.81449	0.0503826	Car13	71934	NM_024495	1.39957	0.00151756
Mipep	70478	NM_027436	-1.74984	0.101611	Card6	239319	NM_001163138	-1.21384	0.00414721
Mmp9	17395	NM_013599	-1.63919	0.128371	Casp4	12363	NM_007609	1.71758	0.0129143
Mov10	17454	NM_008619_NM_001163440_NM_001163441	1.31381	0.123924	Cat	12359	NM_009804	1.33867	0.00113901
Ms4a4c	64380	NM_029499	3.55355	0.116672	Cbr3	109857	NM_173047	1.83063	3.3412e-05
Mtr	238505	NM_001081128	-1.6307	0.0492881	Cbx3	12417	NM_007624	-1.43859	0.0146152
Mutyh	70603	NM_001159581_NM_133250_NM_001316747	-2.08439	0.130466	Ccdc114	211535	NM_001033243	-1.21747	0.0179025
N4bp2	333789	NM_001024917	-2.15643	0.14146	Ccdc171	320226	NM_001081012	-2.00219	0.0103399
Nfatc2ip	18020	NM_010900	-1.07705	0.14718	Ccdc34	68201	NM_026613	-1.39085	0.00122914
Ninj1	18081	NM_013610	1.82687	0.120423	Ccl2	20296	NM_011333	-1.61006	0.02208
Nlrp10	244202	NM_175532	-2.21138	0.0492881	Ccl5	20304	NM_013653	2.43928	0.033043
Nlrp1b	637515	NM_001162414_NM_001040696	-2.49969	0.0743741	Ccl7	20306	NM_013654	-1.24266	0.0639784
Oma1	67013	NM_025909	-1.60429	0.0492881	Ccnb1	268697	NM_172301	1.70612	0.0183573
Phf11a	219131	NM_172603	2.9753	0.0362881	Ccnb2	12442	NM_007630	2.07338	0.00857966
Phf11b	236451	NM_001164327	2.58911	0.0492881	Ccnd1	12443	NM_007631	-2.8485	0.00330939
Phkb	102093	NM_199446	-1.42882	0.0362881	Ccnd2	12444	NM_009829	-1.22246	0.0176627
Pomgnt2	215494	NM_153540_NM_001289560_NM_001289559_NM_001289558	-2.26181	0.0606966	Ccr1	12768	NM_009912	2.0011	8.34282e-05
Prr13	66151	NM_025385_NM_001170911	1.28375	0.101611	Ccr2	12772	NM_009915	-1.3875	0.00192875
Psmb6	19175	NM_008946	1.02926	0.137547	Ccrl2	54199	NM_017466_NM_001302377_NM_001302376	2.31352	3.3412e-05
Rfx3	19726	NM_001166414_NM_011265	-3.60396	0.122051	Cd14	12475	NM_009841	1.10954	0.00230586
Rgs12	71729	NM_173402_NM_001163512	-1.50057	0.10453	Cd200	17470	NM_010818	2.08077	0.00158696
Rhbdf2	217344	NM_172572_NM_001167680	1.89773	0.129408	Cd24a	12484	NM_009846	1.49981	0.0459082
Rnf180	71816	NM_027934	-1.80796	0.0923732	Cd274	60533	NM_021893	2.57924	0.000210027
Rpap3	71919	NM_028003	-1.11909	0.119498	Cd40	21939	NM_170704_NM_170703_NM_170702_NM_011611	1.1393	0.0219493
Rpgrip1l	244585	NM_173431	-1.86008	0.0732573	Cd86	12524	NM_019388	1.11154	0.0156732
Rpl22l1	68028	NM_026517	1.01624	0.130466	Cdc42ep2	104252	NM_026772	2.15954	0.0107007
Rpl29	19944	NM_001324533_NM_001324534_NM_009082	1.05375	0.129408	Cdc42ep3	260409	NM_026514	-1.29305	0.000149236
Rpl37rt	100502825	NM_001271591_NM_001271590	1.25494	0.124997	Cdc6	23834	NM_001025779_NM_011799	-1.52132	0.0292637
Rps6ka5	73086	NM_153587	-3.6778	0.117587	Cdk15	271697	NM_001033373	-1.64434	0.0120188
Rtp4	67775	NM_023386	1.98169	0.0492881	Cdkn1a	12575	NM_001111099_NM_007669	1.221	0.000720979
Sclt1	67161	NM_001081411	-1.32793	0.122051	Cdkn1c	12577	NM_001161624_NM_009876	1.32428	0.00237815
Sh2b2	23921	NM_018825_NM_001302938_NM_001302939	1.57416	0.135828	Cdkn3	72391	NM_028222	1.37265	0.0630333
Smarca2	67155	NM_011416_NM_026003	-2.28012	0.0492881	Cebpb	12608	NM_009883_NM_001287739_NM_001287738	1.17967	0.0814427
Sptlc2	20773	NM_011479	3.13402	0.0905404	Cenpa	12615	NM_007681_NM_001302132_NM_001302131_NM_001302130_NM_001302129	1.10925	0.0164407
St7	64213	NM_001289625_NM_001289626_NM_001289624_NM_001289629_NM_001289627_NM_001083315_NM_022332	2.10092	0.0598515	Cep41	83922	NM_031998	-1.47293	0.0347986
Supt20	56790	NM_019995	-1.12523	0.116672	Cers6	241447	NM_172856	1.18538	0.00826869
Syne3	212073	NM_172500_NM_001042699	-1.71829	0.11363	Cfap126	75472	NM_001081275	-1.11423	0.0515119
Taf15	70439	NM_027427	-1.48601	0.106848	Cfb	14962	NM_008198_NM_001142706	2.49358	0.00114009
Tbc1d31	210544	NM_001167679_NM_001081396	-1.36568	0.0861307	Cgref1	68567	NM_026770_NM_001160149	3.01847	3.3412e-05
Tceal1	237052	NM_146236	-1.47198	0.148281	Chn2	69993	NM_001163640_NM_001311133_NM_001311134_NM_023543	-1.54721	0.0369673
Tcta	102791	NM_133986_NM_001311156	-1.57887	0.0743741	Chpf2	100910	NM_133913	1.0093	0.00606503
Tlr2	24088	NM_011905	1.2878	0.0606966	Chst11	58250	NM_021439	1.64144	0.0155306
Tlr6	21899	NM_011604	1.43002	0.106434	Cipc	217732	NM_001289430_NM_001289431_NM_001289429_NM_173735_NM_001289432	1.46609	0.000211135
Tm2d1	94043	NM_053157	-1.06552	0.0606966	Clcn5	12728	NM_001243762_NM_016691	-1.38899	0.0392983
Tmem26	327766	NM_177794	4.26989	0.116672	Clcn7	26373	NM_011930_NM_001317404	1.00694	0.00593352
Tonsl	72749	NM_183091	-3.39586	0.0606966	Clec4e	56619	NM_019948	2.94263	0.00811311
Ttc37	218343	NM_001081352	-1.60327	0.122051	Clec4n	56620	NM_001190321_NM_001190320_NM_020001	1.49726	0.00176876
Ttll4	67534	NM_001014974	-2.29459	0.0696263	Cln5	211286	NM_001033242	1.45125	0.000210027
Uap1	107652	NM_001305045_NM_001305046_NM_133806	-2.21374	0.054114	Cmpk2	22169	NM_020557	2.1749	0.0105065
Unc13a	382018	NM_001029873	2.30147	0.116672	Cnrip1	380686	NM_029861	-1.2946	0.00632215
Urah	76974	NM_029821	1.76267	0.0791525	Col15a1	12819	NM_009928	-1.82337	0.0192061
Usb1	101985	NM_133954	1.88372	0.116672	Col4a5	12830	NM_001163155_NM_007736	1.51179	0.0378794
Uxs1	67883	NM_026430	-2.13793	0.0492881	Coro1a	12721	NM_009898_NM_001301374	-1.06236	0.000332643
Vamp5	53620	NM_001080742_NM_016872	1.11483	0.14718	Cpeb3	208922	NM_198300_NM_001290826_NM_001290829_NM_001290828_NM_001290827	-1.60114	0.00122914
Wdr19	213081	NM_153391	-1.29816	0.14718	Cpne8	66871	NM_025815_NM_001033851	-2.75044	0.000167247
Whsc1	NA	NM_175231_NM_001081102_NM_001177884	-1.00142	0.139682	Ctla2a	13024	NM_001145799_NM_007796	-1.9301	0.000681807
Zbtb26	320633	NM_199025	-2.01657	0.0791525	Ctla2b	13025	NM_007797_NM_001145801	-1.47896	0.00340205
Zc4h2	245522	NM_001003916_NM_001289697_NM_001289696	-1.18025	0.11242	Cx3cr1	13051	NM_009987	-1.7311	0.00233969
Zfp280c	208968	NM_001166649_NM_001166650_NM_001166648_NM_153532	-1.81942	0.117587	Cxcl1	14825	NM_008176	1.48822	0.0511661
Zfp760	240034	NM_001008501	-2.3366	0.149837	Cxcl10	15945	NM_021274	2.66683	0.0158405
Zfp956	101197	NM_178898	-1.24715	0.111238	Cxcl2	20310	NM_009140	1.66137	0.0463294
Zfyve28	231125	NM_001015039	-1.30215	0.122051	Cxcl3	330122	NM_203320	3.82623	0.000943198
					Cxcr3	12766	NM_009910	-2.19267	0.00369675
					Cxx1c	NA	NM_028375	-1.11942	0.00131419
					Cyb5a	109672	NM_025797	1.55029	0.00103902
					Cyb5rl	230582	NM_175471	-1.13999	0.00916776
					Cyp4f14	64385	NM_001204336_NM_001204335_NM_001204334_NM_001204333_NM_022434	-1.33559	0.0573325
					Dab2	13132	NM_001008702_NM_001102400_NM_001037905_NM_023118_NM_001310446	-1.70276	0.00695648
					Dcakd	68087	NM_026551	-1.2649	0.00192875
					Dcbld2	73379	NM_028523	1.87372	0.00915304
					Dck	13178	NM_007832	1.06372	0.0035987
					Dcstamp	75766	NM_029422_NM_001289508_NM_001289506_NM_001289513_NM_001289512	2.76601	3.3412e-05
					Dctd	320685	NM_001161516_NM_178788_NM_001161515	-2.10597	0.0218091
					Ddx11	320209	NM_001003919	-1.30119	0.0365747
					Ddx58	230073	NM_172689	1.10642	0.0340886
					Dennd2a	209773	NM_172477	1.06122	0.0434965
					Dennd2c	329727	NM_177857	-1.25125	0.120865
					Deptor	97998	NM_145470_NM_001037937	-1.70293	0.000316863
					Dfna5	NA	NM_018769	-1.43109	0.00452034
					Dio2	13371	NM_010050	1.10104	0.0122814
					Dnaaf3	436022	NM_001033548	-1.40765	0.0132591
					Dock1	330662	NM_001033420	-1.35194	0.000326678
					Dock4	238130	NM_172803	-1.26765	0.0399654
					Dock5	68813	NM_177780	-1.40327	0.000403689
					Dock8	76088	NM_028785	-1.25761	0.000322007
					Dok2	13449	NM_010071	-1.46738	0.0214208
					Dpysl2	12934	NM_009955	-1.344	0.0122814
					Dus4l	71916	NM_028002	-1.43897	0.107763
					Dusp13	27389	NM_001007268_NM_013849	2.9024	8.23604e-05
					Dusp18	75219	NM_173745	1.36476	0.000796583
					Dusp2	13537	NM_010090	1.44358	0.00682274
					Dusp6	67603	NM_026268	-2.47727	0.00232551
					Dusp7	235584	NM_153459	-1.30752	0.000832724
					Dzip3	224170	NM_001110017_NM_027341	-1.86579	0.0014049
					Eaf1	74427	NM_028932	1.55799	0.000322007
					Edaradd	171211	NM_133643	-1.41705	0.0290362
					Ednrb	13618	NM_001136061_NM_001276296_NM_007904	4.80486	0.00460287
					Eef2k	13631	NM_007908_NM_001267710_NM_001267711	-1.51999	0.00305768
					Efr3b	668212	NM_001082483	-1.62384	0.0231545
					Egln3	112407	NM_028133	2.34614	0.00106599
					Egr2	13654	NM_010118	1.98541	0.000236574
					Ehd1	13660	NM_010119	1.12124	0.00040102
					Eid2	386655	NM_198425	-2.08937	0.00209168
					Emb	13723	NM_010330	1.22784	0.00101843
					Enc1	13803	NM_007930	-2.14227	0.000106665
					Engase	217364	NM_172573	-1.05022	0.00218298
					Eno1b	433182	NM_001025388	1.20511	0.0583659
					Eno2	13807	NM_013509_NM_001302642	1.35564	0.0458613
					Enpp4	224794	NM_199016	1.58659	0.0367004
					Ephb6	13848	NM_001146351_NM_007680	-1.97421	0.041905
					Ephx1	13849	NM_010145_NM_001312918	1.46614	0.0014049
					Ero1l	50527	NM_015774	1.20557	0.000403689
					Esd	13885	NM_016903_NM_001285423	1.43115	0.00333231
					Ets2	23872	NM_011809	1.65215	0.000230371
					Etv1	14009	NM_007960_NM_001163154	-2.03023	0.00680279
					Etv5	104156	NM_023794	-2.75985	0.00820939
					Eva1b	230752	NM_172145	1.56686	0.0280043
					Ext1	14042	NM_010162	1.35898	0.00676552
					Extl3	54616	NM_018788	-1.44149	0.000734101
					Ezr	22350	NM_009510	2.07802	0.0003996
					F10	14058	NM_007972_NM_001242368	2.409	0.0038251
					Fabp3	14077	NM_010174	1.9744	0.00692621
					Fabp4	11770	NM_024406	1.51407	0.00233214
					Fam111a	107373	NM_026640	-1.39616	0.00302165
					Fam120c	207375	NM_198105	-2.21649	0.000336705
					Fam122b	78755	NM_030167_NM_001166365_NM_001166583	-1.75222	0.0778628
					Fam126b	213056	NM_172513_NM_001310599_NM_001310598	-1.0689	0.0279569
					Fam135a	68187	NM_026604	-1.49169	0.0252647
					Fam189b	68521	NM_001014995	-1.07704	0.00672649
					Fam198b	68659	NM_133187	1.62776	7.03542e-05
					Fam20c	80752	NM_030565	1.17643	0.0180874
					Fam219a	71901	NM_027993_NM_001159583	1.05545	0.00099508
					Fam234b	74525	NM_028982	-1.66631	0.000292515
					Fam43a	224093	NM_177632	-1.32791	0.0103442
					Fam46c	NA	NM_001142952	1.34937	0.0204618
					Fam60a	NA	NM_019643	-1.29296	0.00394226
					Fas	14102	NM_001146708_NM_007987	1.95617	0.0216752
					Fat3	270120	NM_001080814	-2.49332	0.0167063
					Fcgr4	246256	NM_144559	1.10068	0.0100202
					Fcrls	80891	NM_030707	-2.42359	1.77714e-05
					Fdps	110196	NM_001253751_NM_134469	1.20305	0.00102151
					Fer1l5	100534273	NM_001277076	-1.12179	0.13291
					Fgd2	26382	NM_013710_NM_001159538	-1.10201	0.00605696
					Fhl3	14201	NM_010213	-1.20744	0.0909363
					Fhod1	234686	NM_177699	-1.63521	0.00081121
					Fignl1	60530	NM_021891_NM_001163360_NM_001163359	-1.7465	0.0244474
					Fkbp5	14229	NM_010220	-1.10593	0.0616966
					Flrt2	399558	NM_201518	1.76529	0.00114009
					Flrt3	71436	NM_178382_NM_001172160	1.97719	0.0164524
					Flt1	14254	NM_010228	-1.0067	0.00156258
					Flywch2	76917	NM_029798	1.12642	0.0578948
					Fmnl1	57778	NM_001077698_NM_019679	-1.43557	0.000420526
					Fmnl2	71409	NM_172409	1.23398	0.117447
					Fmo5	14263	NM_001161763_NM_010232_NM_001161765	-1.0902	0.00542707
					Fnbp1l	214459	NM_153118_NM_001114665	-1.12583	0.0284022
					Folr1	14275	NM_008034_NM_001252554_NM_001252553_NM_001252552	1.46704	0.00575673
					Folr2	14276	NM_008035_NM_001303239_NM_001303231	-1.08739	0.013275
					Fpr2	14289	NM_008039	2.41657	0.0223764
					Frat1	14296	NM_008043	-1.08621	0.0064503
					Frat2	212398	NM_177603	-1.18299	0.0106907
					Frmd4a	209630	NM_172475_NM_001177843_NM_001177844	1.13751	0.00192875
					Fry	320365	NM_172887	-1.77748	0.0242879
					Fxyd2	11936	NM_052823_NM_007503	1.41952	0.00406102
					Gab1	14388	NM_001301298_NM_021356	-1.07381	0.102448
					Gab3	210710	NM_181584	-1.27841	0.00125946
					Gabarapl1	57436	NM_020590	1.30969	0.000311692
					Gadd45b	17873	NM_008655	1.53458	0.00047963
					Gal3st4	330217	NM_001033416	-1.2092	0.0132365
					Galnt6	207839	NM_172451_NM_001161768_NM_001161767	1.3282	0.000745292
					Gbe1	74185	NM_028803	2.51867	0.000399006
					Gbp10	626578	NM_001039646	1.41091	0.0276466
					Gbp2	14469	NM_010260	2.96712	0.00577516
					Gbp3	55932	NM_001289492_NM_018734_NM_001289493	2.51444	0.049692
					Gbp6	100702	NM_194336	1.73857	0.0321884
					Gch1	14528	NM_008102	1.95075	0.00093604
					Gclc	14629	NM_010295	2.41902	0.000485003
					Gclm	14630	NM_008129	2.55691	0.00099508
					Gcnt1	14537	NM_001136484_NM_010265_NM_173442	-2.28816	0.000215889
					Gde1	56209	NM_019580	1.29582	6.6712e-05
					Gdf15	23886	NM_011819	3.39776	0.000149236
					Gdpd5	233552	NM_201352	-2.11869	8.54603e-05
					Ggn	243897	NM_182694_NM_182696	-1.6233	0.00900096
					Glyctk	235582	NM_174846_NM_001039586	-1.68633	0.0117238
					Gm12250	631323	NM_001135115	1.75441	0.0111403
					Gm6712	100862203	NM_001324550	-1.23478	0.0712949
					Gm6904	628693	NM_001164329	1.56875	0.0367089
					Gm7120	NA	NM_001039244_NM_001177666	1.25044	0.00687747
					Gmpr	66355	NM_025508	-1.50093	7.50302e-05
					Gpr183	321019	NM_183031	-1.5951	0.0013125
					Gpr65	14744	NM_008152	-1.24143	0.00486617
					Gpr68	238377	NM_175493_NM_001177674_NM_001177673	3.1891	4.23605e-05
					Grk4	14772	NM_019497_NM_001080743	-1.53746	0.0078725
					Gsap	212167	NM_175437	1.13591	0.00395008
					Gspt2	14853	NM_008179	-1.07186	0.0239632
					Gsr	14782	NM_010344	2.58289	0.000210027
					Gss	14854	NM_001291111_NM_008180	2.26572	3.3412e-05
					Gsta3	14859	NM_010356_NM_001288617_NM_001077353	2.51502	0.0218169
					H2-Aa	14960	NM_010378	1.05436	0.00702999
					H2-Ab1	14961	NM_207105	1.16475	0.0215268
					H2-DMb1	14999	NM_010387	1.74269	0.0850513
					H2-Q2	15013	NM_010392	1.3373	0.00369545
					Hao1	15112	NM_010403	1.37279	0.0572276
					Haus4	219072	NM_145462	-1.00484	0.00263717
					Haus5	71909	NM_027999	-1.1908	0.00255673
					Haus6	230376	NM_173400	-1.27677	0.0556239
					Hdac5	15184	NM_010412_NM_001284249_NM_001284250_NM_001284248_NM_001077696	-1.02001	0.00395008
					Hells	15201	NM_008234	-1.87703	0.00984126
					Hemk1	69536	NM_133984	-1.08824	0.00194429
					Herc6	67138	NM_025992	1.73797	0.00622675
					Hes1	15205	NM_008235	1.2824	0.0358297
					Hhat	226861	NM_144881	-1.25424	0.070277
					Hhex	15242	NM_008245	-1.24666	0.00222109
					Hirip3	233876	NM_172746	-1.18422	0.00222109
					Hist1h1c	50708	NM_015786	-1.32532	0.0262443
					Hist1h2bc	68024	NM_023422_NM_001290380	-1.03389	0.0173695
					Hist1h2be	319179	NM_178194_NM_001177653_NM_001290530	-1.08919	0.0115515
					Hist1h2bj	319183	NM_178198	-1.69516	0.00514126
					Hist1h2bp	319188	NM_001290466_NM_178202	-1.18866	0.10967
					Hist1h3d	319149	NM_178204	-1.0915	0.0893038
					Hivep2	15273	NM_010437	1.5334	0.107211
					Hmgcr	15357	NM_008255	1.34404	0.000124304
					Hmgcs1	208715	NM_001291439_NM_145942	1.48707	0.0013125
					Hmgn5	50887	NM_016710	-1.23439	0.0599002
					Hmha1	NA	NM_001142701_NM_027521	-1.06641	0.00192875
					Hmox1	15368	NM_010442	1.76158	0.0102171
					Hp	15439	NM_017370	2.29941	0.0296089
					Hsd17b7	15490	NM_010476	1.36109	0.00907651
					Hspa1a	193740	NM_010479	2.61696	0.00309117
					Hspa1b	15511	NM_010478	2.26463	0.00606503
					Hspa1l	15482	NM_013558	2.23289	0.00738284
					Hspa5	14828	NM_001163434_NM_022310	1.20168	0.00129107
					Hyal1	15586	NM_008317	1.09546	0.000926263
					Ibtk	108837	NM_001081282	-1.01657	0.0586255
					Ica1	15893	NM_010492_NM_001252266	-1.05936	0.0493643
					Icam1	15894	NM_010493	1.58599	0.00320294
					Id1	15901	NM_010495	-3.56103	0.00122372
					Idi1	319554	NM_145360	1.32494	0.00158359
					Ifi203	15950	NM_001302650_NM_001302651_NM_001302649	1.17886	0.052609
					Ifi204	15951	NM_008329	1.19747	0.00920651
					Ifi205	226695	NM_172648	1.2748	0.0326744
					Ifi44	99899	NM_133871	1.6728	0.0184382
					Ifih1	71586	NM_027835_NM_001164477	1.30499	0.0162182
					Ifit1	15957	NM_008331	2.03408	0.0215048
					Ifit1bl1	667373	NM_001101605_NM_001110517	2.36678	0.0228367
					Ifit1bl2	112419	NM_053217	2.41927	0.00635411
					Ifit2	15958	NM_008332	2.22316	0.0108903
					Ifit3	15959	NM_010501	2.10299	0.0132715
					Ifit3b	667370	NM_001005858	2.34909	0.0122814
					Ifrd1	15982	NM_013562	2.17028	9.9338e-05
					Ift88	21821	NM_009376	-1.92155	0.000491964
					Igf1r	16001	NM_010513	-1.22802	0.00324483
					Igf2bp2	319765	NM_183029	2.62688	0.000322007
					Igfbp4	16010	NM_010517	-1.40755	0.0012258
					Igsf6	80719	NM_030691	1.73426	0.00127673
					Igtp	16145	NM_018738	1.27366	0.0110543
					Il16	16170	NM_010551	-1.97846	0.000210027
					Il18bp	16068	NM_010531	1.49034	0.0102957
					Il1rn	16181	NM_031167_NM_001159562_NM_001039701	2.59943	8.66217e-05
					Il20rb	213208	NM_001033543	1.08942	0.0164882
					Inpp4b	234515	NM_001297596_NM_001297593_NM_001297591_NM_001024617	-4.05928	0.010726
					Inpp5j	170835	NM_172439	-1.07465	0.0598406
					Irf7	54123	NM_001252601_NM_001252600_NM_016850	1.84286	0.00369675
					Irgm1	15944	NM_008326	1.25007	0.0147758
					Isg15	100038882	NM_015783	1.89704	0.0213707
					Itga6	16403	NM_001277970_NM_008397	-2.66666	0.00124622
					Itgal	16408	NM_001253874_NM_001253873_NM_001253872_NM_008400	1.55416	0.00643273
					Itgb3	16416	NM_016780	1.41418	0.0487913
					Itgb5	16419	NM_010580_NM_001145884	-1.47666	0.000312846
					Itgb7	16421	NM_013566	1.52177	0.00295507
					Ivns1abp	117198	NM_054102_NM_001039512_NM_001039511	-1.36646	0.00239483
					Jarid2	16468	NM_021878_NM_001205044_NM_001205043	-1.08172	0.00215897
					Jrkl	77532	NM_001033181	-1.15922	0.0917955
					Katnbl1	72425	NM_024254	1.19851	0.000186186
					Kdm6b	216850	NM_001017426	1.91019	0.00062451
					Kif2c	73804	NM_001290662_NM_134471	1.49435	0.0205757
					Kif9	16578	NM_010628_NM_001163569	-2.69891	0.000226828
					Kit	16590	NM_001122733_NM_021099	-1.3229	0.0248556
					Klc2	16594	NM_008451	-1.04934	0.0291712
					Klf9	16601	NM_010638	1.33554	0.0021796
					Klk1b1	16623	NM_010645	1.34601	0.058366
					Kmt5a	67956	NM_001310725_NM_030241_NM_001310723_NM_001310727	1.17527	0.00751945
					Knstrn	51944	NM_026412	1.21343	0.0248179
					Kyat1	70266	NM_172404	-1.22082	0.00739635
					L2hgdh	217666	NM_145443	-1.81503	0.012405
					Layn	244864	NM_001033534	3.33527	0.000858379
					Lbh	77889	NM_029999	-2.7078	0.00115944
					Lca5	75782	NM_029434_NM_027448	-1.11012	0.105502
					Ldha	16828	NM_010699_NM_001136069	1.32515	4.30696e-05
					Lhfpl2	218454	NM_172589	1.03414	0.00174957
					Lilr4b	14727	NM_008147_NM_001291893_NM_001291892	1.08314	0.00161831
					Lilrb4a	14728	NM_013532_NM_001291894	1.14354	0.00108934
					Lox	16948	NM_010728_NM_001286182_NM_001286181	2.16708	0.119507
					Lpar1	14745	NM_172989_NM_001290486_NM_010336	3.03172	0.0199527
					Lpar6	67168	NM_175116	-1.30211	0.000825695
					Lrp12	239393	NM_172814	1.00098	0.000656077
					Lrp8	16975	NM_001080926	2.68465	0.00150922
					Lrrfip2	71268	NM_001164838_NM_027742	1.06124	0.00179624
					Ly6a	110454	NM_001271446_NM_010738_NM_001271419_NM_001271418_NM_001271417_NM_001271416	1.42598	0.0443366
					Ly6c1	17067	NM_001252056_NM_001252055_NM_010741_NM_001252058_NM_001252057	1.53777	0.0183588
					Ly6c2	100041546	NM_001099217	1.76051	0.0475158
					Ly6e	17069	NM_001164039_NM_001164038_NM_001164037_NM_001164036_NM_008529_NM_001164040	1.03589	0.062316
					Ly9	17085	NM_001277968_NM_008534	1.39522	0.00228526
					Lyzl4	69032	NM_026915	-2.90513	0.00176876
					Maf	17132	NM_001025577	-2.59666	7.09151e-05
					Mafg	17134	NM_010756	1.2804	0.000530636
					Malt1	240354	NM_172833	1.66788	0.000586453
					Mamdc2	71738	NM_174857	1.58965	0.00338518
					Maml3	433586	NM_001004176	-1.74956	0.00613899
					Map3k5	26408	NM_008580	-2.16192	0.000210027
					Map6	17760	NM_001048167_NM_010837_NM_001043355	1.61949	0.00106599
					Mapk6	50772	NM_027418_NM_015806	1.11072	0.000848847
					March1	72925	NM_001293784_NM_001166372_NM_175188_NM_001166375	-1.50046	0.00792447
					Marf1	223989	NM_001081154	-1.47734	0.000848539
					Mast3	546071	NM_199308	-1.10015	0.00062451
					Mcm2	17216	NM_008564	-1.42639	0.0210226
					Mcm6	17219	NM_008567_NM_001313695	-1.12563	0.0179984
					Mcoln2	68279	NM_026656_NM_001005846	2.54143	0.000230371
					Me1	17436	NM_001198933_NM_008615	2.40059	0.000935888
					Mef2c	17260	NM_025282_NM_001170537	-2.15533	0.000236375
					Megf8	269878	NM_001160400	-1.13109	0.00290197
					Meis1	17268	NM_010789_NM_001193271	-2.92417	0.0145811
					Mertk	17289	NM_008587	-1.34436	0.00349265
					Mettl7a3	668178	NM_001081471	1.18213	0.0167063
					Mgst1	56615	NM_019946	1.09186	0.0156977
					Mgst2	211666	NM_174995_NM_001310482	1.75942	0.00333231
					Micu3	78506	NM_030110	-1.13218	0.0828881
					Mlkl	74568	NM_001310613_NM_029005	1.60348	0.00333231
					Mmp12	17381	NM_001320077_NM_008605_NM_001320076	2.29321	7.50302e-05
					Mmp13	17386	NM_008607	2.54016	0.00249661
					Mmp14	17387	NM_008608	2.13668	0.111902
					Mms22l	212377	NM_199467	-1.47525	0.00801781
					Mnda	NA	NM_001301745_NM_001033450	1.27952	0.0199527
					Mok	26448	NM_011973	1.06533	0.0437119
					Mras	17532	NM_008624	-1.12638	0.116811
					Ms4a4b	60361	NM_021718	1.73045	0.0445662
					Ms4a4c	64380	NM_029499	2.31972	0.002809
					Msantd3	66665	NM_001145925_NM_001145924_NM_028137	3.2885	0.00316697
					Msrb2	76467	NM_029619	-1.02914	0.0102299
					Mthfd2	17768	NM_008638	1.36982	0.000908665
					Mturn	68235	NM_001289741_NM_001289740	1.39807	0.0079315
					Mvb12b	72543	NM_175184	-1.02132	0.0210052
					Mx1	17857	NM_010846	1.69272	0.0340402
					Mx2	17858	NM_013606	1.57757	0.0655271
					Myc	17869	NM_001177354_NM_001177353_NM_001177352_NM_010849	-2.09318	0.00252034
					Myo1d	338367	NM_177390	-1.83245	0.0128422
					Myo7a	17921	NM_001256082_NM_001256083_NM_001256081_NM_008663	-1.51543	0.011782
					Nampt	59027	NM_021524	1.28989	0.000549091
					Nanos1	332397	NM_178421	-2.40388	0.0172551
					Napsa	16541	NM_008437	1.17028	0.00561897
					Narf	67608	NM_026272	2.3746	6.6712e-05
					Nbeal2	235627	NM_183276	-1.062	0.000734101
					Nck2	17974	NM_010879	1.19995	0.00504816
					Nckipsd	80987	NM_030729	-1.16147	0.000403689
					Ncoa4	27057	NM_001033988_NM_001284319_NM_019744	1.12442	0.00445798
					Ndrg4	234593	NM_145602_NM_001195006	1.17653	0.0851203
					Nedd4l	83814	NM_001114386_NM_031881	1.11574	0.00151756
					Nedd9	18003	NM_017464_NM_001111324	-3.12647	0.00936968
					Nek2	18005	NM_010892	1.81186	0.00773659
					Nek8	140859	NM_080849	-1.10988	0.0257809
					Neo1	18007	NM_008684_NM_001042752	-2.08378	0.0355995
					Nfatc2	18019	NM_001291178_NM_001291170_NM_010899_NM_001291168_NM_001291171_NM_001291169_NM_001291177_NM_001291176_NM_001291175_NM_001291174_NM_001291173_NM_001136073_NM_001291179_NM_001291172_NM_001037178_NM_001037177	-1.40113	0.00335765
					Nfia	18027	NM_001122952_NM_001122953_NM_010905	-2.75325	7.50302e-05
					Nfil3	18030	NM_017373	1.65453	0.000745292
					Nhsl2	100042480	NM_001163610	-2.06445	0.00593352
					Ninj1	18081	NM_013610	1.64665	0.00131419
					Nme4	56520	NM_019731	-1.24271	0.00139363
					Nptx1	18164	NM_008730	-1.51872	0.00418111
					Nqo1	18104	NM_008706	2.95577	0.00053379
					Nr4a1	15370	NM_010444	-1.45206	0.00959048
					Nuak1	77976	NM_001004363	-2.36031	0.000125075
					Nucks1	98415	NM_001145804_NM_175294	-1.04344	0.00547971
					Nxpe5	381680	NM_001013773	-1.69573	0.0226328
					Oaf	102644	NM_178644	1.01329	0.0757129
					Oasl1	231655	NM_145209	2.21086	0.00113901
					Olfml3	99543	NM_133859	-1.43615	0.00179624
					Ophn1	94190	NM_001313754_NM_001313755_NM_052976_NM_001313756	-1.99329	0.0003996
					Optn	71648	NM_181848	1.79719	0.000210027
					Otud1	71198	NM_027715	-1.68736	0.00203275
					P2ry2	18442	NM_001302347_NM_001302346_NM_008773	1.01504	0.00139363
					P4ha2	18452	NM_001136076_NM_011031	1.31208	0.000829243
					Pak1	18479	NM_011035	-1.0454	0.00224231
					Pald1	27355	NM_013753	-3.69358	0.000215889
					Palld	72333	NM_001293774_NM_001293773_NM_001293772_NM_001081390	-1.89925	0.00509207
					Panx1	55991	NM_019482	2.56196	3.3412e-05
					Parp10	671535	NM_001163575_NM_001163576	1.10202	0.0259165
					Pask	269224	NM_080850	-2.10071	0.120408
					Pbx3	18516	NM_001290576_NM_016768	-1.18532	0.0308757
					Pcx	18563	NM_001162946_NM_008797	1.83966	0.00304681
					Pcyox1l	240334	NM_172832	-2.01605	0.000135158
					Pde3b	18576	NM_011055	-2.90031	0.00750879
					Pde8b	218461	NM_001170669_NM_172263	1.29895	0.00191972
					Pdlim4	30794	NM_019417	1.97003	0.000530636
					Pds5b	100710	NM_175310	-1.52826	0.00395008
					Peak1	244895	NM_172924	-1.09434	0.00324483
					Pex6	224824	NM_145488	-1.21108	0.000850636
					Pf4	56744	NM_019932	-1.83247	0.00715795
					Pfkfb3	170768	NM_001177754_NM_001177755_NM_001177758_NM_133232_NM_001177753_NM_001177752_NM_001177757_NM_001177756	1.02898	0.000894242
					Pfkl	18641	NM_008826	1.93343	1.904e-05
					Pgam1	18648	NM_023418	1.6392	6.6712e-05
					Pgd	110208	NM_001081274	1.24377	0.00178735
					Pgf	18654	NM_001271705_NM_008827	2.17939	0.00114009
					Pgk1	18655	NM_008828	1.23685	9.24292e-05
					Pgm2l1	70974	NM_027629	-2.08701	0.00347218
					Phactr2	215789	NM_001195065_NM_001195096_NM_001195066_NM_001033257	-1.75121	0.000311692
					Phf11d	219132	NM_199015	1.79897	0.00200073
					Phf19	74016	NM_028716	-1.05634	0.00152464
					Phgdh	236539	NM_016966	1.92752	0.00959048
					Pidd1	57913	NM_022654	-1.73453	0.0157445
					Pim1	18712	NM_008842	1.1596	0.0239695
					Pir	69656	NM_027153_NM_001301402	1.81397	0.00290179
					Pkdcc	106522	NM_134117	1.30221	0.0116632
					Pla2g4a	18783	NM_008869_NM_001305632	1.46106	0.0122205
					Pla2g7	27226	NM_013737	1.76813	8.2217e-05
					Plau	18792	NM_008873	-1.4315	0.104284
					Plcd1	18799	NM_001293648_NM_019676	-1.59112	0.0604927
					Plcxd2	433022	NM_001134480	1.12224	0.03704
					Plek	56193	NM_019549	1.12882	0.00226303
					Plekhg3	263406	NM_153804	-1.17463	0.00062451
					Plk1	18817	NM_011121	1.12243	0.143391
					Plk2	20620	NM_152804	1.89603	3.3412e-05
					Plpp3	67916	NM_080555	2.70326	0.00191823
					Plxdc2	67448	NM_026162	1.65312	0.0003996
					Pmaip1	58801	NM_021451	1.70535	0.0125921
					Pmepa1	65112	NM_022995	-2.91475	0.00228239
					Pola1	18968	NM_008892	-1.71332	0.0626849
					Pole2	18974	NM_011133	-1.4541	0.0049869
					Poli	26447	NM_001136090_NM_001289516_NM_001289515_NM_011972	-1.2924	0.00781217
					Polr3g	67486	NM_001081176	-1.5601	0.00460287
					Pou2f2	18987	NM_001163556_NM_001163555_NM_011138_NM_001163554	-1.85924	0.000430079
					Pou3f1	18991	NM_011141	1.65024	0.00657675
					Ppard	19015	NM_011145	1.46156	0.0012786
					Ppbp	57349	NM_023785	-1.05748	0.128769
					Ppfia4	68507	NM_001144855	-1.34982	0.0047438
					Ppm1l	242083	NM_178726	-1.4877	0.135782
					Ppp1r18	76448	NM_001146711_NM_001146710_NM_175242	-1.18705	0.000943198
					Ppp3ca	19055	NM_001293622_NM_008913	-1.09621	0.00261919
					Pram1	378460	NM_001002842	-2.10613	0.00249317
					Prdm9	213389	NM_144809	-2.45794	0.00763215
					Prdx1	18477	NM_011034	1.97809	0.000106665
					Prdx6	11758	NM_007453_NM_001303408	1.92213	4.33027e-05
					Prkag2	108099	NM_145401_NM_001170556_NM_001170555_NM_001310480	-1.22037	0.00309117
					Prkar2b	19088	NM_011158	1.00024	0.148728
					Prkdc	19090	NM_011159	-1.47672	0.00464731
					Procr	19124	NM_011171	3.9583	8.66217e-05
					Prodh	19125	NM_011172	-1.19896	0.0290139
					Prokr1	58182	NM_021381	1.56431	0.0129259
					Prr11	270906	NM_175563	1.07868	0.0546203
					Prrg4	228413	NM_178695	2.32756	0.131516
					Prss34	328780	NM_178372	1.77368	0.00156258
					Prune2	353211	NM_181348	-2.29406	0.00245516
					Psmd11	69077	NM_178616	1.23262	7.99493e-05
					Pstpip2	19201	NM_013831	2.19049	0.00114009
					Ptges	64292	NM_022415	2.69677	0.0276466
					Ptgir	19222	NM_008967	2.81357	0.00200073
					Ptgr1	67103	NM_025968	1.80129	6.69796e-05
					Ptgs1	19224	NM_008969	-1.11579	0.0113547
					Ptpdc1	218232	NM_207232_NM_001301781	-2.15431	0.0166783
					Ptrf	NA	NM_008986	-1.35433	0.000832724
					Purg	75029	NM_001098233_NM_152821	-1.26654	0.00650233
					Pydc3	NA	NM_001162938	1.98802	0.0038251
					Pydc4	NA	NM_001177350_NM_001177349	1.85665	0.00761126
					Qtrtd1	NA	NM_029128	-1.43322	0.072749
					Rab10	19325	NM_016676	1.28298	0.000530636
					Rab27a	11891	NM_023635_NM_001301230_NM_001301232	-1.90627	0.00733808
					Rab3il1	74760	NM_144538	-1.57136	0.00124622
					Rab42	242681	NM_001081651	-1.17546	0.0933419
					Rab6b	270192	NM_173781	-1.02797	0.00421751
					Ralgds	19730	NM_001145834_NM_009058_NM_001145835_NM_001145836	2.36259	0.000211135
					Ralgps2	78255	NM_001159968_NM_001159965_NM_023884_NM_001159966_NM_001159967	-1.37758	0.0168114
					Rapgef3	223864	NM_001177810_NM_001177811_NM_144850	1.61189	0.00691581
					Rasa1	218397	NM_145452	-1.99844	0.00156449
					Rasgrp3	240168	NM_001166493_NM_207246	-2.52217	4.33027e-05
					Rassf2	215653	NM_175445	-1.31351	0.000447986
					Rassf8	71323	NM_027760	3.48613	0.00228526
					Rbl1	19650	NM_011249_NM_001139516	-1.45972	0.00120861
					Rbpms	19663	NM_019733_NM_001286168_NM_001042674_NM_001042675	1.87539	0.00279451
					Rcsd1	226594	NM_001038846_NM_178593	-1.1803	0.000519492
					Rdh10	98711	NM_133832	-1.16178	0.0173178
					Rftn2	74013	NM_028713	-1.27595	0.00682274
					Rfx3	19726	NM_001166414_NM_011265	-1.82529	0.0253728
					Rgag4	NA	NM_001278534	-1.04612	0.00621774
					Rgcc	66214	NM_025427	1.5784	0.00062451
					Rgl1	19731	NM_016846	2.12756	5.17559e-05
					Rgl3	71746	NM_023622	-1.87727	0.00136435
					Rgs14	51791	NM_016758	-1.11019	0.00172464
					Rgs18	64214	NM_022881	-2.46726	0.00593121
					Rhobtb2	246710	NM_153514	-1.1118	0.000879789
					Rhou	69581	NM_133955	1.91237	0.0462818
					Rhov	228543	NM_145530	1.55764	0.000210027
					Rif1	51869	NM_175238	-1.50735	0.0218169
					Rilpl2	80291	NM_030259	1.83997	0.000453786
					Riok3	66878	NM_024182	1.1875	0.000462583
					Rmdn2	381110	NM_201361	-1.08679	0.0325851
					Rnf115	67845	NM_026406	1.21482	0.000210027
					Rnf150	330812	NM_177378	-2.17064	0.00114846
					Rpgr	19893	NM_001177950_NM_001177952_NM_011285_NM_001177951_NM_001177953_NM_001177954	-1.57952	0.106485
					Rps6ka2	20112	NM_011299	1.12739	0.00166285
					Rps6ka5	73086	NM_153587	-1.71524	0.0135037
					Rps6kc1	320119	NM_178775	1.18748	0.00224609
					Rragd	52187	NM_027491	1.10968	0.00395008
					Rsad2	58185	NM_021384	2.58146	0.0092296
					Rtkn	20166	NM_001136227_NM_009106_NM_133641	1.22007	0.0726434
					Rttn	246102	NM_175542	-1.27432	0.0139924
					Rwdd2a	69519	NM_001145969_NM_027100_NM_001145968	-1.80082	0.0104557
					S1pr1	13609	NM_007901	-1.10299	0.00137557
					S1pr2	14739	NM_010333	1.09508	0.000463959
					Saa3	20210	NM_011315	2.2573	0.0766901
					Samd8	67630	NM_026283	1.2923	0.000796583
					Sarm1	237868	NM_001168521_NM_172795	-2.61745	0.00218317
					Sbsn	282619	NM_172205_NM_001083903	-1.43307	0.0064503
					Sc5d	235293	NM_172769	1.28665	0.000508963
					Scn1b	20266	NM_011322	-1.11073	0.0905795
					Scoc	56367	NM_001039137_NM_019708_NM_001285992	-1.24825	0.0203979
					Scrn2	217140	NM_146027	-1.11989	0.00924101
					Sdc1	20969	NM_011519	1.35459	0.00351468
					Senp8	71599	NM_001172071_NM_001172069_NM_001172070_NM_001172068_NM_027838	-1.39885	0.00561897
					Serpinb1b	282663	NM_173052	1.88869	0.00539801
					Serpinb9	20723	NM_009256	1.94352	0.0003996
					Serpini1	20713	NM_009250	2.48097	0.0573796
					Sesn1	140742	NM_001162908_NM_001013370	-1.20975	7.03542e-05
					Sf3a2	20222	NM_013651	-1.08393	0.00313747
					Sfn	55948	NM_018754	1.41075	0.0125133
					Sfxn4	94281	NM_053198	-2.09728	0.00416438
					Sgk1	20393	NM_001161845_NM_001161847_NM_001161848_NM_001161849_NM_001161850_NM_011361	1.04464	0.0171372
					Sgms2	74442	NM_028943	1.3298	0.0349474
					Sh3pxd2a	14218	NM_008018_NM_001164717	-1.21902	0.0230043
					Sh3rf1	59009	NM_021506	-1.38023	0.0139027
					Siglec1	20612	NM_011426	1.10377	0.0178467
					Sipa1l2	244668	NM_001081337	-1.21929	0.00191972
					Slamf7	75345	NM_144539	1.06824	0.00198962
					Slamf8	74748	NM_029084	2.59084	0.0005142
					Slc11a1	18173	NM_013612	1.38892	0.000796583
					Slc11a2	18174	NM_008732_NM_001146161	1.19209	0.0003996
					Slc16a3	80879	NM_030696_NM_001038653_NM_001038654	2.62542	1.77714e-05
					Slc18a2	214084	NM_172523	-1.44862	0.000952991
					Slc22a23	73102	NM_001033167	1.17015	0.104053
					Slc22a4	30805	NM_019687	2.41171	0.00780246
					Slc25a33	70556	NM_027460	1.20254	0.00702999
					Slc25a37	67712	NM_026331	1.12515	0.035721
					Slc25a42	73095	NM_001007570	-2.65212	0.00122914
					Slc26a11	268512	NM_178743	-1.18001	0.000683117
					Slc2a1	20525	NM_011400	2.66468	1.77714e-05
					Slc2a6	227659	NM_172659_NM_001177627	1.51984	0.0219792
					Slc30a1	22782	NM_009579	1.53584	0.00290197
					Slc36a4	234967	NM_172289	1.02339	0.0355511
					Slc39a4	72027	NM_028064	1.74974	0.0328604
					Slc40a1	53945	NM_016917	2.09097	0.000461625
					Slc43a3	58207	NM_021398	1.13021	0.015957
					Slc7a11	26570	NM_011990	3.7031	0.011782
					Slc7a2	11988	NM_001044740_NM_007514	1.13867	0.0901762
					Slc9a9	331004	NM_177909	-1.00939	0.0132613
					Slco4a1	108115	NM_148933	1.86088	0.0129259
					Slf1	105377	NM_134071	-1.50927	0.0371645
					Slfn1	20555	NM_011407	1.54606	0.00166285
					Slpi	20568	NM_011414	2.50075	0.00116093
					Smagp	207818	NM_174992_NM_001033872_NM_001285414_NM_001285413	-1.38812	0.0159021
					Smc2	14211	NM_008017_NM_001301412	-1.17089	0.0046029
					Snx7	76561	NM_001190156_NM_029655	1.12272	0.000734101
					Socs3	12702	NM_007707	1.92299	0.0107891
					Sod2	20656	NM_013671	1.63762	0.0105177
					Sorbs3	20410	NM_001271407_NM_011366_NM_001271408_NM_001271409	-1.20596	0.00662567
					Sort1	20661	NM_019972_NM_001271599	1.10065	0.00572711
					Sowahc	268301	NM_172939	1.12464	0.00768395
					Sox4	20677	NM_009238	-1.66108	0.00230264
					Spice1	212514	NM_144550	-1.97926	0.0380184
					Spint1	20732	NM_016907	-2.14605	0.00114009
					Spsb1	74646	NM_029035	-1.38212	0.0494428
					Sqstm1	18412	NM_011018_NM_001290769	1.92269	0.000167247
					Src	20779	NM_009271_NM_001025395	1.86207	0.00231048
					Srgap3	259302	NM_080448	-1.85885	0.022823
					Srxn1	76650	NM_029688	2.96245	3.3456e-05
					Ssh2	237860	NM_177710_NM_001291190	-2.78785	0.000215889
					St3gal1	20442	NM_009177	1.01107	0.00433727
					St6galnac4	20448	NM_011373_NM_001276425	1.50062	3.3412e-05
					Stat4	20849	NM_001308266_NM_011487	-2.39656	0.0324621
					Stbd1	52331	NM_175096	-1.16057	0.111283
					Stk36	269209	NM_175031	-1.17665	0.0878953
					Stx11	74732	NM_029075_NM_001163591_NM_001163590	2.42189	4.33027e-05
					Stxbp1	20910	NM_001113569_NM_009295	1.20161	0.00124517
					Stxbp4	20913	NM_011505	-2.25811	0.000215889
					Sulf2	72043	NM_028072_NM_001252578_NM_001252579	-1.03274	0.00736816
					Suv420h2	NA	NM_001115018_NM_146177	-1.3257	0.00206468
					Svip	75744	NM_001160345	-1.3283	0.00106599
					Tacc2	57752	NM_206856_NM_001004468_NM_021314	1.2588	0.0213281
					Tarm1	245126	NM_177363	2.07228	0.0986095
					Tbc1d12	209478	NM_145952	-1.1343	0.015957
					Tbc1d16	207592	NM_172443	-1.21776	0.00213086
					Tbc1d4	210789	NM_001081278	-2.13111	0.0124491
					Tcf19	106795	NM_001163763_NM_025674_NM_001163764	-2.00619	0.015314
					Tcf4	21413	NM_013685_NM_001083967	-1.76603	4.57451e-05
					Tcp11l1	320554	NM_177190	1.44407	8.23604e-05
					Tes	21753	NM_207176	1.16488	0.000149236
					Tfap4	83383	NM_031182	-2.28374	4.33691e-05
					Tfec	21426	NM_031198	2.12022	0.00199713
					Tgfbi	21810	NM_009369	-1.30274	0.000549091
					Tgtp1	21822	NM_011579	2.22296	0.00682274
					Tgtp2	100039796	NM_001145164	2.18771	0.0116179
					Thoc2	331401	NM_001033422	-1.14964	0.0256847
					Tial1	21843	NM_009383	-1.03482	0.00990302
					Ticam1	106759	NM_174989	1.3525	0.000461625
					Tle1	21885	NM_011599_NM_001285529_NM_001285530_NM_001285532_NM_001285531	-1.3236	0.00114009
					Tma16	66282	NM_025465	1.35135	0.000226647
					Tmc8	217356	NM_181856_NM_001195090_NM_001195089_NM_001195088	2.24652	0.0220818
					Tmem143	70209	NM_144801	-1.10766	0.00261919
					Tmem158	72309	NM_001002267	1.12331	0.00823043
					Tmem231	234740	NM_001033321	-1.5143	0.00600786
					Tmem245	242474	NM_175518	-1.15322	0.0286301
					Tmem26	327766	NM_177794	2.1044	0.00111424
					Tmem260	218989	NM_001310584_NM_172600	-1.49201	0.00076928
					Tmem37	170706	NM_019432	-1.09162	0.00191972
					Tmem38b	52076	NM_028053	1.40011	0.00093604
					Tmpo	21917	NM_001080132_NM_001080131_NM_001080130_NM_001283048_NM_001080129_NM_011605	-1.12704	0.0140861
					Tnf	21926	NM_013693_NM_001278601	1.14436	0.00460848
					Tnfaip2	21928	NM_009396	1.33171	0.00193481
					Tnfaip3	21929	NM_001166402_NM_009397	1.47859	0.000226647
					Tnfrsf11a	21934	NM_009399	-1.01173	0.00171098
					Tnfrsf13b	57916	NM_021349	-1.47938	0.00333437
					Tnfrsf14	230979	NM_178931	1.03843	0.083778
					Tnfrsf26	244237	NM_175649	1.91315	4.33027e-05
					Tnfsf10	22035	NM_009425	1.47629	0.0707121
					Tnfsf14	50930	NM_019418	1.31066	0.0113331
					Tnk2	51789	NM_001110147_NM_016788_NM_001289443	-1.8542	0.011508
					Tnni2	21953	NM_009405	-1.02749	0.00396868
					Tor3a	30935	NM_023141	1.30104	0.00194429
					Tpbgl	100503386	NM_001195529	-2.75171	0.00114009
					Tpm1	22003	NM_001164253_NM_001164252_NM_001164249_NM_001164250_NM_024427_NM_001164256_NM_001164255_NM_001164254_NM_001164251_NM_001164248	1.06832	7.50302e-05
					Tpst1	22021	NM_013837_NM_001130476	1.1918	0.00247532
					Traf1	22029	NM_001326601_NM_009421	1.76478	0.00828983
					Trib3	228775	NM_175093	1.09216	0.0771164
					Trim13	66597	NM_001164220_NM_023233	1.31487	0.0029254
					Trim24	21848	NM_145076_NM_001272064_NM_001272076	-1.55967	0.00226303
					Trim47	217333	NM_001205081_NM_172570	-1.53452	0.0003996
					Trim65	338364	NM_178802	-1.18042	0.000465828
					Trp53i13	216964	NM_001024920	-1.06274	0.0102536
					Trpm2	28240	NM_138301	-1.13401	0.0923918
					Tspan32	27027	NM_001128080_NM_001128082_NM_001128081_NM_020286	-1.17594	0.00595592
					Ttc30a1	78802	NM_030188	-2.07575	0.00351717
					Ttc30a2	620631	NM_001081228	-1.47888	0.0334893
					Ttc39c	72747	NM_028341	1.48169	0.00160392
					Txnrd1	50493	NM_001042523_NM_015762_NM_001042513_NM_001042514	2.13727	0.000329624
					Ube2c	68612	NM_026785	1.37141	0.0643997
					Uchl1	22223	NM_011670	2.38004	0.0003996
					Uhrf1	18140	NM_010931_NM_001111079_NM_001111080_NM_001111078	-1.50994	0.0294122
					Unc5b	107449	NM_029770	1.66598	0.00433717
					Usp11	236733	NM_145628	-1.92772	0.0340269
					Usp18	24110	NM_011909	1.52322	0.0122814
					Usp2	53376	NM_198092_NM_016808_NM_198091	-1.60774	6.08004e-05
					Vamp2	22318	NM_009497	-1.06493	0.00938509
					Vps13c	320528	NM_177184	-1.58925	0.0238719
					Was	22376	NM_009515	-1.24555	0.00173497
					Wdpcp	216560	NM_145425	-1.57118	0.0150325
					Wdr35	74682	NM_172470_NM_001159527	-1.0769	0.0966914
					Wnk1	232341	NM_198703_NM_001199084_NM_001199083_NM_001185021_NM_001185020	-1.1421	0.00200073
					Xcr1	23832	NM_011798	2.22492	0.00293308
					Xylt2	217119	NM_145828	-1.28721	0.00245903
					Zbp1	58203	NM_021394_NM_001139519	1.73199	0.0200013
					Zbtb41	226470	NM_172643	-1.29496	0.02208
					Zc3h12c	244871	NM_001162921	1.08515	0.0187098
					Zcchc24	71918	NM_001101433	-1.50172	0.00593618
					Zdhhc14	224454	NM_146073	-1.10319	0.00296769
					Zdhhc18	503610	NM_001017968	1.64196	0.000530636
					Zeb1	21417	NM_011546	1.25174	0.0618201
					Zfand5	22682	NM_009551	1.12722	0.0049869
					Zfhx3	11906	NM_007496	-1.70308	0.0006816
[truncated: 26 more rows]
