# Supplementary material for: Translational profiling of macrophages infected with Leishmania donovani identifies mTOR- and eIF4A-sensitive immune-related transcripts
Source: PLoS Pathog. 2020 Jun 1;16(6):e1008291. doi: 10.1371/journal.ppat.1008291 (PMC7310862; doi:10.1371/journal.ppat.1008291)
Supplement: S2 Table — The Panther tool of the Gene Ontology (GO) Consortium identified enriched categories by Biological Process (first tab), Molecular Function (second tab) and Cellular Component (third tab) on host mRNAs translationally regulated upon L. donovani infection. FDR values, fold enrichment and number of transcripts per category are listed for significantly enriched categories (FDR <0.05, mRNAs ≥5). (XLSX) [file ppat.1008291.s008.xlsx]

## Sheet: Biological Process
Table S2. List of enriched ontologies by biological process in the translationally upregulated and downregulated datasets of host mRNAs upon L. donovani infection
Enriched in upregulated dataset					Enriched in downregulated dataset
GO biological process complete	Obtained	Fold Enrichment	Raw P value	FDR	GO biological process complete	Obtained	Fold Enrichment	Raw P value	FDR
negative regulation of transcription by RNA polymerase II	128	2.28	6.62e-16	9.8e-14	positive regulation of protein ubiquitination	27	3.52	2.13e-07	4.7e-05
cytoplasmic translation	29	7.09	8.51e-14	1.11e-11	coenzyme biosynthetic process	25	3.59	4.3e-07	8.76e-05
chromatin remodeling	35	4.11	9.48e-11	9.78e-09	chromosome segregation	40	2.19	1.82e-05	0.00261
negative regulation of translation	33	3.91	9.71e-10	9.12e-08	protein targeting to mitochondrion	16	3.95	1.86e-05	0.00265
stem cell population maintenance	34	3.76	1.29e-09	1.19e-07	protein K48-linked ubiquitination	15	3.91	3.72e-05	0.00486
cell division	71	2.23	5.53e-09	4.54e-07	coenzyme A metabolic process	8	8.04	5.08e-05	0.00622
protein stabilization	33	2.93	3.74e-07	2.44e-05	ribonucleoside bisphosphate biosynthetic process	11	5.16	5.22e-05	0.0063
nucleosome assembly	19	3.78	5.09e-06	0.000256	purine nucleoside bisphosphate biosynthetic process	11	5.16	5.22e-05	0.00635
histone H3-K4 trimethylation	9	8.39	1.21e-05	0.00055	positive regulation of T cell mediated cytotoxicity	14	3.94	6.24e-05	0.00719
cytoplasmic microtubule organization	16	3.98	1.63e-05	0.00071	Rab protein signal transduction	16	3.46	7.15e-05	0.0079
cellular response to UV	18	3.49	2.27e-05	0.000958	protein-DNA complex assembly	24	2.62	9.8e-05	0.0104
ribosomal small subunit assembly	9	7.46	2.48e-05	0.00103	positive regulation of lipid biosynthetic process	19	2.91	0.000121	0.0125
viral process	24	2.77	3.04e-05	0.0012	regulation of intrinsic apoptotic signaling pathway	28	2.35	0.000123	0.0126
regulation of mRNA stability	20	3.11	3.45e-05	0.00133	antigen processing and presentation of peptide antigen via MHC class I	13	3.89	0.000125	0.0127
multicellular organism growth	22	2.88	3.97e-05	0.00151	cellular response to increased oxygen levels	7	8.21	0.000138	0.0138
insulin receptor signaling pathway	15	3.79	4.74e-05	0.00176	mitochondrial membrane organization	19	2.82	0.000174	0.0165
positive regulation of axonogenesis	20	2.95	6.41e-05	0.00227	tRNA metabolic process	27	2.32	0.000189	0.0174
maintenance of DNA methylation	6	12.78	7.12e-05	0.00249	fatty acid beta-oxidation	13	3.66	0.000211	0.0191
nuclear-transcribed mRNA catabolic process, nonsense-mediated decay	11	4.69	0.0001	0.00334	protein K11-linked ubiquitination	10	4.69	0.000216	0.0195
negative regulation of extrinsic apoptotic signaling pathway	19	2.92	0.00011	0.00357	positive regulation of intracellular transport	30	2.18	0.00022	0.0195
regulation of focal adhesion assembly	14	3.66	0.000115	0.00372	sulfur compound metabolic process	36	2	0.000292	0.0251
response to gamma radiation	13	3.88	0.000123	0.00394	protein K63-linked ubiquitination	11	4.07	0.000295	0.0253
positive regulation of telomere maintenance	13	3.88	0.000123	0.00395	mitotic nuclear division	23	2.42	0.000303	0.0258
positive regulation of translation	21	2.7	0.00013	0.00414	protein transmembrane import into intracellular organelle	10	4.27	0.000408	0.0318
positive regulation of nuclear-transcribed mRNA catabolic process, deadenylation-dependent decay	8	6.63	0.000134	0.00424	vesicle organization	32	2.04	0.000488	0.0363
nucleotide-excision repair	13	3.8	0.000146	0.00457	negative regulation of mitochondrion organization	12	3.52	0.000495	0.0365
regulation of viral genome replication	18	2.95	0.000148	0.00461	antigen processing and presentation of endogenous antigen	11	3.78	0.000509	0.0373
vesicle transport along microtubule	12	4.07	0.000153	0.00473	regulation of mitotic sister chromatid separation	13	3.27	0.000538	0.0391
regulation of smooth muscle cell migration	17	3.05	0.000156	0.0048	mRNA catabolic process	20	2.49	0.000593	0.0426
telomere maintenance	16	3.18	0.000161	0.0049	ribonucleotide biosynthetic process	21	2.4	0.000592	0.0428
establishment of cell polarity	21	2.65	0.000161	0.00491	antigen processing and presentation of peptide antigen via MHC class Ib	10	4.02	0.000601	0.043
histone acetylation	18	2.92	0.000167	0.00505	intraciliary transport	11	3.69	0.000605	0.0431
cell aging	14	3.48	0.000183	0.00544	post-Golgi vesicle-mediated transport	17	2.66	0.000663	0.0462
DNA methylation	12	3.98	0.000182	0.00546	protein glycosylation	27	2.11	0.000674	0.0466
maturation of SSU-rRNA from tricistronic rRNA transcript (SSU-rRNA, 5.8S rRNA, LSU-rRNA)	10	4.66	0.000215	0.00623	peroxisomal membrane transport	7	5.8	0.000708	0.0476
protein localization to nucleus	26	2.34	0.000233	0.0067	mitochondrial respiratory chain complex assembly	15	2.85	0.000719	0.0476
protein-containing complex localization	29	2.18	0.000272	0.00776	protein targeting to peroxisome	7	5.8	0.000708	0.0478
cellular response to ionizing radiation	14	3.31	0.000282	0.00799
methylation-dependent chromatin silencing	6	8.95	0.000282	0.008
positive regulation of histone deacetylation	8	5.68	0.000311	0.00871
definitive hemopoiesis	8	5.68	0.000311	0.00872
negative regulation of neuron death	33	2.04	0.000364	0.0101
ncRNA catabolic process	9	4.79	0.000373	0.0102
miRNA metabolic process	7	6.52	0.000383	0.0103
peptidyl-serine phosphorylation	25	2.29	0.000383	0.0104
DNA recombination	28	2.16	0.000394	0.0106
regulation of DNA recombination	18	2.68	0.000407	0.0109
positive regulation of viral life cycle	13	3.34	0.000429	0.0115
positive regulation of autophagy	20	2.59	0.00045	0.012
positive regulation of osteoblast differentiation	14	3.12	0.000484	0.0128
protein autophosphorylation	28	2.12	0.00049	0.0129
lung alveolus development	13	3.29	0.000494	0.013
positive regulation of protein autophosphorylation	8	5.19	0.000512	0.0134
positive regulation of transcription elongation from RNA polymerase II promoter	8	5.19	0.000512	0.0134
regulation of mRNA export from nucleus	5	10.65	0.000531	0.0139
negative regulation of myeloid cell differentiation	16	2.81	0.000546	0.0141
centrosome localization	9	4.47	0.000567	0.0144
blastocyst growth	9	4.47	0.000567	0.0145
double-strand break repair	24	2.27	0.000562	0.0145
negative regulation of fat cell differentiation	12	3.44	0.000564	0.0145
translational elongation	9	4.47	0.000567	0.0145
centriole-centriole cohesion	6	7.46	0.000587	0.0149
modification of morphology or physiology of other organism involved in symbiotic interaction	16	2.77	0.00061	0.0154
MAPK cascade	23	2.27	0.00074	0.0183
spliceosomal complex assembly	11	3.57	0.000736	0.0183
ventricular septum development	15	2.83	0.000743	0.0184
genetic imprinting	8	4.77	0.000805	0.0198
positive regulation of G1/S transition of mitotic cell cycle	10	3.82	0.000803	0.0198
histone H3-K9 demethylation	6	6.88	0.000812	0.0199
histone H4-K20 methylation	5	9.32	0.000818	0.02
RNA secondary structure unwinding	5	9.32	0.000818	0.02
negative regulation of mRNA metabolic process	15	2.8	0.000832	0.0202
regulation of type I interferon production	15	2.8	0.000832	0.0202
regulation of phosphatase activity	20	2.39	0.000839	0.0203
negative regulation of chromatin silencing	7	5.49	0.00087	0.021
negative regulation of telomere maintenance via telomerase	7	5.49	0.00087	0.021
negative regulation of mitotic cell cycle phase transition	20	2.37	0.000904	0.0216
positive regulation of DNA biosynthetic process	14	2.9	0.0009	0.0216
positive regulation of epithelial cell migration	22	2.29	0.000941	0.0224
chromosome condensation	10	3.73	0.000949	0.0226
embryonic hemopoiesis	8	4.59	0.000995	0.0235
regulation of histone H3-K9 methylation	8	4.59	0.000995	0.0235
regulation of telomerase activity	11	3.42	0.000995	0.0236
regulation of mRNA splicing, via spliceosome	18	2.56	0.00101	0.0238
protein deubiquitination	18	2.53	0.00106	0.0248
pre-miRNA processing	6	6.39	0.0011	0.0255
regulation of nuclear-transcribed mRNA poly(A) tail shortening	6	6.39	0.0011	0.0255
dosage compensation by inactivation of X chromosome	7	5.22	0.00111	0.0256
positive regulation of viral transcription	7	5.22	0.00111	0.0257
negative regulation of ubiquitin-dependent protein catabolic process	11	3.35	0.00115	0.0264
negative regulation of viral life cycle	15	2.7	0.00115	0.0264
mitotic nuclear division	21	2.34	0.0012	0.0273
determination of adult lifespan	8	4.42	0.00122	0.0278
negative regulation of muscle cell differentiation	12	3.09	0.00129	0.0292
placenta development	24	2.14	0.00132	0.0298
mitotic cell cycle phase transition	19	2.34	0.00135	0.0302
regulation of intrinsic apoptotic signaling pathway	24	2.13	0.00137	0.0307
hematopoietic progenitor cell differentiation	19	2.32	0.00145	0.0322
positive regulation of histone H3-K4 methylation	6	5.97	0.00146	0.0323
signal transduction in response to DNA damage	12	3.03	0.00147	0.0323
centrosome duplication	8	4.26	0.00148	0.0325
positive regulation of cilium assembly	8	4.26	0.00148	0.0326
positive regulation of JUN kinase activity	14	2.71	0.00158	0.0341
liver development	17	2.51	0.00159	0.0342
regulation of DNA repair	18	2.38	0.00162	0.0348
ribosomal large subunit assembly	9	3.73	0.00169	0.036
regulation of centriole replication	7	4.75	0.00175	0.0372
mRNA transport	17	2.46	0.00177	0.0375
positive regulation of microtubule polymerization	8	4.11	0.00179	0.0378
mRNA cis splicing, via spliceosome	8	4.11	0.00179	0.0379
nuclear migration	8	4.11	0.00179	0.0379
axo-dendritic protein transport	6	5.59	0.0019	0.0398
cellular response to acid chemical	23	2.12	0.0019	0.0398
regulation of cytokinesis	14	2.64	0.00195	0.0406
eye morphogenesis	23	2.1	0.00197	0.0409
regulation of epithelial cell differentiation	21	2.16	0.00199	0.0411
regulation of mesenchymal cell proliferation	10	3.31	0.00203	0.0418
epithelial cell morphogenesis	10	3.31	0.00203	0.0419
negative regulation of histone methylation	7	4.54	0.00216	0.044
protein localization to centrosome	7	4.54	0.00216	0.0442
transcription elongation from RNA polymerase II promoter	7	4.54	0.00216	0.0442
DNA-dependent DNA replication maintenance of fidelity	9	3.53	0.00232	0.0472
mitotic DNA integrity checkpoint	12	2.84	0.00238	0.0481
myeloid cell development	12	2.84	0.00238	0.0481
endoderm development	12	2.84	0.00238	0.0482
histone mRNA metabolic process	6	5.26	0.00243	0.0487
nucleosome positioning	6	5.26	0.00243	0.0487
negative regulation of cardiac muscle cell proliferation	6	5.26	0.00243	0.0488
positive regulation of oxidative stress-induced cell death	6	5.26	0.00243	0.0489
protein-DNA complex disassembly	6	5.26	0.00243	0.0489
nuclear export	16	2.46	0.00251	0.05

## Sheet: Molecular Function
Table S2. List of enriched ontologies by molecular function in the translationally upregulated and downregulated datasets of host mRNAs upon L. donovani infection
Enriched in upregulated dataset					Enriched in downregulated dataset
GO molecular function complete	Obtained	Fold Enrichment	Raw P value	FDR	GO molecular function complete	Obtained	Fold Enrichment	Raw P value	FDR
structural constituent of ribosome	69	6.16	4.75e-28	1.81e-25	ubiquitin protein ligase activity	38	2.34	9.18e-06	0.00262
transcription coactivator activity	42	2.43	1e-06	6.85e-05	oxidoreductase activity, acting on the CH-CH group of donors	14	3.52	0.000173	0.024
transcription corepressor activity	35	2.66	1.48e-06	9.64e-05	single-stranded DNA binding	20	2.71	0.000189	0.024
protein C-terminus binding	38	2.44	3.1e-06	0.000194	ubiquitin-like protein conjugating enzyme activity	12	3.93	0.000211	0.0261
histone deacetylase binding	25	3.06	4.92e-06	0.000292	5'-3' RNA polymerase activity	11	4.07	0.000295	0.0346
p53 binding	18	3.83	7.52e-06	0.000441	ubiquitin-like protein conjugating enzyme binding	11	3.97	0.000356	0.0397
lysine-acetylated histone binding	9	7.9	1.75e-05	0.000966
tRNA binding	15	3.99	2.84e-05	0.00151
protein phosphatase binding	28	2.5	3.96e-05	0.00199
ATP-dependent DNA helicase activity	11	4.97	6.49e-05	0.00322
single-stranded DNA binding	20	2.87	9.12e-05	0.00421
GTPase activator activity	34	2.15	0.000116	0.00504
nucleosome binding	13	3.88	0.000123	0.00532
mRNA 3'-UTR binding	16	3.18	0.000161	0.00674
large ribosomal subunit rRNA binding	6	9.94	0.000186	0.00774
ribosome binding	14	3.37	0.000245	0.00965
ubiquitin protein ligase activity	32	2.08	0.000275	0.0108
steroid hormone receptor binding	17	2.88	0.000285	0.0109
telomeric DNA binding	10	4.26	0.000392	0.0134
core promoter binding	13	3.34	0.000429	0.0145
single-stranded RNA binding	17	2.7	0.000555	0.0185
RNA polymerase II complex binding	10	4.03	0.000568	0.0188
histone demethylase activity (H3-K9 specific)	6	7.46	0.000587	0.0193
phosphatase regulator activity	16	2.77	0.00061	0.0199
G-quadruplex DNA binding	5	9.32	0.000818	0.0258
thiol-dependent ubiquitin-specific protease activity	16	2.65	0.000937	0.0288
histone methyltransferase activity (H3-K4 specific)	6	6.39	0.0011	0.0333
SMAD binding	15	2.66	0.00128	0.0374
dioxygenase activity	16	2.57	0.00127	0.0375
double-stranded RNA binding	15	2.66	0.00128	0.0376
protein-containing complex scaffold activity	15	2.63	0.00142	0.0412
nuclear receptor binding	18	2.38	0.00162	0.0466
translation initiation factor binding	9	3.73	0.00169	0.0482
siRNA binding	5	7.46	0.00172	0.0485
microtubule minus-end binding	5	7.46	0.00172	0.0488
translation factor activity, RNA binding	14	2.68	0.00176	0.0488
protein N-terminus binding	20	2.31	0.00175	0.0488
K63-linked polyubiquitin modification-dependent protein binding	7	4.75	0.00175	0.0491

## Sheet: Cellular Component
Table S2. List of enriched ontologies by cellular component in the translationally upregulated and downregulated datasets of host mRNAs upon L. donovani infection
Enriched in upregulated dataset					Enriched in downregulated dataset
GO cellular component complete	Obtained	Fold Enrichment	Raw P value	FDR	GO cellular component complete	Obtained	Fold Enrichment	Raw P value	FDR
cytosolic large ribosomal subunit	43	7.92	3.48e-21	1.89e-19	peroxisomal membrane	19	6.22	1.01e-08	4.4e-07
cytosolic small ribosomal subunit	31	10.05	7.85e-18	3.67e-16	integral component of mitochondrial inner membrane	15	5.03	3.08e-06	0.000105
polysomal ribosome	22	11.72	5.06e-14	1.88e-12	vacuolar membrane	29	2.62	1.64e-05	0.000485
nuclear speck	64	3.06	2.76e-13	9.9e-12	integral component of Golgi membrane	15	4.06	2.57e-05	0.000729
histone methyltransferase complex	25	4.01	6.63e-08	1.88e-06	mitochondrial matrix	39	2.11	5.31e-05	0.00144
nuclear matrix	24	4.07	9.62e-08	2.69e-06	kinetochore	24	2.6	0.000104	0.00256
postsynaptic density	57	2.21	2.66e-07	7.14e-06	late endosome	31	2.25	0.000116	0.00281
centriole	26	3.49	3.68e-07	9.6e-06	MHC class I protein complex	7	8.21	0.000138	0.00327
micro-ribonucleoprotein complex	8	10.85	9.65e-06	0.000213	ciliary transition zone	15	2.97	0.000495	0.0101
nuclear heterochromatin	14	4.75	1.04e-05	0.000228	peroxisomal matrix	8	4.9	0.000733	0.0138
DNA replication factor A complex	9	8.39	1.21e-05	0.000257	mediator complex	10	3.91	0.000723	0.0138
cytoplasmic stress granule	16	4.04	1.36e-05	0.000285	intraciliary transport particle	9	4.09	0.00102	0.0179
fibrillar center	24	2.8	2.72e-05	0.000547	phagocytic vesicle	18	2.51	0.00113	0.0195
pericentric heterochromatin	10	6.21	3.03e-05	0.000604	proton-transporting V-type ATPase complex	8	4.5	0.00115	0.0197
nuclear chromosome, telomeric region	17	3.47	3.96e-05	0.000759	serine C-palmitoyltransferase complex	5	7.82	0.00154	0.026
pericentriolar material	9	6.39	6.39e-05	0.00117	anaphase-promoting complex	7	4.69	0.00192	0.0308
transcription elongation factor complex	14	3.8	8.32e-05	0.00147	RNA polymerase II, holoenzyme	14	2.59	0.00235	0.0363
mitotic spindle pole	10	5.14	0.00011	0.00191	TIM23 mitochondrial import inner membrane translocase complex	5	6.4	0.00301	0.0441
messenger ribonucleoprotein complex	7	8.03	0.000143	0.00242	sex chromosome	9	3.33	0.00334	0.0486
ruffle	24	2.49	0.000156	0.0026
ciliary transition fiber	6	8.95	0.000282	0.00447
focal adhesion	24	2.37	0.000404	0.00625
SWI/SNF complex	7	6.14	0.000511	0.00767
nuclear membrane	32	2.01	0.000533	0.00782
microtubule minus-end	5	10.65	0.000531	0.00791
eukaryotic translation initiation factor 3 complex, eIF3m	5	9.32	0.000818	0.0117
nucleotide-excision repair complex	6	6.88	0.000812	0.0117
axonal growth cone	10	3.73	0.000949	0.0131
transcriptionally active chromatin	8	4.59	0.000995	0.0135
cis-Golgi network	11	3.42	0.000995	0.0136
U2-type prespliceosome	6	6.39	0.0011	0.0146
nBAF complex	6	5.97	0.00146	0.0188
intercellular canaliculus	5	7.46	0.00172	0.0214
RISC complex	5	7.46	0.00172	0.0217
preribosome	14	2.68	0.00176	0.0218
NuRD complex	6	5.59	0.0019	0.0231
P-body	13	2.77	0.00194	0.0234
pronucleus	7	4.54	0.00216	0.0257
ISWI-type complex	5	6.78	0.00237	0.028
PML body	13	2.69	0.00242	0.0284
midbody	20	2.16	0.00259	0.03
telomerase holoenzyme complex	6	4.97	0.00307	0.0351
A band	9	3.36	0.00312	0.0355
npBAF complex	5	6.21	0.00318	0.036
nucleosome	11	2.83	0.00365	0.0399
U1 snRNP	6	4.71	0.00383	0.0417
site of double-strand break	10	2.98	0.00394	0.0426
spindle midzone	8	3.51	0.00414	0.0445
endoribonuclease complex	7	3.87	0.00458	0.0487
