# Supplementary material for: Translational profiling of macrophages infected with Leishmania donovani identifies mTOR- and eIF4A-sensitive immune-related transcripts
Source: PLoS Pathog. 2020 Jun 1;16(6):e1008291. doi: 10.1371/journal.ppat.1008291 (PMC7310862; doi:10.1371/journal.ppat.1008291)
Supplement: S3 Table — TOP mRNAs [27] (first tab), eIF4A-sensitive mRNAs [36, 38–40] (second tab), and (CGG)4 motif-harboring mRNAs [39] (third tab) found in the translationally up-regulated dataset of L. donovani-infected BMDM. (XLSX) [file ppat.1008291.s009.xlsx]

## Sheet: TOP
Table S3A. TOP mRNAs in the translation UP dataset of L. donovani promastigote or amastigote-infected BMDM. A list of reference transcripts is also shown
Translation UP	Reference
Eef1a1	Eef1a1
Eef1b2	Eef1b2
Eif3a	Eef1d
Eif3h	Eef1g
Fau	Eef2
Nap1l1	Eif3a
Npm1	Eif3e
Pabpc1	Eif3f
Rack1	Eif3h
Rpl10	Eif4b
Rpl10a	Fau
Rpl11	Hnrnpa1
Rpl12	Nap1l1
Rpl13	Npm1
Rpl13a	Pabpc1
Rpl14	Rack1
Rpl15	Rpl10
Rpl17	Rpl10a
Rpl18	Rpl11
Rpl18a	Rpl12
Rpl19	Rpl13
Rpl21	Rpl13a
Rpl22	Rpl14
Rpl23	Rpl15
Rpl23a	Rpl17
Rpl24	Rpl18
Rpl26	Rpl18a
Rpl27	Rpl19
Rpl27a	Rpl21
Rpl28	Rpl22
Rpl29	Rpl23
Rpl30	Rpl23a
Rpl35a	Rpl24
Rpl36	Rpl26
Rpl36a	Rpl27
Rpl37	Rpl27a
Rpl37a	Rpl28
Rpl38	Rpl29
Rpl39	Rpl3
Rpl4	Rpl30
Rpl41	Rpl31
Rpl6	Rpl32
Rpl7	Rpl34
Rpl7a	Rpl35
Rpl8	Rpl35a
Rpl9	Rpl36
Rplp1	Rpl36a
Rplp2	Rpl37
Rps10	Rpl37a
Rps11	Rpl38
Rps12	Rpl39
Rps13	Rpl4
Rps15	Rpl41
Rps15a	Rpl5
Rps16	Rpl6
Rps17	Rpl7
Rps18	Rpl7a
Rps19	Rpl8
Rps2	Rpl9
Rps20	Rplp0
Rps21	Rplp1
Rps23	Rplp2
Rps24	Rps10
Rps26	Rps11
Rps28	Rps12
Rps29	Rps13
Rps3	Rps14
Rps3a1	Rps15
Rps4x	Rps15a
Rps5	Rps16
Rps6	Rps17
Rps7	Rps18
Rps8	Rps19
Rpsa	Rps2
Tpt1	Rps20
Uba52	Rps21
Vim	Rps23
	Rps24
	Rps25
	Rps26
	Rps27
	Rps27a
	Rps28
	Rps29
	Rps3
	Rps3a1
	Rps4x
	Rps5
	Rps6
	Rps7
	Rps8
	Rps9
	Rpsa
	Tpt1
	Uba52
	Vim

## Sheet: eIF4A-sensitive
Table S3B. Host mRNAs in the translation UP dataset of L. donovani promastigote- or amastigote-infected BMDM that were previously identified as eIF4A-sensitive. A list of reference transcripts is also shown
Translation UP	Reference
Add1	Aard
Ahdc1	Abca3
Ankib1	Abca7
Ankrd17	Abcc5
Ap2b1	Abcd1p4
Arap2	Abce1
Arhgef12	Abhd12
Atad2	Abhd17b
Atp2b4	Abi1
Baz1a	Acadm
Bcl9	Acsl1
Bcl9l	Actr2
Caskin2	Actr3
Ccdc9	Actr3p2
Ccnd2	Adam10
Ccnk	Adam15
Ccp110	Adarb1
Cdc42bpb	Adcy3
Cep164	Add1
Cep250	Adipor2
Cep83	Adrbk1
Clspn	Aebp2
Col4a3bp	Aff3
Crebbp	Aftph
Csde1	Agbl5
Ctcf	Agpat1
Ctif	Agtpbp1
Ctr9	Ahdc1
Daam1	Aim1
Ddx6	Akt1s1
Dgkh	Alb
Diaph1	Alkbh3
Dis3l2	Amfr
Dmxl2	Angpt1
Dnajc13	Angptl1
Dync1i2	Ankib1
Dynll2	Ankra2
Ehbp1	Ankrd13a
Elk4	Ankrd13c
Eml4	Ankrd17
Ep300	Ankrd26p4
Ets2	Ankrd42
Ext1	Ankrd50
Fbxl19	Anks3
Fbxw8	Anln
Fktn	Anp32e
Fxr2	Anxa1
Git1	Ap2b1
Gnas	Ap3m2
Gpatch8	Ap4b1
Gps2	Ap5m1
Hcfc1	Apaf1
Hells	Apbb1
Hnrnpul2	Aph1a
Il6st	Api5p1
Ino80	Apobec3c
Inpp5a	Appl2
Itpkb	Aqp11
Itpr2	Araf
Kat6a	Arap2
Kdm4a	Arf3
Lmbrd2	Arf6
Luc7l3	Arhgap
Luzp1	Arhgap11a
Macf1	Arhgap18
Man1a2	Arhgef11
Map7d1	Arhgef12
Med13	Arhgef7-as1
Med13l	Arhgef9
Mib1	Arkl1
Micall2	Arl6
Mllt6	Armc2-as1
Mphosph8	Armc8
Mpp5	Armcx3
Myo9a	Armcx5
Naa15	Arsj
Nfe2l1	Art3
Nsd1	Asah2b
Nucb2	Asb1
Otud7b	Ash2l
Pafah1b1	Asphd1
Pelo	Astn2
Phf14	Asun
Phf2	Atad2
Pik3r1	Atn1
Plec	Atp10d
Plxna2	Atp11c
Polr2a	Atp13a1
Ppp1r13l	Atp13a3
Ppp2r3a	Atp2b4
Ppp6r1	Atp6v1e1p1
Prpf4b	Atp6v1g1p4
Ptpn21	Atp6v1h
Rab12	Atxn7l3b
Rad54l2	B3gnt2
Ralbp1	Bard1
Rasa1	Baz1a
Rbbp6	Bbs5
Rbm27	Bbs9
Rock1	Bbx
Rock2	Bckdk
Rpl23	Bcl11b
Rpl36	Bcl2
Rpl6	Bcl2l1
Rplp1	Bcl9
Rps12	Bcl9l
Rps19	Bhlhb9
Rps21	Birc2
Rps23	Blmh
Rps24	Blvra
Rsbn1l	Blzf1
Runx1	Bmpr1a
Samd4b	Bnip3p19
Samd9l	Bri3bp
Slc38a6	Brox
Slco3a1	Btbd3
Slk	Btbd7
Snrpd2	Btn2a1
Sox4	Btn2a2
Spice1	Btn3a2
Sptbn1	Bud31
Stau2	C10orf12
Stxbp5	C10orf76
Tab2	C11orf54
Tab3	C12orf76
Taf4b	C14orf109
Taok1	C16orf72
Tchp	C1orf109
Tgfb1	C1orf27
Tle4	C2cd5
Tmem57	C8orf44-sgk3 /// sgk
Tnrc6b	C8orf82
Trim21	C9orf41
Trim33	Cab39
Ttll5	Cab39l
Uba5	Cables2
Uba6	Cacul1
Ube4b	Calm1
Ubr5	Calr3
Upf3b	Camk2d
Usp7	Card8
Wac	Casc3
Whsc1	Caskin2
Yy1	Ccdc136
Zcchc6	Ccdc148
Zfp91	Ccdc175
Zhx3	Ccdc71l
Zkscan8	Ccdc75p1
Znrf1	Ccdc80
	Ccdc85c
	Ccdc9
	Ccnd1
	Ccnd2
	Ccnd3
	Ccni
	Ccnk
	Ccp110
	Ccr9
	Ccrl2
	Ccrn4l
	Cd300lf
	Cd81
	Cd82
	Cdadc1
	Cdc123
	Cdc25b
	Cdc2l5
	Cdc2l6
	Cdc42bpa
	Cdc42bpb
	Cdc42se2
	Cdca2
	Cdh19
	Cdipt
	Cdk17
	Cdk6
	Cdk8
	Cds2
	Cdyl
	Cdyl2
	Cebpz
	Cenpi
	Cenpn
	Cep128
	Cep164
	Cep250
	Cep55
	Cep83
	Cers2
	Cers6
	Cflar
	Chd2 /// mir3175
	Chek2
	Chic2
	Chordc1
	Chrna6
	Chst10
	Chst11
	Chst6
	Ciapin1
	Cirh1a
	Clock
	Clptm1
	Clspn
	Cluap1
	Cnksr3
	Cnot1
	Cnot11
	Cnot4
	Cnot6
	Cnot8
	Cntrob
	Col12a1
	Col4a3bp
	Cpsf4
	Cramp1l
	Crebbp
	Csda
	Csde1
	Csf2ra
	Csgalnact2
	Csnk1a1
	Csnk1e
	Csnk1g1
	Csnk1g2
	Csnk2a1
	Ctbp1
	Ctc-398g3.6
	Ctcf
	Ctif
	Ctnnd1
	Ctnnd2
	Ctr9
	Ctso
	Cttn
	Cul1
	Cwc27
	Cxorf40b
	Cyb5r3
	Cycsp24
	Cycsp25
	Cyp20a1
	Cyren
	Daam1
	Dars
	Dbf4b
	Dcaf10
	Dcaf13
	Dcbld2
	Dclre1a
	Ddah2
	Ddx26b
	Ddx28
	Ddx6
	Decr1
	Defb108p3
	Dfna5
	Dgcr8 /// mir3618 //
	Dgkh
	Dgkh /// fhp1
	Dhx32
	Diaph1
	Diras1
	Dis3l2
	Dlg1
	Dmtf1
	Dmxl2
	Dnaja1p1
	Dnajb4
	Dnajc1
	Dnajc13
	Dom3z
	Dpy19l4
	Dst
	Dtx1
	Dusp16
	Dvl3
	Dync1i2
	Dynll2
	Dyrk3
	E2f2
	E2f6p3
	E2f8
	Ebp41l4b
	Ect2
	Edaradd /// eno1p1
	Efcab4b
	Ehbp1
	Eid3
	Eif2ak3
	Eif2s1
	Eif4a1p3
	Eif4ebp2
	Elf1
	Elk3
	Elk4
	Elmo1
	Elmo2
	Emc2
	Emc3
	Eml4
	Enah
	Enox2
	Ep300
	Epdr1
	Ephb4
	Eps8
	Erbb2ip
	Ercc6l2
	Eri1
	Ets1
	Ets2
	Exo1
	Exoc5
	Ext1
	F8a1
	Fam100b
	Fam106cp
	Fam126a
	Fam135a
	Fam168b
	Fam169a
	Fam178a
	Fam196b
	Fam199x
	Fam208a
	Fam208a
	Fam208b
	Fam219a
	Fam3c /// fam3c2
	Fam43a
	Fam49b
	Fam53c
	Fam55c
	Fam71e1
	Farp1
	Fastkd1
	Fbxl19
	Fbxo30
	Fbxo44
	Fbxo7
	Fbxw7
	Fbxw8
	Fem1b
	Fer
	Fgd5
	Fig4
	Fkbp8
	Fkbp9
	Fkrp
	Fktn
	Flnc
	Fmr1
	Fosl2
	Foxj2
	Foxk2
	Foxo6
	Frmd4b
	Frrs1
	Fryl
	Ftx
	Fundc1
	Fut8
	Fxr1
	Fxr2
	Fyn
	Fzd5
	Gab2
	Gabarapl1
	Gabpb2
	Galk2
	Galnt1
	Galnt7
	Gan /// mir4720
	Gas2l3
	Gata3
	Gba2
	Gbp2
	Gcnt1
	Gins1
	Gipc1
	Git1
	Glis2
	Gls
	Glul
	Glycam1
	Gna11
	Gna12
	Gnai1
	Gnai2
	Gnai3
	Gnas
	Gnaz
	Gnb1
	Gnb3
	Gng12
	Gpat4
	Gpatch11
	Gpatch8
	Gpbp1l1
	Gpm6b
	Gpr37
	Gprasp2
	Gps2
	Gpsm3
	Gramd4p6
	Grap
	Grasp
	Grb10
	Greb1l
	Grk5
	Grlf1
	Gsk3b
	Gtf2e1
	Gtf2e2
	Gtf2h2b /// gtf2h2 /
	Gtf2h2c /// gtf2h2 /
	Gtf2h2c /// gtf2h2b
	Gtf2i
	Guf1
	Gyg2
	H1f0
	H2afy
	H3f3b
	Has2
	Hcfc1
	Hdgfrp3
	Hebp2
	Hells
	Hemk1
	Hexim1
	Hipk1
	Hipk3
	Hmgb1p10
	Hmgb1p21
	Hmgb3p22
	Hmgn1p2
	Hnrnpa1p61
	Hnrnpa2b1
	Hnrnpa3p1
	Hnrnpc
	Hnrnpcp3
	Hnrnpcp6
	Hnrnpd
	Hnrnph2
	Hnrnph3
	Hnrnph3p1
	Hnrnpm
	Hnrnpu-as1
	Hnrnpul2
	Hnrpll
	Homer1
	Hps4
	Hps5
	Hs2st1
	Hsd17b7
	Htatsf1
	Idh1
	Ifih1
	Ifit5
	Ifrd1
	Ift81
	Igfbp2
	Igfbp6
	Ighv2or16-5
	Igkv1d-13
	Iglj5
	Ikzf2
	Il4i1 /// nup62
	Il6st
	Ino80
	Inpp5a
	Ipo13
	Ipo8
	Ipo9
	Ipp
	Irs1
	Itpkb
	Itpr1
	Itpr2
	Ivns1abp
	Jak2
	Jmy
	Josd1
	Jph1
	Jrk
	Jrkl
	Junb
	Kat6a
	Kat7
	Kctd10
	Kctd9p2
	Kctd9p6
	Kdm1a /// mir3115 //
	Kdm4a
	Khdrbs3
	Kiaa0355
	Kiaa0430
	Kiaa0754
	Kiaa1211
	Kiaa1919
	Kiaa2013
	Kiaa2018
	Kiaa2026
	Kif18a
	Kif1b /// rn7sl731p
	Kif4b
	Klf16
	Klf5
	Klhl2
	Klhl20
	Klhl8
	Knop1
	Kpna1
	Kpna4
	Kpnb1
	Krit1
	Kynu
	L3mbtl3
	Ldhbp2
	Lef1
	Leo1
	Linc00316
	Linc00341
	Linc00415
	Linc00613
	Linc00973
	Linc01001
	Linc01239
	Linc01293
	Linc01344
	Linc01347 /// rnu6-7
	Lingo1
	Lmbrd2
	Lmo4
	Lmo7
	Loc284441
	Loc552889
	Lphn1
	Lrig1
	Lrp6
	Lrrc1
	Lrsam1
	Lst1
	Luc7l3
	Luzp1
	Lyar
	Lyrm7
	Lzts1
	Macf1
	Magi1
	Maml2
	Man1a1
	Man1a2
	Map3k11
	Map3k2
	Map3k7ip3
	Map7d1
	Mapk14
	Mapk3
	Mapk9
	Mapkap1
	Mapkapk2
	Mark3
	Mark4
	Max
	Mbnl1
	Mcm8
	Mcmbp
	Mcoln2
	Mdsf12
	Med13
	Med13l
	Med15p9
	Mettl14
	Mfhas1
	Mfn1
	Mgat5
	Mgrn1
	Mib1
	Micall2
	Mir1286
	Mir135a2
	Mir302f
	Mir3126
	Mir3129 /// hpyr1
	Mir3689a
	Mir3689a /// mir3689
	Mir3689b
	Mir3689c
	Mir3689f
	Mir384
	Mir4694
	Mir4801
	Mir5094
	Mir548ax
	Mir6076
	Mir656
	Mir663ahg /// mir663
	Mir8053
	Mir889
	Mirlet7d
	Mkks
	Mkl2
	Mknk2
	Mllt6
	Mmp19
	Mms22l
	Morc2
	Morf4l1
	Mpdz
	Mphosph8
	Mpp5
	Msl2
	Mst4
	Mta2
	Mt-cyb
	Mtf2
	Mtfr1l
	Mtmr10
	Mtmr15
	Mtor
	Mudeng
	Mus81
	Mybl1
	Myc
	Myo9a
	Naa15
	Namptp1
	Nans
	Napepld
	Nat1
	Nbea
	Ncan
	Ncapg
	Nck2
	Nckap1
	Ncoa1
	Ncoa3
	Ncr2
	Ndfip1
	Ndst3
	Nek1
	Nek11
	Nfe2l1
	Nlgn1
	Nlrc5
	Nlrp10
	Nmd3
	Nod1
	Nono
	Npap1
	Npepl1
	Nr1d1
	Nr1h3
	Nr2f1
	Nr2f2
	Nsd1
	Nsun7
	Nt5c2
	Nt5dc2
	Nucb2
	Nucks1
	Nudt4
	Nxpe3
	Nxt1
	Oaf
	Odc1
	Or13h1
	Or4r3p
	Or5g4p
	Or8j1
	Or9s24p
	Osbpl11
	Osbpl3
	Osmr-as1
	Otud4
	Otud7b
	Oxnad1
	Oxr1
	Oxsr1
	P2rx1
	Pa2g4
	Pabpc4
	Pacs1
	Pafah1b1
	Pafah1b2
	Paip1
	Paip2
	Pak1
	Pak4
	Palm2
	Panx1
	Papd4
	Parp11
	Pasd1
	Patz1
	Pbdc1
	Pcbp2
	Pcmtd2
	Pcsk5
	Pdcd4 /// mir4680
	Pde1c
	Pdzd2
	Peg10
	Pelo
	Pftk1
	Phf14
	Phf19
	Phf2
	Pi15
	Pign
	Pik3c2b
	Pik3ca
	Pik3r1
	Pik3r3
	Pip5k1a
	Pitpna
	Pitpnc1
	Pkd1
	Pkd2
	Pkn1
	Plec
	Plekha2
	Plekhg4
	Plekhh1
	Plekhm2
	Plk4
	Plp1
	Plp2
	Pls1-as1
	Plxna2
	Plxnd1
	Pnma2
	Polq
	Polr2a
	Polr3c
	Ppat
	Ppm1a
	Ppme1
	Ppp1cc
	Ppp1r13l
	Ppp1r3d
	Ppp1r9a
	Ppp1r9b
	Ppp2ca
	Ppp2cb
	Ppp2r2a
	Ppp2r2dp1
	Ppp2r3a
	Ppp2r5a
	Ppp3ca
	Ppp4r2
	Ppp4r3b
	Ppp6r1
	Primpol
	Prkaca
	Prkci
	Prkd2
	Proser1
	Prpf4b
	Prpsap2
	Psmd1
	Psme4
	Ptenp1
	Pter
	Ptger3
	Ptger4
	Ptp4a2
	Ptpn1
	Ptpn11
	Ptpn21
	Pum2
	Pus1
	Pus3
	Pxk
	Pxmp3
	Qki
	R3hcc1l
	R3hdm2
	Rab10
	Rab12
	Rab3ip
	Rab9b
	Rad17
	Rad21
	Rad54b /// fsbp
	Rad54l2
	Raf1
	Rai1
	Ralbp1
	Raly
	Raly-as1
	Ranbp9
	Rasa1
	Rbbp6
	Rbbp7
	Rbm14-rbm4
	Rbm27
	Rbms2p1
	Rcbtb1
	Rdh13
	Rec8
	Recql
	Reep5
	Rfc5
	Rfng
	Rfxank
	Rhobtb3
	Ric8b
	Rlim /// pabpc1p3
	Rmnd5a
	Rn7sl155p
	Rn7sl563p
	Rn7sl659p
	Rn7sl807p
	Rna5sp234
	Rnf111
	Rnf128
	Rnf145
	Rnf146
	Rnf19a
	Rnf4
	Rnf8 /// rn7sl273p
	Rnft1
	Rnu6-197p
	Rnu6-276p
	Rnu6-422p
	Rnu6-910p
	Rnu6-954p
	Rnu7-169p
	Rnu7-99p
	Rny4p28
	Robo1
	Rock1
	Rock2
	Rp11-729l2.2
	Rp11-73o6.4
	Rp11-872d17.8
	Rp2
	Rp5-862p8.2
	Rpgr
	Rpl17p50
	Rpl23
	Rpl36
	Rpl5p26
	Rpl6
	Rpl7l1p4
	Rpl7l1p5
	Rplp1
	Rps12
	Rps19
	Rps21
	Rps23
	Rps24
	Rps6ka5
	Rps6kb1
	Rsbn1l
	Rsrc1
	Rtn4ip1
	Rufy2
	Runx1
	Runx1-it1
	S100a13
	Sae1
	Samd12
	Samd4b
	Samd9l
	Sap30
	Saps3
	Sccpdh
	Scgb3a2
	Scin
	Scyl2
	Serpinb2
	Set
	Setd3
	Setd8
	Setdb1
	Sf3a3
	Sf3a3p1
	Sgpl1
	Sh3bp5l
	Sh3tc1
	Shb
	Shisa2
	Shoc2
	Shtn1
	Siglec11
	Sipa1l1
	Sipa1l1 /// rn7sl683
	Sirt1
	Skil
	Slc12a8
	Slc16a10
	Slc16a2
	Slc25a22
	Slc25a27
	Slc2a1
	Slc2a13
	Slc2a3p1
	Slc2a4
	Slc35b3
	Slc35f2
	Slc36a4
	Slc38a1
	Slc38a5
	Slc38a6
	Slc39a1
	Slc39a3
	Slc4a2
	Slc6a17
	Slc7a11
	Slc7a8
	Slc8a1
	Slco3a1
	Slfn11
	Slk
	Smad2
	Smad5
	Smarcb1
	Smarcd3
	Smcr8
	Smek1
	Smek2
	Smurf2
	Snhg20 /// sec14l1 /
	Snhg4 /// matr3 ///
	Snrpa
	Snrpd2
	Snx33
	Sox4
	Spata31d2p
	Spats2
	Spats2l
	Spdya
	Spg20
	Spg21
	Spice1
	Spin1
	Spin3
	Sprtn
	Sptbn1
	Sqle
	Srgap2
	Srgap2b
	Srpx2
	Srr /// hnrnpa1p16
	Srrm2
	Ssb
	Ssxp1
	Stag2
	Stat1
	Stau2
	Stk11
	Stk17a
	Stk26
	Strip2
	Strn3
	Stub1
	Stx16
	Stx1b
	Stx2
	Stx3
	Stxbp1
	Stxbp5
	Supt5h
	Supt7l
	Susd1
	Syf2
	Syncrip
	Syt1
	Sytl4
	Tab2
	Tab3
	Tada1
	Taf1a
	Taf4b
	Taf6
	Taf7
	Taf9p2
	Taok1
	Taok2
	Tardbp
	Tax1bp1
	Tbc1d10b
	Tbc1d19
	Tbc1d24
	Tbc1d5
	Tbx3
	Tceal8
	Tcf12
	Tcf19
	Tcf3
	Tchp
	Tead1
	Tes
	Tesk1
	Tet3
	Tfcp2
	Tgfb1
	Tgfb3
	Thap2
	Thap5
	Tigd2
	Timm13
	Timm21
	Timp1
	Tkfc
	Tle1
	Tle3
	Tle4
	Tmco3
	Tmem164
	Tmem165
	Tmem173
	Tmem184c
	Tmem205
	Tmem248
	Tmem251
	Tmem42
	Tmem57
	Tmem62
	Tmem63b
	Tmem65
	Tmem8a
	Tmod3
	Tmprss11d
	Tmtc2
	Tmx4
	Tnfrsf19
	Tnfrsf8
	Tnik
	Tnpo3
	Tnrc6b
	Tob2
	Top2b /// mir4442
	Tor1aip2
	Tpm3 /// rn7sl431p
	Tpm3p8
	Tpx2
	Tra2a
	Tra2b
	Trappc9
	Trim11
	Trim2
	Trim21
	Trim26
	Trim33
	Trim34 /// trim6-tri
	Trim44
	Trim51ep
	Trim68
	Trmt12
	Trmt2b
	Trpm7
	Tsc22d4
	Tsg101 /// ywhabp2
	Tspyl2
	Tsr3
	Ttc37
	Ttll5
	Ttyh3
	Tuba1b
	Tubb3p2
	Tubgcp4
	Tusc3
	Twnk
	Txndc5
	Uap1
	Uba2
	Uba3
	Uba5
	Uba6
	Ubc
	Ube2d1
	Ube2d2
	Ube2g1
	Ube2h
	Ube2l3
	Ube2q1
	Ube4b
	Ubl3
	Ubn1
	Ubp1
	Ubr5
	Ubr7
	Ubxn4
	Uevld
	Ugdh
	Ugp2
	Ugt2b25p
	Uhrf2
	Ulk3
	Unc93b5
	Upf3b
	Usf1
	Usp16
	Usp20
	Usp32
	Usp38
	Usp7
	Usp9x
	Utp3
	Vat1l
	Vcpip1
	Veph1
	Vim-as1 /// vim
	Vmp1 /// mir21 /// e
	Vn1r20p
	Vps26a
	Vps26b
	Vps26bp1
	Vps28
	Vps41
	Vps4b
	Vps9d1
	Wac
	Wapal
	Wapl
	Wbp11p1
	Wdhd1
	Wdr24
	Wdr26
	Wdr45
	Wdr77
	Wdtc1
	Whsc1
	Whsc1l1
	Wnk1
	Wnk3
	Wwp1p1
	Xpo1
	Xpo6
	Xrcc3
	Xrcc4
	Yap1
	Yme1l1
	Ythdf3
	Ywhah
	Yy1
	Zbed3-as1 /// hmgb1p
	Zbtb37
	Zc3hav1l
	Zcchc6
	Zdhhc14
	Zdhhc18
	Zdhhc20-it1
	Zdhhc23
	Zdhhc5
	Zer1
	Zfp30
	Zfp69b
	Zfp91
	Zfp91-cntf
	Zfyve1
	Zgrf1
	Zhx1
	Zhx3
	Zkscan8
	Zmym1
	Zmynd19
	Znf148
	Znf175
	Znf182
	Znf184
	Znf215
	Znf267
	Znf280b
	Znf320
	Znf322
	Znf367
	Znf449
	Znf45
	Znf461
	Znf48
	Znf484
	Znf507
	Znf512
	Znf519p2
	Znf521
	Znf579
	Znf594
	Znf598
	Znf609
	Znf616
	Znf641
	Znf654
	Znf664
	Znf672
	Znf7
	Znf720
	Znf740
	Znf800
	Znf804a
	Znf865
	Znrf1
	Zswim1

## Sheet: (CGG)4 motif
Table S3C. mRNAs in the translation UP dataset of L. donovani-infected BMDM harbouring a (CGG)4 motif in their 5' UTRs
Symbol
Ago2
Ankrd12
Ankrd52
Anp32b
Arhgap29
Basp1
Baz1a
Bptf
Cacna1a
Cacna1a
Cacna1a
Cacna1a
Cdc34
Cdk5rap2
Cdk5rap2
Cebpb
Cebpb
Cebpb
Cep350
Dazap1
Dazap1
Dazap1
Dennd5b
Dmxl1
Eea1
Ep300
Fat3
Hectd4
Itpr2
Itpr2
Jdp2
Jdp2
Kat6b
Kat6b
Kmt2c
Lrfn4
Lrp5
Lrrfip2
Lrrfip2
March9
Mgll
Mgll
Mycbp2
Naa15
Neo1
Neo1
Ntn1
Pcm1
Pds5a
Pds5b
Phf20l1
Phip
Pim1
Ppp1r12a
Pura
Rbm26
Rgl1
Rif1
Rock1
Rps10
Rps12
Runx2
Sav1
Senp6
Senp6
Slc25a28
Sltm
Sltm
St13
Sympk
Tgfb1
Tnrc6a
Tulp4
Uba5
Vegfb
Vegfb
Ythdc1
Zfp318
Zfp318
Zfp518b
Zfp518b
Zfp800
Zfpm1
